# Supplementary material for: Integrative Omics Uncovers Low Tumorous Magnesium Content as A Driver Factor of Colorectal Cancer
Source: Genomics Proteomics Bioinformatics. 2024 Jul 25;22(4):qzae053. doi: 10.1093/gpbjnl/qzae053 (PMC11514849; doi:10.1093/gpbjnl/qzae053)
Supplement: qzae053_Supplementary_Data [file qzae053_supplementary_data.zip]

Archive with 17 entries (17 files):
- Supplementary Table 5-done.xlsx
- Supplementary Table 6-done.xlsx
- Supplementary Table 7-done.xlsx
- Supplementary Table 8-done.xlsx
- Figure S1.jpg
- Figure S2.jpg
- Figure S3.jpg
- Figure S4.jpg
- Figure S5.jpg
- Figure S6.jpg
- Figure S7.jpg
- Figure S8.jpg
- supplementary material captions.docx
- Supplementary Table 1-done.xlsx
- Supplementary Table 2-done.xlsx
- Supplementary Table 3-done.xlsx
- Supplementary Table 4-done.xlsx
