# Supplementary material for: Integrative Omics Uncovers Low Tumorous Magnesium Content as A Driver Factor of Colorectal Cancer
Source: Genomics Proteomics Bioinformatics. 2024 Jul 25;22(4):qzae053. doi: 10.1093/gpbjnl/qzae053 (PMC11514849; doi:10.1093/gpbjnl/qzae053)
Supplement: qzae053_Supplementary_Data [file qzae053_supplementary_data.zip › Supplementary Table 6-done.xlsx]

## Sheet: Summary
Table S6 Phosphoproteomic data of Mg-treated HCT116 cells
Table S6A Differential expression of 4913 phosphosites quantified in 2 or 3 samples in each group between +Mg2+ and control HCT116 cell lines (Related to Figure 6A)
Table S6B Gene annotation analysis of differential phosphorylated proteins by Metascape (Related to Figure 6B and C)
Table S6C Survival analysis of DBN1S142p in 79 tumors (Related to Figure 6F)
Table S6D DBN1S142p levels in HCT116 cell lines (Related to Figure 6H)
Table S6E DBN1S142p levels and Mg content in 79 tumors (Related to Figure 6I)

## Sheet: Table S6A
Table S6A Differential expression of 4913 phosphosites quantified in 2 or 3 samples in each group between +Mg2+ and control HCT116 cell lines (Related to Figure 6A)
Note: FC, fold change.
ID	Protein names	Gene names	Count (Control)	Count (+Mg2+)	FC, +Mg2+/Control	P value, derived from Student's t test	Upregulated: FC > 1.2, P < 0.05; Upregulated (Mainly in +Mg2+): only detected in 0 or 1 sample of Control but detected in all samples of +Mg2+; Downregulated: FC < 0.833, P < 0.05; Downregulated (Mainly in Control): only detected in 0 or 1 sample of +Mg2+ but detected in all samples of Control
A0FGR8_S743	Extended synaptotagmin-2	ESYT2	3	2	0.66432	0.0265416	Downregulated
A0JLT2_S226	Mediator of RNA polymerase II transcription subunit 19	MED19	3	3	0.655845	0.000265556	Downregulated
A6NDB9_S143	Paralemmin-3	PALM3	3	3	0.616905	0.00508779	Downregulated
A8K855_S200	EF-hand calcium-binding domain-containing protein 7	EFCAB7	3	3	0.618828	0.0331481	Downregulated
C9JLW8_S21	Protein FAM195B	FAM195B	3	3	0.492235	0.00234046	Downregulated
O00151_S90	PDZ and LIM domain protein 1	PDLIM1	3	3	0.5422	0.00983307	Downregulated
O00512_S278	B-cell CLL/lymphoma 9 protein	BCL9	3	3	0.636917	0.0305053	Downregulated
O14497_S363	AT-rich interactive domain-containing protein 1A	ARID1A	3	3	0.674243	0.0196471	Downregulated
O15013_S1284	Rho guanine nucleotide exchange factor 10	ARHGEF10	3	3	0.677036	0.0306806	Downregulated
O15014_S1055	Zinc finger protein 609	ZNF609	3	3	0.712464	0.0106894	Downregulated
O15027_S1369	Protein transport protein Sec16A	SEC16A	3	3	0.612322	0.0283278	Downregulated
O15047_S565	Histone-lysine N-methyltransferase SETD1A	SETD1A	3	3	0.564266	0.000863787	Downregulated
O15085_S1295	Rho guanine nucleotide exchange factor 11	ARHGEF11	2	2	0.473523	0.0197627	Downregulated
O15155_S50	BET1 homolog	BET1	3	3	0.520494	0.0465496	Downregulated
O15164_S811	Transcription intermediary factor 1-alpha	TRIM24	3	3	0.681428	0.0248904	Downregulated
O15234_S373	Protein CASC3	CASC3	3	2	0.541612	0.0304734	Downregulated
O15234_S265	Protein CASC3	CASC3	3	3	0.551963	0.034487	Downregulated
O15258_S6	Protein RER1	RER1	3	3	0.57989	0.0149274	Downregulated
O43353_S531	Receptor-interacting serine/threonine-protein kinase 2	RIPK2	3	3	0.583245	0.015531	Downregulated
O43491_S598	Band 4.1-like protein 2	EPB41L2	3	3	0.640211	0.014793	Downregulated
O60291_S524	E3 ubiquitin-protein ligase MGRN1	MGRN1	3	3	0.556156	0.0397682	Downregulated
O60658_S457	High affinity cAMP-specific and IBMX-insensitive 3',5'-cyclic phosphodiesterase 8A	PDE8A	3	3	0.648063	0.0400237	Downregulated
O60762_S7	Dolichol-phosphate mannosyltransferase subunit 1	DPM1	3	3	0.493263	0.0238824	Downregulated
O75052_S266	Carboxyl-terminal PDZ ligand of neuronal nitric oxide synthase protein	NOS1AP	3	3	0.55563	0.0250665	Downregulated
O75122_S529	CLIP-associating protein 2	CLASP2	3	3	0.58674	0.0347909	Downregulated
O75369_S983	Filamin-B	FLNB	3	3	0.645175	0.0189454	Downregulated
O75410_S287	Transforming acidic coiled-coil-containing protein 1	TACC1	3	2	0.502182	0.0176859	Downregulated
O75533_S488	Splicing factor 3B subunit 1	SF3B1	2	3	0.329014	0.0219659	Downregulated
O75781_S116	Paralemmin-1	PALM	3	3	0.483781	0.0219688	Downregulated
O75925_S488	E3 SUMO-protein ligase PIAS1	PIAS1	3	2	0.748659	0.0313026	Downregulated
O75940_S201	Survival of motor neuron-related-splicing factor 30	SMNDC1	3	3	0.64768	0.0341545	Downregulated
O75962_S2631	Triple functional domain protein	TRIO	3	2	0.516764	0.00213547	Downregulated
O94761_S323	ATP-dependent DNA helicase Q4	RECQL4	3	3	0.664318	0.0265224	Downregulated
O94808_S244	Glutamine--fructose-6-phosphate aminotransferase [isomerizing] 2	GFPT2	3	3	0.604698	0.0268232	Downregulated
O94885_S1051	SAM and SH3 domain-containing protein 1	SASH1	3	3	0.448589	0.0474043	Downregulated
O94979_S799	Protein transport protein Sec31A	SEC31A	3	3	0.667303	0.0222867	Downregulated
O95251_S162	Histone acetyltransferase KAT7	KAT7	3	2	0.451462	0.0449544	Downregulated
O95297_S210	Myelin protein zero-like protein 1	MPZL1	2	3	0.476364	0.0184044	Downregulated
O95359_S2440	Transforming acidic coiled-coil-containing protein 2	TACC2	2	2	0.664698	0.0287743	Downregulated
O95396_S47	Adenylyltransferase and sulfurtransferase MOCS3;Molybdopterin-synthase adenylyltransferase;Molybdopterin-synthase sulfurtransferase	MOCS3	3	3	0.693175	0.0198142	Downregulated
O96013_S181	Serine/threonine-protein kinase PAK 4	PAK4	3	3	0.583489	0.0138933	Downregulated
P00519_S917	Tyrosine-protein kinase ABL1	ABL1	2	2	0.57024	0.0364367	Downregulated
P04035_S356	3-hydroxy-3-methylglutaryl-coenzyme A reductase	HMGCR	2	2	0.416045	0.00152536	Downregulated
P05455_S92	Lupus La protein	SSB	3	3	0.717972	0.046207	Downregulated
P05783_S93	Keratin, type I cytoskeletal 18	KRT18	2	3	0.527231	0.00799189	Downregulated
P08559_S293	Pyruvate dehydrogenase E1 component subunit alpha, somatic form, mitochondrial;Pyruvate dehydrogenase E1 component subunit alpha, testis-specific form, mitochondrial	PDHA1;PDHA2	3	3	0.628166	0.031372	Downregulated
P08621_S226	U1 small nuclear ribonucleoprotein 70 kDa	SNRNP70	3	3	0.554205	0.0499812	Downregulated
P0C7T5_S361	Ataxin-1-like	ATXN1L	3	2	0.474715	0.0242872	Downregulated
P10316_S356	HLA class I histocompatibility antigen, A-69 alpha chain;HLA class I histocompatibility antigen, A-2 alpha chain;HLA class I histocompatibility antigen, A-68 alpha chain;HLA class I histocompatibility antigen, A-80 alpha chain	HLA-A	3	3	0.762582	0.045146	Downregulated
P10636_S552	Microtubule-associated protein tau	MAPT	3	3	0.54866	0.00762902	Downregulated
P11274_S459	Breakpoint cluster region protein	BCR	3	3	0.762777	0.0137429	Downregulated
P12956_S520	X-ray repair cross-complementing protein 6	XRCC6	2	3	0.56623	0.0178811	Downregulated
P14618_S37	Pyruvate kinase PKM	PKM	3	3	0.177561	0.00171429	Downregulated
P15311_S539	Ezrin	EZR	3	2	0.449027	0.00489803	Downregulated
P15336_S328	Cyclic AMP-dependent transcription factor ATF-2	ATF2	3	3	0.661663	0.0400737	Downregulated
P15927_S238	Replication protein A 32 kDa subunit	RPA2	3	2	0.352398	0.0101397	Downregulated
P17029_S13	Zinc finger protein with KRAB and SCAN domains 1	ZKSCAN1	2	2	0.696283	0.0275084	Downregulated
P17096_S36	High mobility group protein HMG-I/HMG-Y	HMGA1	3	3	0.463302	0.0272061	Downregulated
P17858_S775	ATP-dependent 6-phosphofructokinase, liver type	PFKL	3	3	0.488022	0.0319282	Downregulated
P19338_S67	Nucleolin	NCL	3	3	0.510734	0.0215175	Downregulated
P20393_S322	Nuclear receptor subfamily 1 group D member 1	NR1D1	3	3	0.718273	0.0484641	Downregulated
P20700_S391	Lamin-B1;Lamin-B2	LMNB1;LMNB2	3	3	0.677802	0.00974343	Downregulated
P21333_S1084	Filamin-A	FLNA	3	3	0.642124	0.022329	Downregulated
P21333_S1459	Filamin-A	FLNA	3	3	0.614174	0.0315223	Downregulated
P22059_S379	Oxysterol-binding protein 1	OSBP	3	3	0.768245	0.026355	Downregulated
P22392_S44	Nucleoside diphosphate kinase B	NME2	3	3	0.646627	0.0410754	Downregulated
P22570_S317	NADPH:adrenodoxin oxidoreductase, mitochondrial	FDXR	2	2	0.501522	0.0394212	Downregulated
P22626_S341	Heterogeneous nuclear ribonucleoproteins A2/B1	HNRNPA2B1	3	3	0.702504	0.00782467	Downregulated
P25054_S2535	Adenomatous polyposis coli protein	APC	2	2	0.576636	0.012313	Downregulated
P25098_S670	Beta-adrenergic receptor kinase 1	ADRBK1	3	3	0.6007	0.0179338	Downregulated
P27816_S787	Microtubule-associated protein 4	MAP4	3	3	0.560301	0.04329	Downregulated
P28290_S767	Sperm-specific antigen 2	SSFA2	3	3	0.642131	0.0361047	Downregulated
P30305_S249	M-phase inducer phosphatase 2	CDC25B	2	3	0.390793	0.0101438	Downregulated
P30307_S168	M-phase inducer phosphatase 3	CDC25C	3	3	0.540174	0.0186656	Downregulated
P30989_S401	Neurotensin receptor type 1	NTSR1	3	3	0.45709	0.024648	Downregulated
P35548_S123	Homeobox protein MSX-2	MSX2	3	3	0.495947	0.0217037	Downregulated
P35611_S726	Alpha-adducin;Gamma-adducin;Beta-adducin	ADD1;ADD3;ADD2	3	3	0.689176	0.0209589	Downregulated
P35658_S678	Nuclear pore complex protein Nup214	NUP214	3	3	0.438565	0.0021541	Downregulated
P35658_S940	Nuclear pore complex protein Nup214	NUP214	3	3	0.629631	0.0297558	Downregulated
P40189_S667	Interleukin-6 receptor subunit beta	IL6ST	3	3	0.691353	0.0485424	Downregulated
P40818_S718	Ubiquitin carboxyl-terminal hydrolase 8	USP8	3	3	0.490407	0.0272403	Downregulated
P40818_S452	Ubiquitin carboxyl-terminal hydrolase 8	USP8	2	3	0.579235	0.0101247	Downregulated
P41161_S94	ETS translocation variant 5	ETV5	3	3	0.563168	0.0251952	Downregulated
P42166_S310	Lamina-associated polypeptide 2, isoform alpha;Thymopoietin;Thymopentin	TMPO	3	3	0.805972	0.0407184	Downregulated
P43034_S109	Platelet-activating factor acetylhydrolase IB subunit alpha	PAFAH1B1	3	3	0.69565	0.040349	Downregulated
P46379_S1081	Large proline-rich protein BAG6	BAG6	3	2	0.686411	0.0382742	Downregulated
P46379_S113	Large proline-rich protein BAG6	BAG6	3	3	0.73713	0.0471656	Downregulated
P46821_S1298	Microtubule-associated protein 1B;MAP1B heavy chain;MAP1 light chain LC1	MAP1B	3	3	0.588761	0.0302383	Downregulated
P46937_S109	Transcriptional coactivator YAP1	YAP1	3	3	0.6547	0.0353471	Downregulated
P48436_S223	Transcription factor SOX-9	SOX9	3	3	0.677074	0.0474298	Downregulated
P48436_S199	Transcription factor SOX-9	SOX9	3	3	0.43039	0.00302862	Downregulated
P48634_S1306	Protein PRRC2A	PRRC2A	3	3	0.431806	0.00616663	Downregulated
P48651_S425	Phosphatidylserine synthase 1	PTDSS1	3	3	0.555678	0.018701	Downregulated
P49023_S85	Paxillin	PXN	3	3	0.623658	0.0074827	Downregulated
P49761_S199	Dual specificity protein kinase CLK3	CLK3	2	2	0.510059	0.0418565	Downregulated
P49792_S1573	E3 SUMO-protein ligase RanBP2	RANBP2	3	3	0.686081	0.0281192	Downregulated
P49916_S242	DNA ligase 3	LIG3	3	3	0.754177	0.0361348	Downregulated
P50914_S139	60S ribosomal protein L14	RPL14	3	3	0.704445	0.0494894	Downregulated
P50990_S317	T-complex protein 1 subunit theta	CCT8	3	3	0.702333	0.0288102	Downregulated
P51532_S1452	Transcription activator BRG1	SMARCA4	3	3	0.678166	0.020523	Downregulated
P52701_S830	DNA mismatch repair protein Msh6	MSH6	3	3	0.612785	0.00598504	Downregulated
P52948_S839	Nuclear pore complex protein Nup98-Nup96;Nuclear pore complex protein Nup98;Nuclear pore complex protein Nup96	NUP98	3	3	0.635919	0.034948	Downregulated
P53602_S96	Diphosphomevalonate decarboxylase	MVD	3	3	0.710634	0.042321	Downregulated
P55072_S702	Transitional endoplasmic reticulum ATPase	VCP	2	3	0.692491	0.0302501	Downregulated
P62995_S264	Transformer-2 protein homolog beta;Transformer-2 protein homolog alpha	TRA2B;TRA2A	3	3	0.328334	0.0182548	Downregulated
P78314_S427	SH3 domain-binding protein 2	SH3BP2	3	3	0.528464	0.0430057	Downregulated
P78345_S235	Ribonuclease P protein subunit p38	RPP38	3	2	0.587448	0.0447025	Downregulated
P98175_S89	RNA-binding protein 10	RBM10	3	3	0.286612	0.0275824	Downregulated
Q00536_S119	Cyclin-dependent kinase 16;Cyclin-dependent kinase 17	CDK16;CDK17	3	3	0.704516	0.024198	Downregulated
Q00537_S137	Cyclin-dependent kinase 17	CDK17	3	3	0.45959	0.00806603	Downregulated
Q01196_S212	Runt-related transcription factor 1	RUNX1	2	3	0.542447	0.0118688	Downregulated
Q02952_S612	A-kinase anchor protein 12	AKAP12	3	3	0.675203	0.0142074	Downregulated
Q03393_S19	6-pyruvoyl tetrahydrobiopterin synthase	PTS	3	3	0.6	0.0139349	Downregulated
Q03468_S158	DNA excision repair protein ERCC-6	ERCC6	3	2	0.699729	0.0471088	Downregulated
Q04725_S307	Transducin-like enhancer protein 2	TLE2	2	2	0.59393	0.0471291	Downregulated
Q05397_S29	Focal adhesion kinase 1	PTK2	2	3	0.423588	0.0361765	Downregulated
Q07157_S912	Tight junction protein ZO-1	TJP1	3	2	0.0938224	0.0168173	Downregulated
Q07889_S1210	Son of sevenless homolog 1	SOS1	3	3	0.732897	0.0430501	Downregulated
Q07960_S51	Rho GTPase-activating protein 1	ARHGAP1	3	3	0.73976	0.029367	Downregulated
Q08170_S112	Serine/arginine-rich splicing factor 4;Serine/arginine-rich splicing factor 5;Serine/arginine-rich splicing factor 6	SRSF4;SRSF5;SRSF6	3	3	0.607177	0.0248465	Downregulated
Q08AD1_S464	Calmodulin-regulated spectrin-associated protein 2	CAMSAP2	3	3	0.564197	0.0358907	Downregulated
Q09666_S332	Neuroblast differentiation-associated protein AHNAK	AHNAK	3	2	0.549075	0.0452533	Downregulated
Q09666_S5448	Neuroblast differentiation-associated protein AHNAK	AHNAK	3	3	0.587863	0.000443341	Downregulated
Q09666_S210	Neuroblast differentiation-associated protein AHNAK	AHNAK	3	3	0.726409	0.0409142	Downregulated
Q09666_S4908	Neuroblast differentiation-associated protein AHNAK	AHNAK	2	2	0.601634	0.0328669	Downregulated
Q0VG06_S667	Fanconi anemia-associated protein of 100 kDa	FAAP100	3	3	0.63747	0.0189524	Downregulated
Q12830_S2370	Nucleosome-remodeling factor subunit BPTF	BPTF	3	3	0.60592	0.0481631	Downregulated
Q12851_S328	Mitogen-activated protein kinase kinase kinase kinase 2	MAP4K2	3	2	0.428673	0.0257114	Downregulated
Q12857_S300	Nuclear factor 1 A-type	NFIA	3	3	0.712069	0.0431534	Downregulated
Q12872_S889	Splicing factor, suppressor of white-apricot homolog	SFSWAP	2	3	0.329498	0.0262825	Downregulated
Q13085_S80	Acetyl-CoA carboxylase 1;Biotin carboxylase	ACACA	2	3	0.576734	0.0452104	Downregulated
Q13098_S468	COP9 signalosome complex subunit 1	GPS1	3	3	0.537707	0.0098186	Downregulated
Q13177_S217	Serine/threonine-protein kinase PAK 2;PAK-2p27;PAK-2p34	PAK2	3	3	0.619624	0.00534895	Downregulated
Q13263_S471	Transcription intermediary factor 1-beta	TRIM28	2	3	0.298824	0.0124519	Downregulated
Q13613_S43	Myotubularin-related protein 1	MTMR1	3	3	0.42923	0.0189639	Downregulated
Q13796_S1297	Protein Shroom2	SHROOM2	3	3	0.728866	0.0280352	Downregulated
Q13813_S1217	Spectrin alpha chain, non-erythrocytic 1	SPTAN1	3	3	0.455885	0.00448576	Downregulated
Q14160_S1232	Protein scribble homolog	SCRIB	3	3	0.478225	0.0149461	Downregulated
Q14186_S23	Transcription factor Dp-1	TFDP1	3	3	0.77976	0.0221891	Downregulated
Q14204_S4368	Cytoplasmic dynein 1 heavy chain 1	DYNC1H1	3	3	0.412175	0.0339829	Downregulated
Q14258_S100	E3 ubiquitin/ISG15 ligase TRIM25	TRIM25	3	3	0.5552	0.039248	Downregulated
Q14677_S299	Clathrin interactor 1	CLINT1	3	3	0.735551	0.0296772	Downregulated
Q14865_S1032	AT-rich interactive domain-containing protein 5B	ARID5B	3	3	0.657747	0.048608	Downregulated
Q15057_S521	Arf-GAP with coiled-coil, ANK repeat and PH domain-containing protein 2	ACAP2	3	3	0.748467	0.0100196	Downregulated
Q15287_S251	RNA-binding protein with serine-rich domain 1	RNPS1	3	3	0.556136	0.034354	Downregulated
Q15366_S173	Poly(rC)-binding protein 2	PCBP2	2	3	0.364741	0.0138405	Downregulated
Q15569_S441	Dual specificity testis-specific protein kinase 1	TESK1	2	3	0.584712	0.00376351	Downregulated
Q15596_S699	Nuclear receptor coactivator 2	NCOA2	2	3	0.639892	0.0201405	Downregulated
Q16512_S916	Serine/threonine-protein kinase N1	PKN1	3	3	0.565318	0.0492661	Downregulated
Q16637_S31	Survival motor neuron protein	SMN1	2	2	0.17893	0.026083	Downregulated
Q16643_S142	Drebrin	DBN1	3	3	0.569201	0.0475634	Downregulated
Q3KQU3_S469	MAP7 domain-containing protein 1	MAP7D1	3	3	0.610148	0.0451456	Downregulated
Q3KQU3_S70	MAP7 domain-containing protein 1	MAP7D1	3	3	0.604429	0.0356469	Downregulated
Q52LW3_S930	Rho GTPase-activating protein 29	ARHGAP29	3	3	0.593681	0.0401519	Downregulated
Q53EP0_S208	Fibronectin type III domain-containing protein 3B	FNDC3B	3	3	0.647352	0.0263638	Downregulated
Q53T59_S249	HCLS1-binding protein 3	HS1BP3	3	3	0.497966	0.0392076	Downregulated
Q567U6_S305	Coiled-coil domain-containing protein 93	CCDC93	3	3	0.647361	0.0406899	Downregulated
Q56NI9_S75	N-acetyltransferase ESCO2	ESCO2	3	3	0.531389	0.00726132	Downregulated
Q5HYI7_S284	Metaxin-3	MTX3	3	3	0.665764	0.0312201	Downregulated
Q5JSH3_S262	WD repeat-containing protein 44	WDR44	3	3	0.619701	0.0372482	Downregulated
Q5T200_S370	Zinc finger CCCH domain-containing protein 13	ZC3H13	2	2	0.615524	0.0223675	Downregulated
Q5T5U3_S857	Rho GTPase-activating protein 21	ARHGAP21	2	2	0.315551	0.030263	Downregulated
Q5T8P6_S127	RNA-binding protein 26	RBM26	3	3	0.55902	0.0465021	Downregulated
Q5TGY3_S1507	AT-hook DNA-binding motif-containing protein 1	AHDC1	3	3	0.567878	0.0224866	Downregulated
Q5VT52_S614	Regulation of nuclear pre-mRNA domain-containing protein 2	RPRD2	3	3	0.788831	0.0406963	Downregulated
Q5VUA4_S2101	Zinc finger protein 318	ZNF318	3	3	0.616146	0.00590432	Downregulated
Q5VV41_S174	Rho guanine nucleotide exchange factor 16	ARHGEF16	3	3	0.619596	0.00541176	Downregulated
Q5VVJ2_S110	Histone H2A deubiquitinase MYSM1	MYSM1	2	3	0.402017	0.0280975	Downregulated
Q5VZ89_S1099	DENN domain-containing protein 4C	DENND4C	3	3	0.727979	0.0378312	Downregulated
Q66K74_S657	Microtubule-associated protein 1S;MAP1S heavy chain;MAP1S light chain	MAP1S	3	3	0.698056	0.0193199	Downregulated
Q6DT37_S1482	Serine/threonine-protein kinase MRCK gamma	CDC42BPG	3	3	0.720403	0.00811141	Downregulated
Q6DT37_S1492	Serine/threonine-protein kinase MRCK gamma	CDC42BPG	3	2	0.510199	0.0375329	Downregulated
Q6F5E8_S1315	Leucine-rich repeat-containing protein 16C	RLTPR	2	3	0.53207	0.0109899	Downregulated
Q6H8Q1_S364	Actin-binding LIM protein 2	ABLIM2	3	3	0.566685	0.0146515	Downregulated
Q6IAA8_S27	Ragulator complex protein LAMTOR1	LAMTOR1	3	3	0.763878	0.0340914	Downregulated
Q6IQ26_S1085	DENN domain-containing protein 5A	DENND5A	3	3	0.646792	0.0486989	Downregulated
Q6P4E1_S233	Protein CASC4	CASC4	2	3	0.290427	0.0360113	Downregulated
Q6P597_S466	Kinesin light chain 3	KLC3	3	3	0.720432	0.0150227	Downregulated
Q6PFW1_S1152	Inositol hexakisphosphate and diphosphoinositol-pentakisphosphate kinase 1	PPIP5K1	3	3	0.706563	0.0319575	Downregulated
Q6PJG2_S461	ELM2 and SANT domain-containing protein 1	ELMSAN1	3	3	0.771778	0.00417115	Downregulated
Q6PKG0_S774	La-related protein 1	LARP1	3	3	0.744072	0.000866265	Downregulated
Q6VMQ6_S445	Activating transcription factor 7-interacting protein 1	ATF7IP	3	3	0.716158	0.00152232	Downregulated
Q6Y7W6_S236	PERQ amino acid-rich with GYF domain-containing protein 2	GIGYF2	3	3	0.393923	0.0177494	Downregulated
Q7L2J0_S216	7SK snRNA methylphosphate capping enzyme	MEPCE	2	2	0.395533	0.0229271	Downregulated
Q7RTP6_S1649	Protein-methionine sulfoxide oxidase MICAL3	MICAL3	3	3	0.516416	0.0134113	Downregulated
Q7Z5H3_S395	Rho GTPase-activating protein 22	ARHGAP22	2	3	0.697904	0.0430549	Downregulated
Q86SQ0_S980	Pleckstrin homology-like domain family B member 2	PHLDB2	3	3	0.68708	0.0439204	Downregulated
Q86TV6_S160	Tetratricopeptide repeat protein 7B	TTC7B	3	3	0.685136	0.0413261	Downregulated
Q86X29_S643	Lipolysis-stimulated lipoprotein receptor	LSR	3	3	0.463778	0.044486	Downregulated
Q86YV5_S745	Tyrosine-protein kinase SgK223	SGK223	3	2	0.595993	0.033309	Downregulated
Q8IUD2_S191	ELKS/Rab6-interacting/CAST family member 1;ERC protein 2	ERC1;ERC2	3	3	0.578376	0.0353099	Downregulated
Q8IV36_S653	Protein HID1	HID1	3	3	0.551458	0.0341268	Downregulated
Q8IV50_S24	LysM and putative peptidoglycan-binding domain-containing protein 2	LYSMD2	3	3	0.708232	0.0286817	Downregulated
Q8IWE5_S559	Pleckstrin homology domain-containing family M member 2	PLEKHM2	2	2	0.426611	0.0241925	Downregulated
Q8IXT5_S718	RNA-binding protein 12B	RBM12B	3	3	0.570606	0.0235887	Downregulated
Q8IY33_S649	MICAL-like protein 2	MICALL2	2	2	0.703878	0.0158066	Downregulated
Q8IY67_S14	Ribonucleoprotein PTB-binding 1	RAVER1	3	3	0.736666	0.0344266	Downregulated
Q8IYB3_S391	Serine/arginine repetitive matrix protein 1	SRRM1	3	3	0.356426	0.00606494	Downregulated
Q8IYB3_S653	Serine/arginine repetitive matrix protein 1	SRRM1	3	3	0.318407	0.0425872	Downregulated
Q8IYB3_S562	Serine/arginine repetitive matrix protein 1	SRRM1	3	3	0.52141	0.0131191	Downregulated
Q8IYB3_S616	Serine/arginine repetitive matrix protein 1	SRRM1	3	3	0.347286	0.00485678	Downregulated
Q8IYH5_S113	ZZ-type zinc finger-containing protein 3	ZZZ3	3	2	0.621673	0.0366265	Downregulated
Q8N1G0_S433	Zinc finger protein 687	ZNF687	3	3	0.699958	0.0299272	Downregulated
Q8N3D4_S1257	EH domain-binding protein 1-like protein 1	EHBP1L1	3	3	0.722793	0.0377139	Downregulated
Q8N4C8_S763	Misshapen-like kinase 1	MINK1	3	3	0.674891	0.021077	Downregulated
Q8N6H7_S146	ADP-ribosylation factor GTPase-activating protein 2	ARFGAP2	3	3	0.64142	0.00934299	Downregulated
Q8NB78_S17	Lysine-specific histone demethylase 1B	KDM1B	3	3	0.573536	0.0404201	Downregulated
Q8NCD3_S642	Holliday junction recognition protein	HJURP	3	3	0.682261	0.0493274	Downregulated
Q8NCF5_S369	NFATC2-interacting protein	NFATC2IP	3	3	0.65982	0.0357025	Downregulated
Q8TBP0_S260	TBC1 domain family member 16	TBC1D16	2	2	0.561985	0.0365826	Downregulated
Q8TEW0_S873	Partitioning defective 3 homolog	PARD3	3	3	0.681111	0.0449218	Downregulated
Q8WUF5_S526	RelA-associated inhibitor	PPP1R13L	2	3	0.803058	0.00931635	Downregulated
Q8WXF1_S477	Paraspeckle component 1	PSPC1	2	3	0.665749	0.00746035	Downregulated
Q92597_S2	Protein NDRG1	NDRG1	3	3	0.628108	0.0109517	Downregulated
Q92610_S1089	Zinc finger protein 592	ZNF592	3	3	0.501294	0.0165121	Downregulated
Q92625_S661	Ankyrin repeat and SAM domain-containing protein 1A	ANKS1A	2	3	0.430386	0.0318463	Downregulated
Q92738_S716	USP6 N-terminal-like protein	USP6NL	2	3	0.678401	0.0372533	Downregulated
Q92766_S161	Ras-responsive element-binding protein 1	RREB1	3	3	0.690417	0.00628322	Downregulated
Q96C90_S32	Protein phosphatase 1 regulatory subunit 14B	PPP1R14B	3	3	0.554412	0.0489213	Downregulated
Q96C92_S243	Serologically defined colon cancer antigen 3	SDCCAG3	3	2	0.526628	0.0490739	Downregulated
Q96HA1_S184	Nuclear envelope pore membrane protein POM 121	POM121	3	3	0.654172	0.0202737	Downregulated
Q96HE9_S40	Proline-rich protein 11	PRR11	3	3	0.564757	0.00720532	Downregulated
Q96JG6_S494	Coiled-coil domain-containing protein 132	CCDC132	2	2	0.143567	0.00399989	Downregulated
Q96JH7_S998	Deubiquitinating protein VCIP135	VCPIP1	2	3	0.413821	0.031539	Downregulated
Q96JM3_S405	Chromosome alignment-maintaining phosphoprotein 1	CHAMP1	3	3	0.666256	0.0413111	Downregulated
Q96MU7_S424	YTH domain-containing protein 1	YTHDC1	3	3	0.570237	0.0216087	Downregulated
Q96NT5_S458	Proton-coupled folate transporter	SLC46A1	3	3	0.681056	0.0447846	Downregulated
Q96PC5_S1204	Melanoma inhibitory activity protein 2	MIA2	3	3	0.538321	0.00295242	Downregulated
Q96PD2_S599	Discoidin, CUB and LCCL domain-containing protein 2	DCBLD2	3	3	0.715757	0.0432299	Downregulated
Q96PU5_S475	E3 ubiquitin-protein ligase NEDD4-like	NEDD4L	2	2	0.665852	0.024257	Downregulated
Q96S55_S75	ATPase WRNIP1	WRNIP1	3	2	0.48059	0.0459646	Downregulated
Q96S94_S348	Cyclin-L2	CCNL2	3	3	0.580544	0.0476499	Downregulated
Q96T58_S190	Msx2-interacting protein	SPEN	2	3	0.23242	0.022902	Downregulated
Q96T88_S287	E3 ubiquitin-protein ligase UHRF1	UHRF1	3	3	0.551324	0.0364468	Downregulated
Q99081_S67	Transcription factor 12	TCF12	2	3	0.712547	0.0303913	Downregulated
Q99569_S406	Plakophilin-4	PKP4	3	3	0.459792	0.0366381	Downregulated
Q99959_S329	Plakophilin-2	PKP2	3	3	0.603043	0.0223754	Downregulated
Q9BQ04_S86	RNA-binding protein 4B	RBM4B	3	3	0.554119	0.0333434	Downregulated
Q9BSJ8_S627	Extended synaptotagmin-1	ESYT1	3	3	0.750221	0.013605	Downregulated
Q9BST9_S529	Rhotekin	RTKN	2	2	0.682599	0.0111172	Downregulated
Q9BTC0_S1040	Death-inducer obliterator 1	DIDO1	2	2	0.614973	0.0427384	Downregulated
Q9BY12_S86	S phase cyclin A-associated protein in the endoplasmic reticulum	SCAPER	3	3	0.614966	0.0375577	Downregulated
Q9BYX2_S436	TBC1 domain family member 2A	TBC1D2	3	3	0.667166	0.0372949	Downregulated
Q9BZ23_S189	Pantothenate kinase 2, mitochondrial	PANK2	3	3	0.704349	0.015324	Downregulated
Q9C073_S178	Protein FAM117A	FAM117A	3	3	0.660704	0.0111325	Downregulated
Q9C0B0_S385	RING finger protein unkempt homolog	UNK	3	3	0.639326	0.00741208	Downregulated
Q9C0B5_S554	Palmitoyltransferase ZDHHC5	ZDHHC5	3	3	0.646695	0.0287292	Downregulated
Q9C0B5_S529	Palmitoyltransferase ZDHHC5	ZDHHC5	2	2	0.635974	0.0411655	Downregulated
Q9C0H2_S496	Protein tweety homolog 3	TTYH3	3	3	0.685048	0.0218624	Downregulated
Q9C0H9_S844	SRC kinase signaling inhibitor 1	SRCIN1	2	3	0.560133	0.0206069	Downregulated
Q9H0C5_S30	BTB/POZ domain-containing protein 1	BTBD1	3	2	0.448371	0.016856	Downregulated
Q9H0E9_S579	Bromodomain-containing protein 8	BRD8	3	2	0.371544	0.00572075	Downregulated
Q9H3H1_S443	tRNA dimethylallyltransferase, mitochondrial	TRIT1	2	2	0.239051	0.020505	Downregulated
Q9H3N1_S270	Thioredoxin-related transmembrane protein 1	TMX1	3	2	0.584532	0.0328552	Downregulated
Q9H410_S81	Kinetochore-associated protein DSN1 homolog	DSN1	3	3	0.523142	0.00820023	Downregulated
Q9H4L5_S251	Oxysterol-binding protein-related protein 3	OSBPL3	2	2	0.728196	0.0275334	Downregulated
Q9H4Z3_S19	Phosphorylated CTD-interacting factor 1	PCIF1	3	2	0.601521	0.0363172	Downregulated
Q9H6R7_S468	WD repeat and coiled-coil-containing protein C2orf44	C2orf44	3	3	0.605918	0.00753417	Downregulated
Q9H8M2_S56	Bromodomain-containing protein 9	BRD9	3	3	0.661974	0.0156058	Downregulated
Q9HB09_S273	Bcl-2-like protein 12	BCL2L12	3	3	0.549979	0.0497132	Downregulated
Q9HB96_S249	Fanconi anemia group E protein	FANCE	3	3	0.69255	0.0489344	Downregulated
Q9HBL0_S1177	Tensin-1	TNS1	2	2	0.655555	0.0236892	Downregulated
Q9HCE5_S399	N6-adenosine-methyltransferase subunit METTL14	METTL14	3	3	0.499226	0.0319581	Downregulated
Q9HCM7_S844	Fibrosin-1-like protein	FBRSL1	3	3	0.288127	0.00969524	Downregulated
Q9HD15_S69	Steroid receptor RNA activator 1	SRA1	3	3	0.546465	0.0327192	Downregulated
Q9NP66_S105	High mobility group protein 20A	HMG20A	3	3	0.69501	0.0458343	Downregulated
Q9NPB8_S175	Glycerophosphocholine phosphodiesterase GPCPD1	GPCPD1	3	3	0.609774	0.025079	Downregulated
Q9NQU5_S347	Serine/threonine-protein kinase PAK 6	PAK6	2	2	0.477591	0.010144	Downregulated
Q9NVS9_S241	Pyridoxine-5'-phosphate oxidase	PNPO	3	3	0.687985	0.0312028	Downregulated
Q9NWB6_S77	Arginine and glutamate-rich protein 1	ARGLU1	3	3	0.643463	0.0281355	Downregulated
Q9NXE4_S792	Sphingomyelin phosphodiesterase 4	SMPD4	3	3	0.680751	0.0167483	Downregulated
Q9NYB0_S203	Telomeric repeat-binding factor 2-interacting protein 1	TERF2IP	3	3	0.732287	0.0491683	Downregulated
Q9NYM9_S9	BET1-like protein	BET1L	3	3	0.608825	0.012203	Downregulated
Q9NZB2_S1023	Constitutive coactivator of PPAR-gamma-like protein 1	FAM120A	3	3	0.654246	0.0362132	Downregulated
Q9NZM1_S1915	Myoferlin	MYOF	3	3	0.467792	0.0107714	Downregulated
Q9P1Y6_S1229	PHD and RING finger domain-containing protein 1	PHRF1	3	3	0.587461	0.0326022	Downregulated
Q9P209_S404	Centrosomal protein of 72 kDa	CEP72	2	2	0.548264	0.0271291	Downregulated
Q9P227_S361	Rho GTPase-activating protein 23	ARHGAP23	2	2	0.595386	0.0236042	Downregulated
Q9P2Y4_S698	Zinc finger protein 219	ZNF219	3	3	0.56599	0.0454164	Downregulated
Q9UDT6_S923	CAP-Gly domain-containing linker protein 2	CLIP2	3	3	0.743675	0.0485574	Downregulated
Q9UGU5_S118	HMG domain-containing protein 4	HMGXB4	2	3	0.523469	0.000211952	Downregulated
Q9UHB6_S132	LIM domain and actin-binding protein 1	LIMA1	3	3	0.659622	0.0346453	Downregulated
Q9UHD8_S85	Septin-9	44448	2	3	0.266544	0.00725415	Downregulated
Q9UHV7_S890	Mediator of RNA polymerase II transcription subunit 13	MED13	3	3	0.724203	0.00358867	Downregulated
Q9UIS9_S297	Methyl-CpG-binding domain protein 1	MBD1	3	3	0.437719	0.0120849	Downregulated
Q9UJU6_S232	Drebrin-like protein	DBNL	3	3	0.555143	0.0226116	Downregulated
Q9UJX2_S588	Cell division cycle protein 23 homolog	CDC23	3	3	0.641232	0.0152865	Downregulated
Q9UJX6_S218	Anaphase-promoting complex subunit 2	ANAPC2	3	3	0.593683	0.0335633	Downregulated
Q9UKA4_S1580	A-kinase anchor protein 11	AKAP11	3	3	0.637879	0.0239245	Downregulated
Q9UKE5_S560	TRAF2 and NCK-interacting protein kinase	TNIK	3	3	0.552862	0.0113839	Downregulated
Q9UKI8_S105	Serine/threonine-protein kinase tousled-like 1	TLK1	3	2	0.539614	0.00201948	Downregulated
Q9UKT5_S12	F-box only protein 4	FBXO4	3	3	0.663139	0.0136782	Downregulated
Q9ULD2_S541	Microtubule-associated tumor suppressor 1	MTUS1	2	3	0.744985	0.0231067	Downregulated
Q9ULH1_S839	Arf-GAP with SH3 domain, ANK repeat and PH domain-containing protein 1	ASAP1	3	3	0.680175	0.0211986	Downregulated
Q9ULL5_S386	Proline-rich protein 12	PRR12	2	2	0.369718	0.0436032	Downregulated
Q9ULM3_S536	YEATS domain-containing protein 2	YEATS2	3	3	0.653012	0.024935	Downregulated
Q9UNF1_S247	Melanoma-associated antigen D2	MAGED2	3	3	0.203442	0.000489856	Downregulated
Q9UPN3_S4521	Microtubule-actin cross-linking factor 1, isoforms 1/2/3/5	MACF1	3	2	0.563731	0.0291987	Downregulated
Q9UPN9_S1119	E3 ubiquitin-protein ligase TRIM33	TRIM33	3	3	0.423907	0.00615635	Downregulated
Q9UPU5_S2604	Ubiquitin carboxyl-terminal hydrolase 24	USP24	3	3	0.654911	0.0360148	Downregulated
Q9UPZ3_S534	Hermansky-Pudlak syndrome 5 protein	HPS5	2	3	0.4766	0.0019597	Downregulated
Q9UQ35_S172	Serine/arginine repetitive matrix protein 2	SRRM2	3	3	0.578458	0.0317499	Downregulated
Q9UQ35_S2046	Serine/arginine repetitive matrix protein 2	SRRM2	3	3	0.657764	0.0396849	Downregulated
Q9UQ35_S1857	Serine/arginine repetitive matrix protein 2	SRRM2	3	3	0.489881	0.0224269	Downregulated
Q9UQ35_S2335	Serine/arginine repetitive matrix protein 2	SRRM2	3	2	0.396889	0.0297178	Downregulated
Q9Y282_S116	Endoplasmic reticulum-Golgi intermediate compartment protein 3	ERGIC3	3	3	0.593584	0.0297795	Downregulated
Q9Y2D5_S152	A-kinase anchor protein 2	AKAP2	3	3	0.711734	0.00724382	Downregulated
Q9Y2D5_S778	A-kinase anchor protein 2	AKAP2	3	3	0.660443	0.00942535	Downregulated
Q9Y2H2_S907	Phosphatidylinositide phosphatase SAC2	INPP5F	3	3	0.630654	0.0425545	Downregulated
Q9Y2H2_S1103	Phosphatidylinositide phosphatase SAC2	INPP5F	3	3	0.544301	0.0010778	Downregulated
Q9Y2K5_S855	R3H domain-containing protein 2	R3HDM2	3	3	0.71409	0.0197602	Downregulated
Q9Y2W1_S698	Thyroid hormone receptor-associated protein 3	THRAP3	3	3	0.513639	0.0060275	Downregulated
Q9Y4B5_S1514	Microtubule cross-linking factor 1	MTCL1	3	3	0.588953	0.0227018	Downregulated
Q9Y4F5_S829	Centrosomal protein of 170 kDa protein B	CEP170B	2	3	0.575248	0.0466906	Downregulated
Q9Y4H2_S306	Insulin receptor substrate 2	IRS2	3	3	0.77285	0.0478472	Downregulated
Q9Y520_S189	Protein PRRC2C	PRRC2C	2	2	0.472627	0.00924986	Downregulated
Q9Y520_S2105	Protein PRRC2C	PRRC2C	3	3	0.622632	0.0244705	Downregulated
Q9Y618_S1778	Nuclear receptor corepressor 2	NCOR2	3	3	0.638361	0.0345978	Downregulated
Q9Y618_S1539	Nuclear receptor corepressor 2	NCOR2	3	3	0.72276	0.00574141	Downregulated
Q9Y618_S2223	Nuclear receptor corepressor 2	NCOR2	3	3	0.639853	0.0487949	Downregulated
Q9Y657_S124	Spindlin-1	SPIN1	3	3	0.588593	0.0198922	Downregulated
Q9Y6Q9_S214	Nuclear receptor coactivator 3	NCOA3	3	3	0.710483	0.0312501	Downregulated
O00148_T171	ATP-dependent RNA helicase DDX39A	DDX39A	3	3	0.488746	0.0192952	Downregulated
O00512_T257	B-cell CLL/lymphoma 9 protein	BCL9	3	3	0.649726	0.0230119	Downregulated
O14686_T2229	Histone-lysine N-methyltransferase 2D	KMT2D	3	3	0.724957	0.0268982	Downregulated
O43896_T1083	Kinesin-like protein KIF1C	KIF1C	3	3	0.655318	0.0229814	Downregulated
P06493_T14	Cyclin-dependent kinase 1	CDK1	3	3	0.597466	0.00265212	Downregulated
P0C7T5_T330	Ataxin-1-like	ATXN1L	2	3	0.51001	0.022819	Downregulated
P10636_T548	Microtubule-associated protein tau	MAPT	3	3	0.574252	0.0358117	Downregulated
P15531_T94	Nucleoside diphosphate kinase A;Nucleoside diphosphate kinase B;Putative nucleoside diphosphate kinase	NME1;NME2;NME2P1	3	3	0.722511	0.0294224	Downregulated
P24941_T14	Cyclin-dependent kinase 2;Cyclin-dependent kinase 3	CDK2;CDK3	3	3	0.597466	0.00265212	Downregulated
P28072_T69	Proteasome subunit beta type-6	PSMB6	3	3	0.427938	0.0437687	Downregulated
P31350_T33	Ribonucleoside-diphosphate reductase subunit M2	RRM2	3	3	0.697641	0.015967	Downregulated
P35568_T446	Insulin receptor substrate 1	IRS1	2	3	0.545571	0.0458369	Downregulated
P35658_T670	Nuclear pore complex protein Nup214	NUP214	3	3	0.438565	0.0021541	Downregulated
P48436_T236	Transcription factor SOX-9	SOX9	3	3	0.677074	0.0474298	Downregulated
P48651_T415	Phosphatidylserine synthase 1	PTDSS1	3	2	0.466651	0.0119363	Downregulated
P50613_T170	Cyclin-dependent kinase 7	CDK7	3	3	0.448368	0.0467021	Downregulated
P54259_T653	Atrophin-1	ATN1	3	2	0.546845	0.0205559	Downregulated
P62191_T53	26S protease regulatory subunit 4	PSMC1	3	3	0.651683	0.00289111	Downregulated
P62995_T201	Transformer-2 protein homolog beta	TRA2B	3	3	0.409714	0.0285118	Downregulated
Q00610_T394	Clathrin heavy chain 1	CLTC	3	3	0.539564	0.0207227	Downregulated
Q05519_T325	Serine/arginine-rich splicing factor 11	SRSF11	3	3	0.517829	0.0294352	Downregulated
Q13615_T731	Myotubularin-related protein 3	MTMR3	3	3	0.636292	0.0388975	Downregulated
Q14258_T91	E3 ubiquitin/ISG15 ligase TRIM25	TRIM25	3	3	0.59232	0.0305428	Downregulated
Q15131_T196	Cyclin-dependent kinase 10	CDK10	3	3	0.765365	0.0483818	Downregulated
Q15648_T1032	Mediator of RNA polymerase II transcription subunit 1	MED1	3	3	0.746094	0.00618118	Downregulated
Q29RF7_T1208	Sister chromatid cohesion protein PDS5 homolog A	PDS5A	3	3	0.65389	0.00761367	Downregulated
Q3KQU3_T21	MAP7 domain-containing protein 1	MAP7D1	3	3	0.611338	0.0421965	Downregulated
Q3KQU3_T97	MAP7 domain-containing protein 1	MAP7D1	3	3	0.508897	0.00268074	Downregulated
Q6PKG0_T68	La-related protein 1	LARP1	2	2	0.630968	0.031063	Downregulated
Q6T4R5_T997	Nance-Horan syndrome protein	NHS	3	2	0.558922	0.00255526	Downregulated
Q6VY07_T46	Phosphofurin acidic cluster sorting protein 1	PACS1	3	3	0.498768	0.00443627	Downregulated
Q86UP2_T153	Kinectin	KTN1	3	3	0.571085	0.0404139	Downregulated
Q8IWA5_T14	Choline transporter-like protein 2	SLC44A2	3	3	0.416284	0.00643943	Downregulated
Q96L91_T2813	E1A-binding protein p400	EP400	3	2	0.77189	0.0356055	Downregulated
Q96ST3_T435	Paired amphipathic helix protein Sin3a	SIN3A	3	3	0.361574	0.00993765	Downregulated
Q9H792_T1151	Pseudopodium-enriched atypical kinase 1	PEAK1	3	3	0.747989	0.0440809	Downregulated
Q9NYV4_T514	Cyclin-dependent kinase 12	CDK12	3	3	0.657664	0.0232249	Downregulated
Q9NZB2_T428	Constitutive coactivator of PPAR-gamma-like protein 1;Putative uncharacterized protein C9orf129	FAM120A;C9orf129	3	3	0.656141	0.0236809	Downregulated
Q9NZN5_T736	Rho guanine nucleotide exchange factor 12	ARHGEF12	3	3	0.548016	0.000559147	Downregulated
Q9P275_T653	Ubiquitin carboxyl-terminal hydrolase 36	USP36	2	3	0.489458	0.0419502	Downregulated
Q9UQ35_T983	Serine/arginine repetitive matrix protein 2	SRRM2	3	3	0.358887	0.026388	Downregulated
Q9Y666_T973	Solute carrier family 12 member 7	SLC12A7	3	3	0.706389	0.0262187	Downregulated
P29353_Y427	SHC-transforming protein 1	SHC1	3	2	0.432499	0.0316001	Downregulated
P40763_Y705	Signal transducer and activator of transcription 3	STAT3	2	2	0.491134	0.0488468	Downregulated
Q9ULL5_S651	Proline-rich protein 12	PRR12	3	1			Downregulated (Mainly in control)
Q9UQ35_S1878	Serine/arginine repetitive matrix protein 2	SRRM2	3	1			Downregulated (Mainly in control)
Q92615_S718	La-related protein 4B	LARP4B	3	1			Downregulated (Mainly in control)
Q8TE77_S85	Protein phosphatase Slingshot homolog 3	SSH3	3	1			Downregulated (Mainly in control)
O60437_S14	Periplakin	PPL	3	1			Downregulated (Mainly in control)
Q9H792_S854	Pseudopodium-enriched atypical kinase 1	PEAK1	3	1			Downregulated (Mainly in control)
Q5SXM2_S599	snRNA-activating protein complex subunit 4	SNAPC4	3	1			Downregulated (Mainly in control)
Q9NX40_S123	OCIA domain-containing protein 1	OCIAD1	3	1			Downregulated (Mainly in control)
Q7Z569_S52	BRCA1-associated protein	BRAP	3	1			Downregulated (Mainly in control)
O75962_S1724	Triple functional domain protein	TRIO	3	1			Downregulated (Mainly in control)
Q14978_T607	Nucleolar and coiled-body phosphoprotein 1	NOLC1	3	1			Downregulated (Mainly in control)
Q14202_S774	Zinc finger MYM-type protein 3	ZMYM3	3	1			Downregulated (Mainly in control)
Q8TEK3_S297	Histone-lysine N-methyltransferase, H3 lysine-79 specific	DOT1L	3	1			Downregulated (Mainly in control)
O94915_S1978	Protein furry homolog-like	FRYL	3	1			Downregulated (Mainly in control)
O94804_S454	Serine/threonine-protein kinase 10	STK10	3	1			Downregulated (Mainly in control)
Q9Y624_S287	Junctional adhesion molecule A	F11R	3	1			Downregulated (Mainly in control)
P53004_S230	Biliverdin reductase A	BLVRA	3	1			Downregulated (Mainly in control)
Q9H2D6_S1955	TRIO and F-actin-binding protein	TRIOBP	3	1			Downregulated (Mainly in control)
Q9HCM7_S790	Fibrosin-1-like protein	FBRSL1	3	1			Downregulated (Mainly in control)
Q7Z5L9_S460	Interferon regulatory factor 2-binding protein 2	IRF2BP2	3	1			Downregulated (Mainly in control)
Q6PID6_S197	Tetratricopeptide repeat protein 33	TTC33	3	1			Downregulated (Mainly in control)
Q9H6U6_S869	Breast carcinoma-amplified sequence 3	BCAS3	3	1			Downregulated (Mainly in control)
O15027_T2054	Protein transport protein Sec16A	SEC16A	3	1			Downregulated (Mainly in control)
O75674_S323	TOM1-like protein 1	TOM1L1	3	1			Downregulated (Mainly in control)
A6ND36_S650	Protein FAM83G	FAM83G	3	1			Downregulated (Mainly in control)
Q9H6X2_S563	Anthrax toxin receptor 1	ANTXR1	3	1			Downregulated (Mainly in control)
P46821_S1396	Microtubule-associated protein 1B;MAP1B heavy chain;MAP1 light chain LC1	MAP1B	3	1			Downregulated (Mainly in control)
P52272_S701	Heterogeneous nuclear ribonucleoprotein M	HNRNPM	3	1			Downregulated (Mainly in control)
Q96CC6_S390	Inactive rhomboid protein 1	RHBDF1	3	1			Downregulated (Mainly in control)
Q02880_S1524	DNA topoisomerase 2-beta	TOP2B	3	1			Downregulated (Mainly in control)
O75398_T432	Deformed epidermal autoregulatory factor 1 homolog	DEAF1	3	1			Downregulated (Mainly in control)
Q6F5E8_S991	Leucine-rich repeat-containing protein 16C	RLTPR	3	1			Downregulated (Mainly in control)
Q96N64_S525	PWWP domain-containing protein 2A	PWWP2A	3	1			Downregulated (Mainly in control)
Q5T200_S318	Zinc finger CCCH domain-containing protein 13	ZC3H13	3	1			Downregulated (Mainly in control)
Q9Y6X2_S431	E3 SUMO-protein ligase PIAS3	PIAS3	3	1			Downregulated (Mainly in control)
Q96KQ7_S232	Histone-lysine N-methyltransferase EHMT2	EHMT2	3	1			Downregulated (Mainly in control)
Q96PU5_S448	E3 ubiquitin-protein ligase NEDD4-like	NEDD4L	3	1			Downregulated (Mainly in control)
Q6R327_S21	Rapamycin-insensitive companion of mTOR	RICTOR	3	1			Downregulated (Mainly in control)
Q86UU0_S915	B-cell CLL/lymphoma 9-like protein	BCL9L	3	1			Downregulated (Mainly in control)
O75140_S1530	DEP domain-containing protein 5	DEPDC5	3	1			Downregulated (Mainly in control)
Q8TF76_S147	Serine/threonine-protein kinase haspin	GSG2	3	1			Downregulated (Mainly in control)
Q9H6S0_S1279	Probable ATP-dependent RNA helicase YTHDC2	YTHDC2	3	1			Downregulated (Mainly in control)
P15923_S379	Transcription factor E2-alpha	TCF3	3	1			Downregulated (Mainly in control)
O94913_S489	Pre-mRNA cleavage complex 2 protein Pcf11	PCF11	3	1			Downregulated (Mainly in control)
P15311_S535	Ezrin	EZR	3	1			Downregulated (Mainly in control)
Q8IWT3_S1457	Cullin-9	CUL9	3	1			Downregulated (Mainly in control)
Q8NEY1_S1253	Neuron navigator 1	NAV1	3	1			Downregulated (Mainly in control)
P54760_T976	Ephrin type-B receptor 4	EPHB4	3	1			Downregulated (Mainly in control)
P51825_S212	AF4/FMR2 family member 1	AFF1	3	1			Downregulated (Mainly in control)
Q8IWV7_T21	E3 ubiquitin-protein ligase UBR1	UBR1	3	1			Downregulated (Mainly in control)
Q8WY36_S243	HMG box transcription factor BBX	BBX	3	1			Downregulated (Mainly in control)
Q8WX93_S755	Palladin	PALLD	3	1			Downregulated (Mainly in control)
Q9UGU0_S1522	Transcription factor 20	TCF20	3	1			Downregulated (Mainly in control)
Q92729_S863	Receptor-type tyrosine-protein phosphatase U	PTPRU	3	1			Downregulated (Mainly in control)
Q5XUX1_S59	F-box/WD repeat-containing protein 9	FBXW9	3	1			Downregulated (Mainly in control)
Q14185_T1844	Dedicator of cytokinesis protein 1	DOCK1	3	1			Downregulated (Mainly in control)
O94964_S1303	Protein SOGA1;N-terminal form;C-terminal 80 kDa form	SOGA1	3	1			Downregulated (Mainly in control)
O75064_S1092	DENN domain-containing protein 4B	DENND4B	3	1			Downregulated (Mainly in control)
O94966_T407	Ubiquitin carboxyl-terminal hydrolase 19	USP19	3	1			Downregulated (Mainly in control)
Q7Z2W4_S284	Zinc finger CCCH-type antiviral protein 1	ZC3HAV1	3	1			Downregulated (Mainly in control)
Q86X10_T734	Ral GTPase-activating protein subunit beta	RALGAPB	3	1			Downregulated (Mainly in control)
Q52LW3_S1185	Rho GTPase-activating protein 29	ARHGAP29	3	1			Downregulated (Mainly in control)
Q8IWQ3_S455	Serine/threonine-protein kinase BRSK2	BRSK2	3	1			Downregulated (Mainly in control)
Q8IWQ3_T463	Serine/threonine-protein kinase BRSK2	BRSK2	3	1			Downregulated (Mainly in control)
Q96NE9_S542	FERM domain-containing protein 6	FRMD6	3	1			Downregulated (Mainly in control)
Q6PJ61_S240	F-box only protein 46	FBXO46	3	1			Downregulated (Mainly in control)
Q07157_T1425	Tight junction protein ZO-1	TJP1	3	1			Downregulated (Mainly in control)
Q5T481_S660	RNA-binding protein 20	RBM20	3	1			Downregulated (Mainly in control)
Q9HC77_S260	Centromere protein J	CENPJ	3	1			Downregulated (Mainly in control)
Q13671_S351	Ras and Rab interactor 1	RIN1	3	1			Downregulated (Mainly in control)
Q9H6S0_S1090	Probable ATP-dependent RNA helicase YTHDC2	YTHDC2	3	1			Downregulated (Mainly in control)
Q9Y624_S284	Junctional adhesion molecule A	F11R	3	1			Downregulated (Mainly in control)
Q96HC4_S136	PDZ and LIM domain protein 5	PDLIM5	3	1			Downregulated (Mainly in control)
Q9UKA4_S422	A-kinase anchor protein 11	AKAP11	3	1			Downregulated (Mainly in control)
Q9H4A3_S2012	Serine/threonine-protein kinase WNK1	WNK1	3	1			Downregulated (Mainly in control)
Q9H9D4_S338	Zinc finger protein 408	ZNF408	3	1			Downregulated (Mainly in control)
Q9BZ29_S927	Dedicator of cytokinesis protein 9	DOCK9	3	1			Downregulated (Mainly in control)
Q9NRM7_S576	Serine/threonine-protein kinase LATS2	LATS2	3	1			Downregulated (Mainly in control)
P49768_S43	Presenilin-1;Presenilin-1 NTF subunit;Presenilin-1 CTF subunit;Presenilin-1 CTF12	PSEN1	3	1			Downregulated (Mainly in control)
Q9ULM3_S403	YEATS domain-containing protein 2	YEATS2	3	1			Downregulated (Mainly in control)
O94885_S1028	SAM and SH3 domain-containing protein 1	SASH1	3	1			Downregulated (Mainly in control)
Q14764_S873	Major vault protein	MVP	3	1			Downregulated (Mainly in control)
Q96FV2_T52	Secernin-2	SCRN2	3	1			Downregulated (Mainly in control)
Q8NEL9_S723	Phospholipase DDHD1	DDHD1	3	1			Downregulated (Mainly in control)
Q8WUF5_S113	RelA-associated inhibitor	PPP1R13L	3	1			Downregulated (Mainly in control)
Q6NXT4_S382	Zinc transporter 6	SLC30A6	3	1			Downregulated (Mainly in control)
Q8NFH8_T479	RalBP1-associated Eps domain-containing protein 2	REPS2	3	1			Downregulated (Mainly in control)
O95819_S854	Mitogen-activated protein kinase kinase kinase kinase 4	MAP4K4	3	1			Downregulated (Mainly in control)
O95835_S181	Serine/threonine-protein kinase LATS1	LATS1	3	1			Downregulated (Mainly in control)
Q15652_S1228	Probable JmjC domain-containing histone demethylation protein 2C	JMJD1C	3	1			Downregulated (Mainly in control)
Q9NY27_S226	Serine/threonine-protein phosphatase 4 regulatory subunit 2	PPP4R2	3	1			Downregulated (Mainly in control)
P42695_S1382	Condensin-2 complex subunit D3	NCAPD3	3	1			Downregulated (Mainly in control)
O14497_S715	AT-rich interactive domain-containing protein 1A	ARID1A	3	1			Downregulated (Mainly in control)
Q9UQ35_S395	Serine/arginine repetitive matrix protein 2	SRRM2	3	1			Downregulated (Mainly in control)
Q5VWG9_T333	Transcription initiation factor TFIID subunit 3	TAF3	3	1			Downregulated (Mainly in control)
Q08174_S984	Protocadherin-1	PCDH1	3	1			Downregulated (Mainly in control)
Q13950_S28	Runt-related transcription factor 2	RUNX2	3	1			Downregulated (Mainly in control)
Q9UKJ3_S738	G patch domain-containing protein 8	GPATCH8	3	1			Downregulated (Mainly in control)
Q96T37_S670	Putative RNA-binding protein 15	RBM15	3	1			Downregulated (Mainly in control)
Q8IYH5_S606	ZZ-type zinc finger-containing protein 3	ZZZ3	3	1			Downregulated (Mainly in control)
Q6P1L5_S136	Protein FAM117B	FAM117B	3	1			Downregulated (Mainly in control)
O96013_T478	Serine/threonine-protein kinase PAK 4	PAK4	3	1			Downregulated (Mainly in control)
Q01167_S30	Forkhead box protein K2	FOXK2	3	1			Downregulated (Mainly in control)
Q8N3D4_S285	EH domain-binding protein 1-like protein 1	EHBP1L1	3	1			Downregulated (Mainly in control)
P24864_S100	G1/S-specific cyclin-E1	CCNE1	3	1			Downregulated (Mainly in control)
Q13470_S519	Non-receptor tyrosine-protein kinase TNK1	TNK1	3	1			Downregulated (Mainly in control)
Q92614_S145	Unconventional myosin-XVIIIa	MYO18A	3	1			Downregulated (Mainly in control)
O60271_S730	C-Jun-amino-terminal kinase-interacting protein 4	SPAG9	3	1			Downregulated (Mainly in control)
O60784_S462	Target of Myb protein 1	TOM1	3	0			Downregulated (Mainly in control)
O75037_S1149	Kinesin-like protein KIF21B	KIF21B	3	0			Downregulated (Mainly in control)
O94776_S54	Metastasis-associated protein MTA2	MTA2	3	0			Downregulated (Mainly in control)
O95674_S41	Phosphatidate cytidylyltransferase 2	CDS2	3	0			Downregulated (Mainly in control)
P10301_S201	Ras-related protein R-Ras	RRAS	3	0			Downregulated (Mainly in control)
P17029_S208	Zinc finger protein with KRAB and SCAN domains 1	ZKSCAN1	3	0			Downregulated (Mainly in control)
P19338_S356	Nucleolin	NCL	3	0			Downregulated (Mainly in control)
P21709_S906	Ephrin type-A receptor 1	EPHA1	3	0			Downregulated (Mainly in control)
P27816_S822	Microtubule-associated protein 4	MAP4	3	0			Downregulated (Mainly in control)
P46821_S1322	Microtubule-associated protein 1B;MAP1B heavy chain;MAP1 light chain LC1	MAP1B	3	0			Downregulated (Mainly in control)
P49792_S21	E3 SUMO-protein ligase RanBP2	RANBP2	3	0			Downregulated (Mainly in control)
Q02790_S115	Peptidyl-prolyl cis-trans isomerase FKBP4;Peptidyl-prolyl cis-trans isomerase FKBP4, N-terminally processed	FKBP4	3	0			Downregulated (Mainly in control)
Q07157_S927	Tight junction protein ZO-1	TJP1	3	0			Downregulated (Mainly in control)
Q499Z4_S189	Zinc finger protein 672	ZNF672	3	0			Downregulated (Mainly in control)
Q5VZK9_S1261	Leucine-rich repeat-containing protein 16A	LRRC16A	3	0			Downregulated (Mainly in control)
Q6P5Z2_S544	Serine/threonine-protein kinase N3	PKN3	3	0			Downregulated (Mainly in control)
Q6VN20_S365	Ran-binding protein 10	RANBP10	3	0			Downregulated (Mainly in control)
Q6XZF7_S359	Dynamin-binding protein	DNMBP	3	0			Downregulated (Mainly in control)
Q7Z2Z1_S441	Treslin	TICRR	3	0			Downregulated (Mainly in control)
Q8IX01_S757	SURP and G-patch domain-containing protein 2	SUGP2	3	0			Downregulated (Mainly in control)
Q8TAE6_S25	Protein phosphatase 1 regulatory subunit 14C	PPP1R14C	3	0			Downregulated (Mainly in control)
Q99081_S283	Transcription factor 12	TCF12	3	0			Downregulated (Mainly in control)
Q99700_S667	Ataxin-2	ATXN2	3	0			Downregulated (Mainly in control)
Q9BQG0_S1241	Myb-binding protein 1A	MYBBP1A	3	0			Downregulated (Mainly in control)
Q9BSL1_S98	Ubiquitin-associated domain-containing protein 1	UBAC1	3	0			Downregulated (Mainly in control)
Q9C0C9_S836	E2/E3 hybrid ubiquitin-protein ligase UBE2O	UBE2O	3	0			Downregulated (Mainly in control)
Q9H0F6_S129	Sharpin	SHARPIN	3	0			Downregulated (Mainly in control)
Q9H211_S394	DNA replication factor Cdt1	CDT1	3	0			Downregulated (Mainly in control)
Q9NTI5_S1182	Sister chromatid cohesion protein PDS5 homolog B	PDS5B	3	0			Downregulated (Mainly in control)
Q9UGP4_S316	LIM domain-containing protein 1	LIMD1	3	0			Downregulated (Mainly in control)
Q9ULT8_S1772	E3 ubiquitin-protein ligase HECTD1	HECTD1	3	0			Downregulated (Mainly in control)
Q9UQ35_S1462	Serine/arginine repetitive matrix protein 2	SRRM2	3	0			Downregulated (Mainly in control)
Q9UQ35_S387	Serine/arginine repetitive matrix protein 2	SRRM2	3	0			Downregulated (Mainly in control)
Q9Y4C1_S445	Lysine-specific demethylase 3A	KDM3A	3	0			Downregulated (Mainly in control)
Q9Y618_S1971	Nuclear receptor corepressor 2	NCOR2	3	0			Downregulated (Mainly in control)
P24864_T395	G1/S-specific cyclin-E1	CCNE1	3	0			Downregulated (Mainly in control)
Q15648_T1215	Mediator of RNA polymerase II transcription subunit 1	MED1	3	0			Downregulated (Mainly in control)
Q3KQU3_T47	MAP7 domain-containing protein 1	MAP7D1	3	0			Downregulated (Mainly in control)
Q69YN4_T184	Protein virilizer homolog	KIAA1429	3	0			Downregulated (Mainly in control)
Q8N4C8_T565	Misshapen-like kinase 1	MINK1	3	0			Downregulated (Mainly in control)
Q8N6T3_T135	ADP-ribosylation factor GTPase-activating protein 1	ARFGAP1	3	0			Downregulated (Mainly in control)
Q96AE4_T629	Far upstream element-binding protein 1	FUBP1	3	0			Downregulated (Mainly in control)
A0AVK6_S71	Transcription factor E2F8	E2F8	2	3	1.05427	0.700467	Insignificant
A0FGR8_S755	Extended synaptotagmin-2	ESYT2	2	2	0.450442	0.381678	Insignificant
A0FGR8_S758	Extended synaptotagmin-2	ESYT2	3	3	2.32902	0.319242	Insignificant
A0FGR8_S761	Extended synaptotagmin-2	ESYT2	2	3	0.917191	0.690433	Insignificant
A0FGR8_S693	Extended synaptotagmin-2	ESYT2	2	3	0.880395	0.623428	Insignificant
A0JNW5_S418	UHRF1-binding protein 1-like	UHRF1BP1L	3	3	1.06638	0.813562	Insignificant
A0MZ66_S494	Shootin-1	KIAA1598	3	3	0.705962	0.115709	Insignificant
A0MZ66_S534	Shootin-1	KIAA1598	3	3	0.64579	0.121569	Insignificant
A1A4S6_S591	Rho GTPase-activating protein 10	ARHGAP10	3	3	0.83641	0.266912	Insignificant
A1L170_S258	Uncharacterized protein C1orf226	C1orf226	3	3	0.723097	0.250037	Insignificant
A1L390_S76	Pleckstrin homology domain-containing family G member 3	PLEKHG3	3	3	0.824527	0.166968	Insignificant
A1L390_S1040	Pleckstrin homology domain-containing family G member 3	PLEKHG3	3	3	1.27931	0.527682	Insignificant
A1X283_S291	SH3 and PX domain-containing protein 2B	SH3PXD2B	3	3	0.682583	0.0529936	Insignificant
A2A3K4_S438	Protein tyrosine phosphatase domain-containing protein 1	PTPDC1	3	2	0.792989	0.303797	Insignificant
A2A3N6_S405	Putative PIP5K1A and PSMD4-like protein;Phosphatidylinositol 4-phosphate 5-kinase type-1 alpha	PIPSL;PIP5K1A	3	3	0.465945	0.0965953	Insignificant
A6NCM1_S415	IQ and AAA domain-containing protein 1-like	IQCA1L	2	2	0.92543	0.826309	Insignificant
A6NCM1_S420	IQ and AAA domain-containing protein 1-like	IQCA1L	3	3	0.963826	0.849757	Insignificant
A6NEL2_S271	Ankyrin repeat domain-containing protein SOWAHB	SOWAHB	3	3	0.86755	0.233855	Insignificant
A6NFI3_S10	Zinc finger protein 316	ZNF316	3	3	0.74252	0.20768	Insignificant
A6NGB9_S202	WAS/WASL-interacting protein family member 3	WIPF3	3	3	0.807681	0.288456	Insignificant
A6NKD9_S246	Coiled-coil domain-containing protein 85C	CCDC85C	2	2	1.12054	0.615379	Insignificant
A7E2V4_S1092	Zinc finger SWIM domain-containing protein 8	ZSWIM8	3	3	0.919862	0.671852	Insignificant
A7KAX9_S1203	Rho GTPase-activating protein 32	ARHGAP32	3	2	1.1965	0.177841	Insignificant
A7KAX9_S892	Rho GTPase-activating protein 32	ARHGAP32	3	3	0.633424	0.0545216	Insignificant
A8CG34_S674	Nuclear envelope pore membrane protein POM 121C;Nuclear envelope pore membrane protein POM 121	POM121C;POM121	2	2	1.0204	0.930063	Insignificant
A8MVW0_S476	Protein FAM171A2	FAM171A2	3	3	0.787207	0.578253	Insignificant
B1AK53_S700	Espin	ESPN	3	2	1.36602	0.707643	Insignificant
B1AK53_S647	Espin	ESPN	3	3	0.958264	0.925364	Insignificant
Q99613_S9	Eukaryotic translation initiation factor 3 subunit C;Eukaryotic translation initiation factor 3 subunit C-like protein	EIF3C;EIF3CL	3	2	1.27216	0.464567	Insignificant
Q99613_S39	Eukaryotic translation initiation factor 3 subunit C;Eukaryotic translation initiation factor 3 subunit C-like protein	EIF3C;EIF3CL	3	3	1.52589	0.202446	Insignificant
O00116_S65	Alkyldihydroxyacetonephosphate synthase, peroxisomal	AGPS	3	3	0.729217	0.186154	Insignificant
O00161_S110	Synaptosomal-associated protein 23	SNAP23	3	3	0.716393	0.555896	Insignificant
O00178_S580	GTP-binding protein 1	GTPBP1	3	3	0.894249	0.815975	Insignificant
O00178_S24	GTP-binding protein 1	GTPBP1	2	3	0.853885	0.417315	Insignificant
O00178_S25	GTP-binding protein 1	GTPBP1	3	3	0.865133	0.490103	Insignificant
O00192_S879	Armadillo repeat protein deleted in velo-cardio-facial syndrome	ARVCF	2	2	0.885338	0.262726	Insignificant
O00193_S17	Small acidic protein	SMAP	3	3	2.89996	0.0705054	Insignificant
O00203_S609	AP-3 complex subunit beta-1	AP3B1	2	3	1.17106	0.823766	Insignificant
O00220_S424	Tumor necrosis factor receptor superfamily member 10A	TNFRSF10A	2	2	0.765789	0.469453	Insignificant
O00264_S181	Membrane-associated progesterone receptor component 1	PGRMC1	3	3	2.23334	0.127016	Insignificant
O00267_S666	Transcription elongation factor SPT5	SUPT5H	2	3	1.98474	0.0782279	Insignificant
O00273_S315	DNA fragmentation factor subunit alpha	DFFA	3	3	0.795793	0.0509096	Insignificant
O00423_S113	Echinoderm microtubule-associated protein-like 1	EML1	3	3	0.865476	0.510335	Insignificant
O00429_S616	Dynamin-1-like protein	DNM1L	3	3	0.578622	0.185039	Insignificant
O00443_S1553	Phosphatidylinositol 4-phosphate 3-kinase C2 domain-containing subunit alpha	PIK3C2A	2	3	0.82665	0.691	Insignificant
O00443_S259	Phosphatidylinositol 4-phosphate 3-kinase C2 domain-containing subunit alpha	PIK3C2A	2	3	0.924612	0.904927	Insignificant
O00499_S296	Myc box-dependent-interacting protein 1	BIN1	2	3	0.674168	0.509823	Insignificant
O00499_S298	Myc box-dependent-interacting protein 1	BIN1	3	3	0.902279	0.383566	Insignificant
O00499_S303	Myc box-dependent-interacting protein 1	BIN1	3	2	2.31453	0.0573028	Insignificant
O00499_S331	Myc box-dependent-interacting protein 1	BIN1	3	3	0.843472	0.268196	Insignificant
O00512_S687	B-cell CLL/lymphoma 9 protein	BCL9	3	3	0.668786	0.111985	Insignificant
O00512_S917	B-cell CLL/lymphoma 9 protein	BCL9	3	3	0.753228	0.197107	Insignificant
O00515_S272	Ladinin-1	LAD1	3	3	0.516337	0.213457	Insignificant
O00515_S121	Ladinin-1	LAD1	3	3	0.872649	0.468482	Insignificant
O00515_S123	Ladinin-1	LAD1	3	3	0.872649	0.468482	Insignificant
O00515_S64	Ladinin-1	LAD1	2	3	1.92278	0.0548509	Insignificant
O00515_S301	Ladinin-1	LAD1	3	2	0.720184	0.374195	Insignificant
O00559_S36	Receptor-binding cancer antigen expressed on SiSo cells	EBAG9	3	3	0.985849	0.970165	Insignificant
O00560_S6	Syntenin-1	SDCBP	3	3	1.25845	0.512479	Insignificant
O00566_S163	U3 small nucleolar ribonucleoprotein protein MPP10	MPHOSPH10	2	3	1.05046	0.790735	Insignificant
O00571_S131	ATP-dependent RNA helicase DDX3X	DDX3X	3	3	0.837792	0.5577	Insignificant
O00750_S155	Phosphatidylinositol 4-phosphate 3-kinase C2 domain-containing subunit beta	PIK3C2B	3	3	0.734441	0.233026	Insignificant
O14497_S1944	AT-rich interactive domain-containing protein 1A	ARID1A	3	2	1.43078	0.0807177	Insignificant
O14497_S696	AT-rich interactive domain-containing protein 1A	ARID1A	3	3	0.782434	0.0764478	Insignificant
O14497_S1134	AT-rich interactive domain-containing protein 1A	ARID1A	2	3	0.63035	0.235129	Insignificant
O14497_S772	AT-rich interactive domain-containing protein 1A	ARID1A	3	2	0.638341	0.0906985	Insignificant
O14497_S1751	AT-rich interactive domain-containing protein 1A	ARID1A	2	3	0.899695	0.624863	Insignificant
O14545_S327	TRAF-type zinc finger domain-containing protein 1	TRAFD1	2	2	0.780437	0.21022	Insignificant
O14545_S415	TRAF-type zinc finger domain-containing protein 1	TRAFD1	3	3	5.30141	0.0548092	Insignificant
O14617_S829	AP-3 complex subunit delta-1	AP3D1	3	3	0.834685	0.292715	Insignificant
O14639_S706	Actin-binding LIM protein 1	ABLIM1	2	3	0.533588	0.123391	Insignificant
O14639_S367	Actin-binding LIM protein 1	ABLIM1	2	3	0.77986	0.274157	Insignificant
O14639_S655	Actin-binding LIM protein 1	ABLIM1	3	3	0.702955	0.0561728	Insignificant
O14639_S431	Actin-binding LIM protein 1	ABLIM1	3	3	0.860907	0.0174391	Insignificant
O14640_S600	Segment polarity protein dishevelled homolog DVL-1	DVL1	2	3	0.79392	0.239038	Insignificant
O14647_S1807	Chromodomain-helicase-DNA-binding protein 2	CHD2	3	3	0.614356	0.182149	Insignificant
O14681_S326	Etoposide-induced protein 2.4 homolog	EI24	3	3	1.91476	0.0862976	Insignificant
O14681_S330	Etoposide-induced protein 2.4 homolog	EI24	3	3	1.72148	0.130416	Insignificant
O14683_S14	Tumor protein p53-inducible protein 11	TP53I11	2	2	0.539615	0.327413	Insignificant
O14686_S4738	Histone-lysine N-methyltransferase 2D	KMT2D	3	3	0.862748	0.70973	Insignificant
O14686_S2274	Histone-lysine N-methyltransferase 2D	KMT2D	3	3	0.885361	0.607706	Insignificant
O14686_S4359	Histone-lysine N-methyltransferase 2D	KMT2D	2	3	0.833317	0.678993	Insignificant
Q99666_S1478	RANBP2-like and GRIP domain-containing protein 5/6;RANBP2-like and GRIP domain-containing protein 8;E3 SUMO-protein ligase RanBP2	RGPD5;RGPD8;RANBP2	3	3	1.5095	0.451053	Insignificant
Q99666_S1274	RANBP2-like and GRIP domain-containing protein 5/6;RANBP2-like and GRIP domain-containing protein 8	RGPD5;RGPD8	3	3	0.827014	0.506151	Insignificant
Q99666_S1275	RANBP2-like and GRIP domain-containing protein 5/6;RANBP2-like and GRIP domain-containing protein 8	RGPD5;RGPD8	2	2	0.725965	0.308404	Insignificant
Q99666_S128	RANBP2-like and GRIP domain-containing protein 5/6;RANBP2-like and GRIP domain-containing protein 8;E3 SUMO-protein ligase RanBP2	RGPD5;RGPD8;RANBP2	3	2	1.07474	0.801496	Insignificant
Q99666_S1304	RANBP2-like and GRIP domain-containing protein 5/6;RANBP2-like and GRIP domain-containing protein 8	RGPD5;RGPD8	3	3	0.773278	0.394831	Insignificant
Q99666_S21	RANBP2-like and GRIP domain-containing protein 5/6;RANBP2-like and GRIP domain-containing protein 8	RGPD5;RGPD8	3	3	0.82098	0.474056	Insignificant
O14733_S61	Dual specificity mitogen-activated protein kinase kinase 7	MAP2K7	3	2	1.93211	0.109135	Insignificant
O14745_S280	Na(+)/H(+) exchange regulatory cofactor NHE-RF1	SLC9A3R1	3	2	0.807836	0.0782677	Insignificant
O14745_S269	Na(+)/H(+) exchange regulatory cofactor NHE-RF1	SLC9A3R1	3	3	0.618593	0.183179	Insignificant
O14757_S331	Serine/threonine-protein kinase Chk1	CHEK1	3	2	0.984311	0.963221	Insignificant
O14757_S280	Serine/threonine-protein kinase Chk1	CHEK1	2	2	0.596178	0.116145	Insignificant
O14924_S850	Regulator of G-protein signaling 12	RGS12	3	2	0.598734	0.0898088	Insignificant
O14929_S361	Histone acetyltransferase type B catalytic subunit	HAT1	3	3	0.586289	0.127953	Insignificant
O14974_S422	Protein phosphatase 1 regulatory subunit 12A	PPP1R12A	3	3	0.63151	0.138858	Insignificant
O14979_S241	Heterogeneous nuclear ribonucleoprotein D-like	HNRNPDL	3	3	0.68543	0.321218	Insignificant
O14980_S391	Exportin-1	XPO1	3	3	0.815395	0.704882	Insignificant
O15014_S433	Zinc finger protein 609	ZNF609	3	3	0.79905	0.450299	Insignificant
O15014_S576	Zinc finger protein 609	ZNF609	3	3	1.2409	0.642635	Insignificant
O15014_S491	Zinc finger protein 609	ZNF609	3	3	0.755625	0.354072	Insignificant
O15020_S2171	Spectrin beta chain, non-erythrocytic 2	SPTBN2	3	2	1.16844	0.601547	Insignificant
O15027_S2083	Protein transport protein Sec16A	SEC16A	2	2	0.551348	0.304351	Insignificant
O15027_S1069	Protein transport protein Sec16A	SEC16A	3	3	0.72744	0.106144	Insignificant
O15027_S1327	Protein transport protein Sec16A	SEC16A	3	3	1.68424	0.110726	Insignificant
O15027_S314	Protein transport protein Sec16A	SEC16A	2	3	0.69847	0.177531	Insignificant
O15027_S1964	Protein transport protein Sec16A	SEC16A	3	3	2.47956	0.16731	Insignificant
O15027_S1359	Protein transport protein Sec16A	SEC16A	2	2	0.428	0.11123	Insignificant
O15037_S10	Protein KHNYN	KHNYN	3	3	0.704177	0.0595327	Insignificant
O15042_S485	U2 snRNP-associated SURP motif-containing protein	U2SURP	2	3	0.737149	0.199192	Insignificant
O15047_S470	Histone-lysine N-methyltransferase SETD1A	SETD1A	3	3	0.719783	0.215809	Insignificant
O15062_S127	Zinc finger and BTB domain-containing protein 5	ZBTB5	2	2	0.807843	0.637572	Insignificant
O15084_S1011	Serine/threonine-protein phosphatase 6 regulatory ankyrin repeat subunit A	ANKRD28	3	3	1.23415	0.554441	Insignificant
O15085_S1155	Rho guanine nucleotide exchange factor 11	ARHGEF11	2	3	1.19338	0.791575	Insignificant
O15085_S150	Rho guanine nucleotide exchange factor 11	ARHGEF11	2	3	0.723111	0.0910893	Insignificant
O15085_S1458	Rho guanine nucleotide exchange factor 11	ARHGEF11	3	3	0.813447	0.186106	Insignificant
O15085_S556	Rho guanine nucleotide exchange factor 11	ARHGEF11	3	3	0.754542	0.279976	Insignificant
O15085_S1480	Rho guanine nucleotide exchange factor 11	ARHGEF11	3	3	0.676363	0.143196	Insignificant
O15119_S438	T-box transcription factor TBX3	TBX3	2	2	0.544648	0.210605	Insignificant
O15164_S660	Transcription intermediary factor 1-alpha	TRIM24	2	3	0.519822	0.187378	Insignificant
O15211_S13	Ral guanine nucleotide dissociation stimulator-like 2	RGL2	3	2	1.03286	0.927886	Insignificant
O15231_S519	Zinc finger protein 185	ZNF185	3	3	0.579841	0.0806263	Insignificant
O15231_S465	Zinc finger protein 185	ZNF185	3	3	0.911196	0.458514	Insignificant
O15264_S350	Mitogen-activated protein kinase 13	MAPK13	2	2	0.623924	0.123664	Insignificant
O15297_S40	Protein phosphatase 1D	PPM1D	3	3	0.795423	0.343486	Insignificant
O15350_S333	Tumor protein p73	TP73	3	2	0.641995	0.369615	Insignificant
O15417_S1857	Trinucleotide repeat-containing gene 18 protein	TNRC18	3	3	1.21056	0.407353	Insignificant
O15417_S1136	Trinucleotide repeat-containing gene 18 protein	TNRC18	3	3	1.19381	0.510524	Insignificant
O15417_S1359	Trinucleotide repeat-containing gene 18 protein	TNRC18	3	3	0.756458	0.241189	Insignificant
O15417_S1540	Trinucleotide repeat-containing gene 18 protein	TNRC18	3	3	0.54564	0.0592694	Insignificant
O15427_S436	Monocarboxylate transporter 4	SLC16A3	3	2	0.96057	0.854314	Insignificant
O15440_S509	Multidrug resistance-associated protein 5	ABCC5	3	2	0.975347	0.934075	Insignificant
O15446_S359	DNA-directed RNA polymerase I subunit RPA34	CD3EAP	3	3	1.18744	0.679622	Insignificant
O15446_S128	DNA-directed RNA polymerase I subunit RPA34	CD3EAP	3	3	2.51614	0.117019	Insignificant
O15446_S136	DNA-directed RNA polymerase I subunit RPA34	CD3EAP	3	3	1.06269	0.84645	Insignificant
O15446_S285	DNA-directed RNA polymerase I subunit RPA34	CD3EAP	3	3	1.04906	0.858096	Insignificant
Q6A1A2_S214	Putative 3-phosphoinositide-dependent protein kinase 2;3-phosphoinositide-dependent protein kinase 1	PDPK2P;PDPK1	3	3	0.965665	0.856462	Insignificant
O15534_S704	Period circadian protein homolog 1	PER1	2	2	1.158	0.601025	Insignificant
O15541_S6	RING finger protein 113A	RNF113A	2	2	0.316624	0.443988	Insignificant
O43150_S822	Arf-GAP with SH3 domain, ANK repeat and PH domain-containing protein 2	ASAP2	3	3	0.69046	0.16855	Insignificant
O43164_S309	E3 ubiquitin-protein ligase Praja-2	PJA2	2	3	0.476045	0.235086	Insignificant
O43166_S1433	Signal-induced proliferation-associated 1-like protein 1	SIPA1L1	3	3	0.871815	0.411057	Insignificant
O43166_S1549	Signal-induced proliferation-associated 1-like protein 1	SIPA1L1	3	3	1.12512	0.342956	Insignificant
O43166_S1650	Signal-induced proliferation-associated 1-like protein 1	SIPA1L1	3	3	0.770132	0.486277	Insignificant
O43166_S318	Signal-induced proliferation-associated 1-like protein 1	SIPA1L1	3	3	0.599536	0.070817	Insignificant
O43166_S1255	Signal-induced proliferation-associated 1-like protein 1	SIPA1L1	3	3	0.894511	0.470188	Insignificant
O43169_S23	Cytochrome b5 type B	CYB5B	3	2	1.1723	0.671745	Insignificant
O43187_S143	Interleukin-1 receptor-associated kinase-like 2	IRAK2	2	2	0.891678	0.494873	Insignificant
O43237_S194	Cytoplasmic dynein 1 light intermediate chain 2	DYNC1LI2	3	3	2.38856	0.10487	Insignificant
O43290_S448	U4/U6.U5 tri-snRNP-associated protein 1	SART1	3	3	2.31156	0.0767159	Insignificant
O43294_S68	Transforming growth factor beta-1-induced transcript 1 protein	TGFB1I1	3	2	1.12396	0.781436	Insignificant
O43294_S194	Transforming growth factor beta-1-induced transcript 1 protein	TGFB1I1	3	2	0.954431	0.832116	Insignificant
O43303_S170	Centriolar coiled-coil protein of 110 kDa	CCP110	2	2	0.765985	0.462709	Insignificant
O43306_S576	Adenylate cyclase type 6	ADCY6	2	3	0.539084	0.0567759	Insignificant
O43310_S299	CBP80/20-dependent translation initiation factor	CTIF	3	3	0.844594	0.57186	Insignificant
O43314_S1006	Inositol hexakisphosphate and diphosphoinositol-pentakisphosphate kinase 2	PPIP5K2	3	3	0.714578	0.218147	Insignificant
O43314_S493	Inositol hexakisphosphate and diphosphoinositol-pentakisphosphate kinase 2	PPIP5K2	3	3	0.882874	0.392768	Insignificant
O43318_S439	Mitogen-activated protein kinase kinase kinase 7	MAP3K7	3	3	0.914184	0.575223	Insignificant
O43347_S12	RNA-binding protein Musashi homolog 1	MSI1	3	3	0.870073	0.583985	Insignificant
O43379_S1144	WD repeat-containing protein 62	WDR62	3	3	0.574053	0.111243	Insignificant
O43379_S1123	WD repeat-containing protein 62	WDR62	3	3	0.786623	0.249559	Insignificant
O43379_S1348	WD repeat-containing protein 62	WDR62	3	3	0.738446	0.48674	Insignificant
O43379_S33	WD repeat-containing protein 62	WDR62	3	2	0.530845	0.0742478	Insignificant
O43399_S21	Tumor protein D54	TPD52L2	3	2	1.43621	0.281653	Insignificant
O43399_S12	Tumor protein D54	TPD52L2	3	3	0.641126	0.228907	Insignificant
O43399_S166	Tumor protein D54	TPD52L2	2	3	1.91308	0.509136	Insignificant
O43432_S495	Eukaryotic translation initiation factor 4 gamma 3	EIF4G3	3	3	0.795446	0.468011	Insignificant
O43491_S683	Band 4.1-like protein 2	EPB41L2	3	3	0.940175	0.773805	Insignificant
O43491_S87	Band 4.1-like protein 2	EPB41L2	2	2	0.588948	0.242125	Insignificant
O43502_S20	DNA repair protein RAD51 homolog 3	RAD51C	3	3	0.780517	0.396768	Insignificant
O43524_S425	Forkhead box protein O3	FOXO3	2	2	0.747864	0.323482	Insignificant
O43572_S281	A-kinase anchor protein 10, mitochondrial	AKAP10	2	3	0.797944	0.323697	Insignificant
O43583_S73	Density-regulated protein	DENR	3	3	2.6541	0.0535742	Insignificant
O43598_S169	2'-deoxynucleoside 5'-phosphate N-hydrolase 1	DNPH1	3	3	1.27531	0.219247	Insignificant
O43683_S563	Mitotic checkpoint serine/threonine-protein kinase BUB1	BUB1	2	3	0.881211	0.640432	Insignificant
O43684_S211	Mitotic checkpoint protein BUB3	BUB3	2	3	0.801909	0.514867	Insignificant
O43707_S159	Alpha-actinin-4;Alpha-actinin-2;Alpha-actinin-3;Alpha-actinin-1	ACTN4;ACTN2;ACTN3;ACTN1	3	3	0.924243	0.759721	Insignificant
O43741_S184	5'-AMP-activated protein kinase subunit beta-2	PRKAB2	3	3	1.00727	0.944869	Insignificant
O43765_S77	Small glutamine-rich tetratricopeptide repeat-containing protein alpha	SGTA	3	3	1.24104	0.358586	Insignificant
O43772_S9	Mitochondrial carnitine/acylcarnitine carrier protein	SLC25A20	2	2	0.581862	0.298821	Insignificant
O43791_S6	Speckle-type POZ protein	SPOP	3	2	1.34479	0.567761	Insignificant
O43847_S94	Nardilysin	NRD1	3	3	2.497	0.147475	Insignificant
O43896_S915	Kinesin-like protein KIF1C	KIF1C	3	3	0.396413	0.116664	Insignificant
O60244_S1112	Mediator of RNA polymerase II transcription subunit 14	MED14	2	2	0.768812	0.388299	Insignificant
O60244_S1136	Mediator of RNA polymerase II transcription subunit 14	MED14	3	3	0.767474	0.234325	Insignificant
O60256_S227	Phosphoribosyl pyrophosphate synthase-associated protein 2	PRPSAP2	3	3	0.713732	0.438851	Insignificant
O60271_S183	C-Jun-amino-terminal kinase-interacting protein 4	SPAG9	2	3	0.59918	0.0537773	Insignificant
O60271_S733	C-Jun-amino-terminal kinase-interacting protein 4	SPAG9	3	3	1.69066	0.257238	Insignificant
O60282_S935	Kinesin heavy chain isoform 5C	KIF5C	3	3	0.586556	0.262058	Insignificant
O60292_S1685	Signal-induced proliferation-associated 1-like protein 3	SIPA1L3	3	3	0.595985	0.268453	Insignificant
O60293_S655	Zinc finger C3H1 domain-containing protein	ZFC3H1	3	3	0.913522	0.549216	Insignificant
O60307_S793	Microtubule-associated serine/threonine-protein kinase 3	MAST3	2	3	0.765512	0.0649704	Insignificant
O60318_S527	Germinal-center associated nuclear protein	MCM3AP	3	3	0.682414	0.103861	Insignificant
O60318_S538	Germinal-center associated nuclear protein	MCM3AP	3	3	0.604729	0.0672058	Insignificant
O60318_S556	Germinal-center associated nuclear protein	MCM3AP	3	2	0.597861	0.569844	Insignificant
O60341_S69	Lysine-specific histone demethylase 1A	KDM1A	2	3	0.795121	0.577895	Insignificant
O60341_S166	Lysine-specific histone demethylase 1A	KDM1A	3	3	1.03473	0.879666	Insignificant
O60341_S849	Lysine-specific histone demethylase 1A	KDM1A	2	3	0.848714	0.68909	Insignificant
O60343_S751	TBC1 domain family member 4	TBC1D4	2	3	0.869598	0.586418	Insignificant
O60343_S787	TBC1 domain family member 4	TBC1D4	3	3	0.743964	0.292635	Insignificant
O60353_S629	Frizzled-6	FZD6	2	3	0.693152	0.391616	Insignificant
O60502_S364	Protein O-GlcNAcase	MGEA5	3	3	1.74553	0.408979	Insignificant
O60504_S606	Vinexin	SORBS3	2	3	0.536231	0.243612	Insignificant
O60504_S530	Vinexin	SORBS3	3	3	0.890652	0.492062	Insignificant
O60508_S43	Pre-mRNA-processing factor 17	CDC40	3	3	0.939743	0.765086	Insignificant
O60524_S417	Nuclear export mediator factor NEMF	NEMF	2	2	2.55311	0.0753752	Insignificant
O60583_S601	Cyclin-T2	CCNT2	3	3	0.966647	0.926098	Insignificant
O60583_S480	Cyclin-T2	CCNT2	3	3	0.96976	0.867107	Insignificant
O60684_S6	Importin subunit alpha-7	KPNA6	3	3	0.902192	0.375394	Insignificant
O60716_S349	Catenin delta-1	CTNND1	3	3	0.698841	0.167558	Insignificant
O60716_S320	Catenin delta-1	CTNND1	2	3	1.15379	0.777338	Insignificant
O60716_S864	Catenin delta-1	CTNND1	3	3	0.714355	0.139231	Insignificant
O60749_S185	Sorting nexin-2	SNX2	2	3	0.731428	0.47746	Insignificant
O60762_S9	Dolichol-phosphate mannosyltransferase subunit 1	DPM1	3	3	1.90285	0.187804	Insignificant
O60763_S942	General vesicular transport factor p115	USO1	3	3	3.93168	0.0720042	Insignificant
O60825_S493	6-phosphofructo-2-kinase/fructose-2,6-bisphosphatase 2;6-phosphofructo-2-kinase;Fructose-2,6-bisphosphatase	PFKFB2	3	3	0.710117	0.379424	Insignificant
O60825_S466	6-phosphofructo-2-kinase/fructose-2,6-bisphosphatase 2;6-phosphofructo-2-kinase;Fructose-2,6-bisphosphatase	PFKFB2	3	2	1.16401	0.192002	Insignificant
O60832_S21	H/ACA ribonucleoprotein complex subunit 4	DKC1	3	3	0.644571	0.516433	Insignificant
O60841_S214	Eukaryotic translation initiation factor 5B	EIF5B	2	3	2.21362	0.13564	Insignificant
O60841_S137	Eukaryotic translation initiation factor 5B	EIF5B	3	3	0.941386	0.901967	Insignificant
O60885_S1083	Bromodomain-containing protein 4	BRD4	3	3	0.815593	0.61034	Insignificant
O60885_S1117	Bromodomain-containing protein 4	BRD4	3	3	0.920378	0.844705	Insignificant
O60885_S470	Bromodomain-containing protein 4	BRD4	2	3	0.646072	0.236881	Insignificant
O60885_S1126	Bromodomain-containing protein 4	BRD4	3	3	0.933657	0.737542	Insignificant
O60934_S432	Nibrin	NBN	3	3	0.619588	0.34276	Insignificant
O75054_S1177	Immunoglobulin superfamily member 3	IGSF3	3	3	0.908803	0.824777	Insignificant
O75113_S300	NEDD4-binding protein 1	N4BP1	3	3	0.918739	0.631313	Insignificant
O75122_S596	CLIP-associating protein 2	CLASP2	2	2	0.755895	0.672215	Insignificant
O75128_S815	Protein cordon-bleu	COBL	2	3	1.32155	0.515144	Insignificant
O75132_S1053	Zinc finger BED domain-containing protein 4	ZBED4	3	3	0.669266	0.137806	Insignificant
O75140_S579	DEP domain-containing protein 5	DEPDC5	3	2	0.684119	0.532586	Insignificant
O75151_S539	Lysine-specific demethylase PHF2	PHF2	3	3	0.810015	0.394376	Insignificant
O75152_S758	Zinc finger CCCH domain-containing protein 11A	ZC3H11A	3	3	0.806974	0.289666	Insignificant
O75161_S142	Nephrocystin-4	NPHP4	3	3	0.738141	0.0870242	Insignificant
O75170_S289	Serine/threonine-protein phosphatase 6 regulatory subunit 2	PPP6R2	3	3	0.788288	0.287417	Insignificant
O75179_S2401	Ankyrin repeat domain-containing protein 17	ANKRD17	3	3	0.929827	0.73995	Insignificant
O75179_S2045	Ankyrin repeat domain-containing protein 17	ANKRD17	2	3	0.80972	0.22483	Insignificant
O75179_S2047	Ankyrin repeat domain-containing protein 17	ANKRD17	2	3	0.966194	0.876731	Insignificant
O75179_S2081	Ankyrin repeat domain-containing protein 17	ANKRD17	3	3	0.571723	0.179222	Insignificant
O75182_S1003	Paired amphipathic helix protein Sin3b	SIN3B	2	2	0.916167	0.870234	Insignificant
O75369_S2107	Filamin-B	FLNB	3	2	1.23371	0.223787	Insignificant
O75369_S2478	Filamin-B	FLNB	2	3	0.850435	0.739553	Insignificant
O75369_S1505	Filamin-B	FLNB	3	2	0.661195	0.329571	Insignificant
O75376_S224	Nuclear receptor corepressor 1	NCOR1	3	3	0.521185	0.0754172	Insignificant
O75381_S282	Peroxisomal membrane protein PEX14	PEX14	2	3	0.67734	0.467944	Insignificant
O75381_S232	Peroxisomal membrane protein PEX14	PEX14	3	3	0.935948	0.876441	Insignificant
O75381_S265	Peroxisomal membrane protein PEX14	PEX14	3	3	0.966057	0.879504	Insignificant
O75382_S427	Tripartite motif-containing protein 3	TRIM3	2	2	1.14785	0.610952	Insignificant
O75385_S588	Serine/threonine-protein kinase ULK1	ULK1	2	2	1.29345	0.707163	Insignificant
O75385_S623	Serine/threonine-protein kinase ULK1	ULK1	3	3	0.900959	0.787719	Insignificant
O75385_S638	Serine/threonine-protein kinase ULK1	ULK1	3	3	0.774124	0.658334	Insignificant
O75396_S137	Vesicle-trafficking protein SEC22b	SEC22B	3	3	0.764313	0.29013	Insignificant
O75398_S176	Deformed epidermal autoregulatory factor 1 homolog	DEAF1	3	3	0.847459	0.312082	Insignificant
O75420_S406	PERQ amino acid-rich with GYF domain-containing protein 1	GIGYF1	3	3	0.762777	0.127855	Insignificant
O75420_S756	PERQ amino acid-rich with GYF domain-containing protein 1	GIGYF1	3	3	0.848382	0.538615	Insignificant
O75427_S25	Leucine-rich repeat and calponin homology domain-containing protein 4	LRCH4	2	2	0.723517	0.679085	Insignificant
O75427_S520	Leucine-rich repeat and calponin homology domain-containing protein 4	LRCH4	2	2	0.606887	0.066158	Insignificant
O75448_S862	Mediator of RNA polymerase II transcription subunit 24	MED24	3	3	0.793335	0.275858	Insignificant
O75448_S873	Mediator of RNA polymerase II transcription subunit 24	MED24	3	3	1.29909	0.0913299	Insignificant
O75475_S177	PC4 and SFRS1-interacting protein	PSIP1	2	3	0.602502	0.117964	Insignificant
O75530_S34	Polycomb protein EED	EED	3	3	1.25025	0.480701	Insignificant
O75533_S129	Splicing factor 3B subunit 1	SF3B1	3	3	0.697258	0.136755	Insignificant
O75533_S377	Splicing factor 3B subunit 1	SF3B1	2	2	0.766588	0.421983	Insignificant
O75569_S18	Interferon-inducible double-stranded RNA-dependent protein kinase activator A	PRKRA	3	3	0.831296	0.301087	Insignificant
O75592_S2920	E3 ubiquitin-protein ligase MYCBP2	MYCBP2	2	2	0.703625	0.380477	Insignificant
O75592_S2789	E3 ubiquitin-protein ligase MYCBP2	MYCBP2	3	3	0.783664	0.159724	Insignificant
O75616_S173	GTPase Era, mitochondrial	ERAL1	3	3	0.907508	0.762738	Insignificant
O75665_S774	Oral-facial-digital syndrome 1 protein	OFD1	3	2	1.30682	0.590878	Insignificant
O75665_S669	Oral-facial-digital syndrome 1 protein	OFD1	3	3	1.0524	0.890924	Insignificant
O75717_S868	WD repeat and HMG-box DNA-binding protein 1	WDHD1	3	3	2.49651	0.128229	Insignificant
O75717_S383	WD repeat and HMG-box DNA-binding protein 1	WDHD1	2	2	0.499682	0.35232	Insignificant
O75717_S958	WD repeat and HMG-box DNA-binding protein 1	WDHD1	3	2	0.882774	0.67979	Insignificant
O75808_S1070	Calpain-15	CAPN15	3	3	0.718421	0.32629	Insignificant
O75821_S42	Eukaryotic translation initiation factor 3 subunit G	EIF3G	3	3	3.10593	0.266566	Insignificant
O75909_S9	Cyclin-K	CCNK	2	2	0.5704	0.161658	Insignificant
O75925_S503	E3 SUMO-protein ligase PIAS1	PIAS1	3	3	0.990795	0.980912	Insignificant
O75925_S485	E3 SUMO-protein ligase PIAS1	PIAS1	3	3	0.753379	0.0885992	Insignificant
O75928_S499	E3 SUMO-protein ligase PIAS2	PIAS2	2	2	0.820874	0.586179	Insignificant
O75962_S2455	Triple functional domain protein	TRIO	2	3	1.17596	0.738663	Insignificant
O75962_S1779	Triple functional domain protein;Kalirin	TRIO;KALRN	3	2	0.736863	0.418968	Insignificant
O76021_S361	Ribosomal L1 domain-containing protein 1	RSL1D1	3	3	1.36311	0.402337	Insignificant
O76064_S157	E3 ubiquitin-protein ligase RNF8	RNF8	3	3	0.933092	0.808674	Insignificant
O76080_S48	AN1-type zinc finger protein 5	ZFAND5	3	3	1.11018	0.581996	Insignificant
O76094_S621	Signal recognition particle subunit SRP72	SRP72	3	3	0.854567	0.484235	Insignificant
O94762_S815	ATP-dependent DNA helicase Q5	RECQL5	3	3	1.58308	0.217893	Insignificant
O94763_S372	Unconventional prefoldin RPB5 interactor 1	URI1	3	3	0.887565	0.282043	Insignificant
O94776_S435	Metastasis-associated protein MTA2	MTA2	3	3	0.802743	0.443153	Insignificant
O94782_S67	Ubiquitin carboxyl-terminal hydrolase 1	USP1	3	3	0.749454	0.188635	Insignificant
O94782_S313	Ubiquitin carboxyl-terminal hydrolase 1	USP1	3	3	0.707645	0.130536	Insignificant
O94782_S475	Ubiquitin carboxyl-terminal hydrolase 1	USP1	3	3	1.31683	0.384958	Insignificant
O94826_S91	Mitochondrial import receptor subunit TOM70	TOMM70A	3	3	0.855841	0.131029	Insignificant
O94827_S224	Pleckstrin homology domain-containing family G member 5	PLEKHG5	2	3	0.709472	0.540908	Insignificant
O94850_S567	Dendrin	DDN	3	3	0.688063	0.0816521	Insignificant
O94864_S108	STAGA complex 65 subunit gamma	SUPT7L	2	3	0.946294	0.936422	Insignificant
O94876_S382	Transmembrane and coiled-coil domains protein 1	TMCC1	3	3	0.824709	0.119395	Insignificant
O94885_S721	SAM and SH3 domain-containing protein 1	SASH1	3	2	0.855651	0.455319	Insignificant
O94885_S90	SAM and SH3 domain-containing protein 1	SASH1	3	3	0.766151	0.179442	Insignificant
O94885_S813	SAM and SH3 domain-containing protein 1	SASH1	2	2	0.804397	0.41098	Insignificant
O94887_S439	FERM, RhoGEF and pleckstrin domain-containing protein 2	FARP2	3	3	0.713109	0.233526	Insignificant
O94887_S876	FERM, RhoGEF and pleckstrin domain-containing protein 2	FARP2	3	3	0.934475	0.724939	Insignificant
O94913_S705	Pre-mRNA cleavage complex 2 protein Pcf11	PCF11	3	3	0.871907	0.396637	Insignificant
O94913_S487	Pre-mRNA cleavage complex 2 protein Pcf11	PCF11	3	3	0.770355	0.498404	Insignificant
O94915_S889	Protein furry homolog-like	FRYL	2	3	0.70718	0.236613	Insignificant
O94915_S2272	Protein furry homolog-like	FRYL	2	3	0.690639	0.272896	Insignificant
O94916_S561	Nuclear factor of activated T-cells 5	NFAT5	3	3	0.699104	0.459317	Insignificant
O94916_S145	Nuclear factor of activated T-cells 5	NFAT5	2	3	0.716813	0.231684	Insignificant
O94929_S373	Actin-binding LIM protein 3	ABLIM3	3	2	0.831694	0.169266	Insignificant
O94964_S1017	Protein SOGA1;N-terminal form;C-terminal 80 kDa form	SOGA1	3	3	0.624426	0.0598436	Insignificant
O94979_S1163	Protein transport protein Sec31A	SEC31A	3	3	0.916802	0.742909	Insignificant
O95049_S164	Tight junction protein ZO-3	TJP3	3	3	1.28871	0.56207	Insignificant
O95071_S612	E3 ubiquitin-protein ligase UBR5	UBR5	3	3	0.765827	0.35399	Insignificant
O95071_S1549	E3 ubiquitin-protein ligase UBR5	UBR5	3	3	0.873892	0.855438	Insignificant
O95104_S154	Splicing factor, arginine/serine-rich 15	SCAF4	3	3	1.08319	0.875147	Insignificant
O95104_S656	Splicing factor, arginine/serine-rich 15	SCAF4	3	2	0.789201	0.470695	Insignificant
O95155_S238	Ubiquitin conjugation factor E4 B	UBE4B	3	3	1.20847	0.294227	Insignificant
O95155_S31	Ubiquitin conjugation factor E4 B	UBE4B	3	2	0.611253	0.0559371	Insignificant
O95155_S88	Ubiquitin conjugation factor E4 B	UBE4B	2	3	0.82364	0.259752	Insignificant
O95163_S471	Elongator complex protein 1	IKBKAP	3	3	0.864188	0.286976	Insignificant
O95197_S30	Reticulon-3	RTN3	3	3	0.801172	0.0991858	Insignificant
O95197_S229	Reticulon-3	RTN3	2	2	0.792126	0.375626	Insignificant
O95208_S173	Epsin-2	EPN2	3	3	0.906874	0.819367	Insignificant
O95218_S120	Zinc finger Ran-binding domain-containing protein 2	ZRANB2	3	3	2.62595	0.0979334	Insignificant
O95235_S532	Kinesin-like protein KIF20A	KIF20A	3	3	1.16659	0.681374	Insignificant
O95239_S1225	Chromosome-associated kinesin KIF4A;Chromosome-associated kinesin KIF4B	KIF4A;KIF4B	3	3	0.867864	0.582091	Insignificant
O95239_S801	Chromosome-associated kinesin KIF4A	KIF4A	2	3	0.715909	0.410646	Insignificant
O95292_S206	Vesicle-associated membrane protein-associated protein B/C	VAPB	3	3	0.765365	0.303998	Insignificant
O95295_S133	SNARE-associated protein Snapin	SNAPIN	3	3	0.767619	0.142688	Insignificant
O95359_S2317	Transforming acidic coiled-coil-containing protein 2	TACC2	3	2	0.6886	0.0543937	Insignificant
O95359_S2321	Transforming acidic coiled-coil-containing protein 2	TACC2	3	2	0.6886	0.0543937	Insignificant
O95365_S337	Zinc finger and BTB domain-containing protein 7A	ZBTB7A	3	3	1.42885	0.215924	Insignificant
O95365_S526	Zinc finger and BTB domain-containing protein 7A	ZBTB7A	2	3	0.981913	0.938838	Insignificant
O95382_S1129	Mitogen-activated protein kinase kinase kinase 6	MAP3K6	3	2	0.513318	0.316305	Insignificant
O95382_S957	Mitogen-activated protein kinase kinase kinase 6	MAP3K6	3	3	0.864175	0.666893	Insignificant
O95394_S64	Phosphoacetylglucosamine mutase	PGM3	3	3	0.702359	0.429595	Insignificant
O95400_S195	CD2 antigen cytoplasmic tail-binding protein 2	CD2BP2	2	2	0.448666	0.112522	Insignificant
O95402_S535	Mediator of RNA polymerase II transcription subunit 26	MED26	2	3	0.606431	0.124953	Insignificant
O95425_S245	Supervillin	SVIL	3	3	1.57728	0.255287	Insignificant
O95425_S221	Supervillin	SVIL	3	3	0.701027	0.175994	Insignificant
O95429_S289	BAG family molecular chaperone regulator 4	BAG4	3	3	0.647632	0.449237	Insignificant
O95453_S163	Poly(A)-specific ribonuclease PARN	PARN	3	3	0.820626	0.138869	Insignificant
O95466_S1031	Formin-like protein 1	FMNL1	3	3	1.21167	0.637029	Insignificant
O95476_S49	CTD nuclear envelope phosphatase 1	CTDNEP1	3	3	1.23722	0.330311	Insignificant
O95487_S1224	Protein transport protein Sec24B	SEC24B	3	2	0.577763	0.376657	Insignificant
O95544_S48	NAD kinase	NADK	3	3	0.67222	0.1471	Insignificant
O95628_S432	CCR4-NOT transcription complex subunit 4	CNOT4	3	3	0.852378	0.226142	Insignificant
O95644_S359	Nuclear factor of activated T-cells, cytoplasmic 1	NFATC1	2	3	0.889149	0.532895	Insignificant
O95684_S156	FGFR1 oncogene partner	FGFR1OP	3	3	1.06234	0.775325	Insignificant
O95684_S160	FGFR1 oncogene partner	FGFR1OP	3	3	1.06234	0.775325	Insignificant
O95685_S46	Protein phosphatase 1 regulatory subunit 3D	PPP1R3D	3	3	0.762328	0.079442	Insignificant
O95714_S1588	E3 ubiquitin-protein ligase HERC2;Putative HERC2-like protein 3	HERC2;HERC2P3	3	2	0.537874	0.103235	Insignificant
O95714_S1601	E3 ubiquitin-protein ligase HERC2;Putative HERC2-like protein 3	HERC2;HERC2P3	3	2	0.377358	0.325945	Insignificant
O95759_S464	TBC1 domain family member 8	TBC1D8	2	2	0.605765	0.473465	Insignificant
O95782_S655	AP-2 complex subunit alpha-1	AP2A1	2	2	0.786443	0.19265	Insignificant
O95785_S1517	Protein Wiz	WIZ	3	3	0.985439	0.893601	Insignificant
O95785_S996	Protein Wiz	WIZ	3	3	0.788653	0.182176	Insignificant
O95785_S1017	Protein Wiz	WIZ	2	3	0.692939	0.326139	Insignificant
O95785_S1106	Protein Wiz	WIZ	3	2	0.62518	0.163684	Insignificant
O95785_S1134	Protein Wiz	WIZ	3	3	1.32694	0.372917	Insignificant
O95810_S293	Serum deprivation-response protein	SDPR	2	3	0.778955	0.769825	Insignificant
O95817_S173	BAG family molecular chaperone regulator 3	BAG3	3	3	0.996953	0.992035	Insignificant
O95817_S195	BAG family molecular chaperone regulator 3	BAG3	2	2	0.4015	0.0752061	Insignificant
O95817_S377	BAG family molecular chaperone regulator 3	BAG3	3	3	0.678679	0.0711854	Insignificant
O95817_S385	BAG family molecular chaperone regulator 3	BAG3	2	2	1.157	0.45217	Insignificant
O95817_S386	BAG family molecular chaperone regulator 3	BAG3	3	3	0.71892	0.669915	Insignificant
O95819_S700	Mitogen-activated protein kinase kinase kinase kinase 4	MAP4K4	3	3	0.750155	0.169353	Insignificant
O95819_S631	Mitogen-activated protein kinase kinase kinase kinase 4	MAP4K4	3	2	0.568848	0.388392	Insignificant
O95835_S613	Serine/threonine-protein kinase LATS1	LATS1	3	3	0.79815	0.127759	Insignificant
O95835_S278	Serine/threonine-protein kinase LATS1	LATS1	2	3	0.823673	0.097127	Insignificant
Q9NZH5_S165	Securin-2;Securin	PTTG2;PTTG1	3	3	1.02445	0.927159	Insignificant
O96007_S20	Molybdopterin synthase catalytic subunit	MOCS2	3	3	1.15041	0.677998	Insignificant
O96013_S291	Serine/threonine-protein kinase PAK 4	PAK4	3	3	1.0175	0.965889	Insignificant
O96013_S474	Serine/threonine-protein kinase PAK 4	PAK4	3	3	0.651129	0.216551	Insignificant
P00519_S569	Tyrosine-protein kinase ABL1	ABL1	3	3	0.710073	0.0788402	Insignificant
P00533_S1166	Epidermal growth factor receptor	EGFR	3	3	0.693553	0.144462	Insignificant
P00533_S991	Epidermal growth factor receptor	EGFR	3	3	0.919391	0.431773	Insignificant
P00558_S203	Phosphoglycerate kinase 1	PGK1	3	3	1.24726	0.676455	Insignificant
P01106_S62	Myc proto-oncogene protein;N-myc proto-oncogene protein	MYC;MYCN	3	3	0.624438	0.423976	Insignificant
P01106_S281	Myc proto-oncogene protein	MYC	3	3	0.909101	0.663863	Insignificant
P01106_S293	Myc proto-oncogene protein	MYC	3	3	0.940327	0.671543	Insignificant
P02545_S301	Prelamin-A/C;Lamin-A/C	LMNA	2	3	0.828588	0.781027	Insignificant
P02545_S107	Prelamin-A/C;Lamin-A/C	LMNA	2	2	0.796473	0.404645	Insignificant
P02545_S390	Prelamin-A/C;Lamin-A/C	LMNA	3	3	2.38095	0.121059	Insignificant
P02545_S392	Prelamin-A/C;Lamin-A/C	LMNA	3	3	2.38095	0.121059	Insignificant
P02545_S458	Prelamin-A/C;Lamin-A/C	LMNA	3	3	0.835898	0.492158	Insignificant
P02545_S22	Prelamin-A/C;Lamin-A/C	LMNA	3	3	1.03115	0.917864	Insignificant
P02545_S632	Prelamin-A/C;Lamin-A/C	LMNA	3	3	0.892543	0.5978	Insignificant
P04049_S642	RAF proto-oncogene serine/threonine-protein kinase	RAF1	3	3	0.799244	0.359382	Insignificant
P04049_S244	RAF proto-oncogene serine/threonine-protein kinase	RAF1	3	3	0.756462	0.550096	Insignificant
P04049_S301	RAF proto-oncogene serine/threonine-protein kinase	RAF1	2	2	1.02424	0.984318	Insignificant
P04049_S259	RAF proto-oncogene serine/threonine-protein kinase	RAF1	3	3	0.768867	0.711756	Insignificant
P04075_S39	Fructose-bisphosphate aldolase A	ALDOA	2	3	0.554268	0.174979	Insignificant
P04083_S37	Annexin A1	ANXA1	3	3	0.702116	0.357476	Insignificant
P04183_S13	Thymidine kinase, cytosolic	TK1	3	3	1.17702	0.87545	Insignificant
P04406_S210	Glyceraldehyde-3-phosphate dehydrogenase	GAPDH	3	2	0.986523	0.963311	Insignificant
P04406_S83	Glyceraldehyde-3-phosphate dehydrogenase	GAPDH	3	3	0.768856	0.500514	Insignificant
P04792_S15	Heat shock protein beta-1	HSPB1	3	3	0.997678	0.990164	Insignificant
P04792_S82	Heat shock protein beta-1	HSPB1	3	3	2.04742	0.148736	Insignificant
P04920_S144	Anion exchange protein 2	SLC4A2	2	3	0.733299	0.405833	Insignificant
P04920_S173	Anion exchange protein 2	SLC4A2	3	3	1.02699	0.898281	Insignificant
P05387_S79	60S acidic ribosomal protein P2	RPLP2	3	2	0.619482	0.34219	Insignificant
P05387_S86	60S acidic ribosomal protein P2	RPLP2	3	2	0.772519	0.6272	Insignificant
P05387_S16	60S acidic ribosomal protein P2	RPLP2	3	3	1.59528	0.500836	Insignificant
P05783_S31	Keratin, type I cytoskeletal 18	KRT18	2	3	0.64525	0.205925	Insignificant
P05783_S34	Keratin, type I cytoskeletal 18	KRT18	2	3	1.02329	0.929371	Insignificant
P05783_S18	Keratin, type I cytoskeletal 18	KRT18	3	3	0.764859	0.207206	Insignificant
P05783_S305	Keratin, type I cytoskeletal 18	KRT18	2	3	0.923399	0.786664	Insignificant
P06400_S608	Retinoblastoma-associated protein	RB1	2	2	1.40577	0.0906558	Insignificant
P06400_S612	Retinoblastoma-associated protein	RB1	2	2	0.46196	0.132482	Insignificant
P06400_S795	Retinoblastoma-associated protein	RB1	3	3	0.835702	0.174101	Insignificant
P06400_S807	Retinoblastoma-associated protein	RB1	3	3	1.14293	0.730615	Insignificant
P06400_S811	Retinoblastoma-associated protein	RB1	2	3	1.46908	0.485708	Insignificant
P06400_S780	Retinoblastoma-associated protein	RB1	3	2	0.759488	0.52793	Insignificant
P06400_S249	Retinoblastoma-associated protein	RB1	3	3	1.09752	0.78222	Insignificant
P06733_S40	Alpha-enolase;Beta-enolase;Gamma-enolase	ENO1;ENO3;ENO2	2	3	0.85342	0.613919	Insignificant
P06733_S263	Alpha-enolase	ENO1	3	3	0.93013	0.585906	Insignificant
P06748_S70	Nucleophosmin	NPM1	3	3	0.899159	0.787736	Insignificant
P07355_S12	Annexin A2;Putative annexin A2-like protein	ANXA2;ANXA2P2	3	3	0.637115	0.386568	Insignificant
P07814_S886	Bifunctional glutamate/proline--tRNA ligase;Glutamate--tRNA ligase;Proline--tRNA ligase	EPRS	2	3	6.36221	0.235725	Insignificant
P07900_S595	Heat shock protein HSP 90-alpha	HSP90AA1	2	2	1.0664	0.841237	Insignificant
P07900_S476	Heat shock protein HSP 90-alpha	HSP90AA1	3	2	1.26496	0.434466	Insignificant
P08047_S59	Transcription factor Sp1	SP1	2	2	0.655135	0.419768	Insignificant
P08138_S313	Tumor necrosis factor receptor superfamily member 16	NGFR	3	3	0.701469	0.10356	Insignificant
P08195_S165	4F2 cell-surface antigen heavy chain	SLC3A2	3	3	0.718629	0.0626577	Insignificant
P08238_S452	Heat shock protein HSP 90-beta	HSP90AB1	2	3	1.11888	0.657006	Insignificant
P08581_S990	Hepatocyte growth factor receptor	MET	3	3	0.683801	0.128419	Insignificant
P08651_S333	Nuclear factor 1 C-type	NFIC	3	3	0.988507	0.953667	Insignificant
P08651_S339	Nuclear factor 1 C-type	NFIC	3	3	2.36073	0.334779	Insignificant
P08651_S323	Nuclear factor 1 C-type	NFIC	3	3	0.459329	0.114097	Insignificant
P08651_S305	Nuclear factor 1 C-type	NFIC	2	3	0.657728	0.111861	Insignificant
P08708_S113	40S ribosomal protein S17	RPS17	3	3	1.52158	0.574146	Insignificant
P08865_S43	40S ribosomal protein SA	RPSA	2	3	1.08001	0.804392	Insignificant
P09651_S6	Heterogeneous nuclear ribonucleoprotein A1;Heterogeneous nuclear ribonucleoprotein A1, N-terminally processed	HNRNPA1	3	3	0.720472	0.56714	Insignificant
P10074_S171	Zinc finger and BTB domain-containing protein 48	ZBTB48	2	3	0.781394	0.328706	Insignificant
P10109_S63	Adrenodoxin, mitochondrial	FDX1	3	3	0.665544	0.190351	Insignificant
P10316_S352	HLA class I histocompatibility antigen, A-69 alpha chain;HLA class I histocompatibility antigen, A-2 alpha chain;HLA class I histocompatibility antigen, A-68 alpha chain;HLA class I histocompatibility antigen, A-80 alpha chain	HLA-A	3	2	1.01909	0.925969	Insignificant
P10398_S257	Serine/threonine-protein kinase A-Raf	ARAF	2	2	0.548621	0.546708	Insignificant
P10636_S713	Microtubule-associated protein tau	MAPT	3	3	0.81943	0.475261	Insignificant
P10636_S519	Microtubule-associated protein tau	MAPT	3	3	0.960142	0.946571	Insignificant
P10644_S83	cAMP-dependent protein kinase type I-alpha regulatory subunit;cAMP-dependent protein kinase type I-alpha regulatory subunit, N-terminally processed	PRKAR1A	3	3	1.56907	0.13199	Insignificant
P10809_S70	60 kDa heat shock protein, mitochondrial	HSPD1	3	3	0.718849	0.143997	Insignificant
P11137_S1782	Microtubule-associated protein 2	MAP2	3	3	2.10531	0.141926	Insignificant
P11171_S674	Protein 4.1	EPB41	2	2	0.552098	0.0855533	Insignificant
P11171_S555	Protein 4.1	EPB41	3	3	0.896827	0.173696	Insignificant
P11172_S214	Uridine 5'-monophosphate synthase;Orotate phosphoribosyltransferase;Orotidine 5'-phosphate decarboxylase	UMPS	3	2	0.815622	0.765977	Insignificant
P11388_S1393	DNA topoisomerase 2-alpha	TOP2A	3	3	0.796635	0.18787	Insignificant
P11388_S4	DNA topoisomerase 2-alpha	TOP2A	2	3	1.14802	0.189527	Insignificant
P11717_S2409	Cation-independent mannose-6-phosphate receptor	IGF2R	3	3	1.85099	0.155644	Insignificant
P11717_S2484	Cation-independent mannose-6-phosphate receptor	IGF2R	3	3	2.33626	0.0822318	Insignificant
P11831_S224	Serum response factor	SRF	3	3	0.847768	0.21404	Insignificant
P12270_S379	Nucleoprotein TPR	TPR	3	3	0.643934	0.205624	Insignificant
P12277_S4	Creatine kinase B-type	CKB	3	2	0.797732	0.163144	Insignificant
P12277_S199	Creatine kinase B-type	CKB	2	2	0.577909	0.670634	Insignificant
P12755_S480	Ski oncogene	SKI	3	2	1.13101	0.696327	Insignificant
P12755_S432	Ski oncogene	SKI	3	3	0.725847	0.113665	Insignificant
P13010_S145	X-ray repair cross-complementing protein 5	XRCC5	3	3	0.722642	0.487435	Insignificant
P13010_S244	X-ray repair cross-complementing protein 5	XRCC5	3	3	0.764149	0.118634	Insignificant
P13051_S23	Uracil-DNA glycosylase	UNG	3	3	0.937999	0.693792	Insignificant
P13639_S502	Elongation factor 2	EEF2	2	3	0.912915	0.635367	Insignificant
P13667_S470	Protein disulfide-isomerase A4	PDIA4	2	3	0.81899	0.541807	Insignificant
P13807_S727	Glycogen [starch] synthase, muscle	GYS1	3	3	0.858194	0.461351	Insignificant
P13807_S645	Glycogen [starch] synthase, muscle	GYS1	3	3	0.804536	0.208681	Insignificant
P13861_S99	cAMP-dependent protein kinase type II-alpha regulatory subunit	PRKAR2A	3	3	1.86594	0.0997776	Insignificant
P13994_S332	Coiled-coil domain-containing protein 130	CCDC130	3	3	2.09854	0.0978205	Insignificant
P14859_S448	POU domain, class 2, transcription factor 1	POU2F1	3	3	0.716316	0.146041	Insignificant
P14866_S101	Heterogeneous nuclear ribonucleoprotein L	HNRNPL	2	3	0.675661	0.139626	Insignificant
P14868_S249	Aspartate--tRNA ligase, cytoplasmic	DARS	2	3	0.952126	0.762867	Insignificant
P14923_S182	Junction plakoglobin	JUP	3	3	0.607566	0.0817988	Insignificant
P14923_S665	Junction plakoglobin	JUP	3	3	0.733283	0.543562	Insignificant
P15056_S446	Serine/threonine-protein kinase B-raf	BRAF	3	3	0.844154	0.483581	Insignificant
P15056_S151	Serine/threonine-protein kinase B-raf	BRAF	3	3	0.922585	0.633584	Insignificant
P15056_S365	Serine/threonine-protein kinase B-raf	BRAF	2	3	0.331312	0.054486	Insignificant
P15336_S112	Cyclic AMP-dependent transcription factor ATF-2	ATF2	3	3	1.02215	0.966462	Insignificant
P15407_S265	Fos-related antigen 1	FOSL1	2	3	1.31771	0.29081	Insignificant
P15407_S74	Fos-related antigen 1	FOSL1	3	2	1.0222	0.914728	Insignificant
P15408_S200	Fos-related antigen 2	FOSL2	3	3	0.885937	0.706392	Insignificant
P15622_S134	Zinc finger protein 250	ZNF250	3	3	0.70458	0.157032	Insignificant
P15822_S2682	Zinc finger protein 40	HIVEP1	3	3	0.900585	0.645498	Insignificant
P15880_S264	40S ribosomal protein S2	RPS2	3	3	1.03479	0.920401	Insignificant
P15880_S77	40S ribosomal protein S2	RPS2	2	2	0.954521	0.9205	Insignificant
P15924_S2821	Desmoplakin	DSP	3	3	1.01197	0.906314	Insignificant
P15924_S2825	Desmoplakin	DSP	2	3	1.54063	0.381245	Insignificant
P15924_S2209	Desmoplakin	DSP	3	3	0.810504	0.209242	Insignificant
P16070_S706	CD44 antigen	CD44	3	3	0.703593	0.102969	Insignificant
P16144_S1474	Integrin beta-4	ITGB4	3	3	0.884333	0.796734	Insignificant
P16157_S1686	Ankyrin-1	ANK1	3	3	0.896435	0.59027	Insignificant
P16333_S85	Cytoplasmic protein NCK1	NCK1	3	3	0.765302	0.264284	Insignificant
P16591_S434	Tyrosine-protein kinase Fer	FER	3	2	0.688362	0.151358	Insignificant
P16949_S16	Stathmin	STMN1	3	3	0.3059	0.22876	Insignificant
P16949_S25	Stathmin	STMN1	3	3	0.4587	0.405874	Insignificant
P16949_S38	Stathmin	STMN1	3	3	0.451766	0.198076	Insignificant
P16989_S34	Y-box-binding protein 3	YBX3	3	3	0.498962	0.136907	Insignificant
P17096_S44	High mobility group protein HMG-I/HMG-Y	HMGA1	3	3	0.605401	0.343718	Insignificant
P17174_S138	Aspartate aminotransferase, cytoplasmic	GOT1	2	2	0.951071	0.909393	Insignificant
P17275_S251	Transcription factor jun-B	JUNB	2	2	1.52913	0.361162	Insignificant
P17535_S90	Transcription factor jun-D	JUND	2	3	0.844601	0.436338	Insignificant
P17676_S231	CCAAT/enhancer-binding protein beta	CEBPB	3	3	1.16843	0.592724	Insignificant
P17706_S298	Tyrosine-protein phosphatase non-receptor type 2	PTPN2	2	3	0.595717	0.546973	Insignificant
P17706_S304	Tyrosine-protein phosphatase non-receptor type 2	PTPN2	3	3	0.699999	0.151164	Insignificant
P17706_S293	Tyrosine-protein phosphatase non-receptor type 2	PTPN2	3	2	0.588599	0.273007	Insignificant
P17812_S575	CTP synthase 1	CTPS1	3	3	0.487238	0.11163	Insignificant
P17980_S9	26S protease regulatory subunit 6A	PSMC3	2	3	1.16575	0.750525	Insignificant
P18031_S295	Tyrosine-protein phosphatase non-receptor type 1	PTPN1	3	3	0.79211	0.322353	Insignificant
P18031_S50	Tyrosine-protein phosphatase non-receptor type 1	PTPN1	3	3	0.495021	0.0526418	Insignificant
P18206_S721	Vinculin	VCL	2	3	1.09998	0.734173	Insignificant
P18583_S1697	Protein SON	SON	3	3	1.14418	0.59951	Insignificant
P18583_S2129	Protein SON	SON	3	3	1.02448	0.862243	Insignificant
P18583_S2031	Protein SON	SON	3	3	0.648397	0.0748659	Insignificant
P18583_S2009	Protein SON	SON	3	3	0.895204	0.263663	Insignificant
P18583_S2013	Protein SON	SON	3	3	0.914622	0.592649	Insignificant
P18583_S1769	Protein SON	SON	3	3	0.606339	0.176479	Insignificant
P18583_S1952	Protein SON	SON	3	3	0.761521	0.258713	Insignificant
P18621_S142	60S ribosomal protein L17	RPL17	3	3	1.07378	0.899506	Insignificant
P18669_S31	Phosphoglycerate mutase 1	PGAM1	3	3	0.674502	0.0891664	Insignificant
P18669_S118	Phosphoglycerate mutase 1;Probable phosphoglycerate mutase 4	PGAM1;PGAM4	3	3	0.459206	0.133204	Insignificant
P18754_S11	Regulator of chromosome condensation	RCC1	3	3	0.733647	0.0899715	Insignificant
P18858_S819	DNA ligase 1	LIG1	2	3	0.730353	0.585413	Insignificant
P18858_S51	DNA ligase 1	LIG1	2	3	0.670374	0.139934	Insignificant
P18858_S91	DNA ligase 1	LIG1	3	3	1.03508	0.850079	Insignificant
P18858_S801	DNA ligase 1	LIG1	3	2	0.712243	0.169594	Insignificant
P18858_S141	DNA ligase 1	LIG1	3	2	1.25085	0.615614	Insignificant
P18887_S266	DNA repair protein XRCC1	XRCC1	3	3	0.800281	0.624844	Insignificant
P18887_S447	DNA repair protein XRCC1	XRCC1	3	3	2.06159	0.102331	Insignificant
P19338_S563	Nucleolin	NCL	3	3	0.502978	0.116786	Insignificant
P19338_S619	Nucleolin	NCL	3	3	1.41598	0.317469	Insignificant
P19338_S580	Nucleolin	NCL	3	2	0.898761	0.847751	Insignificant
P19525_S83	Interferon-induced, double-stranded RNA-activated protein kinase	EIF2AK2	2	3	0.583775	0.534279	Insignificant
P19634_S703	Sodium/hydrogen exchanger 1	SLC9A1	3	3	1.19247	0.139237	Insignificant
P19838_S893	Nuclear factor NF-kappa-B p105 subunit;Nuclear factor NF-kappa-B p50 subunit	NFKB1	2	2	0.442464	0.278206	Insignificant
P19838_S907	Nuclear factor NF-kappa-B p105 subunit;Nuclear factor NF-kappa-B p50 subunit	NFKB1	3	3	0.801507	0.339935	Insignificant
P20020_S17	Plasma membrane calcium-transporting ATPase 1	ATP2B1	2	3	0.752333	0.315952	Insignificant
P20020_S1140	Plasma membrane calcium-transporting ATPase 1	ATP2B1	2	2	1.78164	0.392353	Insignificant
P20337_S190	Ras-related protein Rab-3B	RAB3B	2	2	0.844135	0.564821	Insignificant
P20393_S280	Nuclear receptor subfamily 1 group D member 1	NR1D1	3	3	1.07526	0.816902	Insignificant
P20700_S23	Lamin-B1	LMNB1	3	3	0.698808	0.520866	Insignificant
P20810_S243	Calpastatin	CAST	3	3	1.42904	0.358967	Insignificant
P21127_S234	Cyclin-dependent kinase 11B;Cyclin-dependent kinase 11A	CDK11B;CDK11A	3	3	0.630972	0.296246	Insignificant
P21127_S65	Cyclin-dependent kinase 11B	CDK11B	3	3	0.714209	0.285804	Insignificant
P21291_S192	Cysteine and glycine-rich protein 1	CSRP1	3	3	0.942374	0.666622	Insignificant
P21333_S2152	Filamin-A	FLNA	3	3	1.1018	0.62191	Insignificant
P21333_S2327	Filamin-A	FLNA	3	3	1.13585	0.673141	Insignificant
P21709_S910	Ephrin type-A receptor 1	EPHA1	3	3	0.987019	0.978853	Insignificant
P21796_S104	Voltage-dependent anion-selective channel protein 1	VDAC1	3	3	0.813228	0.142105	Insignificant
P22059_S240	Oxysterol-binding protein 1	OSBP	3	3	0.882716	0.63089	Insignificant
P22059_S382	Oxysterol-binding protein 1	OSBP	3	2	0.658032	0.0605303	Insignificant
P22087_S124	rRNA 2'-O-methyltransferase fibrillarin	FBL	3	3	1.03752	0.937636	Insignificant
P22234_S27	Multifunctional protein ADE2;Phosphoribosylaminoimidazole-succinocarboxamide synthase;Phosphoribosylaminoimidazole carboxylase	PAICS	3	3	3.79727	0.0787361	Insignificant
P22234_S107	Multifunctional protein ADE2;Phosphoribosylaminoimidazole-succinocarboxamide synthase;Phosphoribosylaminoimidazole carboxylase	PAICS	3	3	0.591981	0.122304	Insignificant
P22314_S835	Ubiquitin-like modifier-activating enzyme 1	UBA1	3	3	0.934416	0.807653	Insignificant
P22314_S810	Ubiquitin-like modifier-activating enzyme 1	UBA1	3	3	0.832776	0.623168	Insignificant
P22314_S820	Ubiquitin-like modifier-activating enzyme 1	UBA1	3	2	1.10565	0.727161	Insignificant
P22466_S116	Galanin peptides;Galanin;Galanin message-associated peptide	GAL	2	2	1.08233	0.688058	Insignificant
P22670_S204	MHC class II regulatory factor RFX1	RFX1	3	3	0.862322	0.336163	Insignificant
P22670_S159	MHC class II regulatory factor RFX1	RFX1	2	3	1.11076	0.860829	Insignificant
P22681_S483	E3 ubiquitin-protein ligase CBL	CBL	3	3	0.675875	0.278589	Insignificant
P23193_S100	Transcription elongation factor A protein 1	TCEA1	3	3	0.659496	0.468209	Insignificant
P23443_S447	Ribosomal protein S6 kinase beta-1	RPS6KB1	3	3	0.679491	0.489585	Insignificant
P23497_S157	Nuclear autoantigen Sp-100	SP100	3	3	1.08449	0.526462	Insignificant
P23497_S18	Nuclear autoantigen Sp-100	SP100	3	3	0.676224	0.117322	Insignificant
P23497_S362	Nuclear autoantigen Sp-100	SP100	2	3	1.67961	0.114142	Insignificant
P23508_S294	Colorectal mutant cancer protein	MCC	3	3	0.774753	0.270437	Insignificant
P23528_S3	Cofilin-1	CFL1	3	3	0.749338	0.0776993	Insignificant
P23528_S41	Cofilin-1	CFL1	3	3	1.08458	0.677125	Insignificant
P23528_S156	Cofilin-1	CFL1	3	3	0.828078	0.66288	Insignificant
P23588_S459	Eukaryotic translation initiation factor 4B	EIF4B	2	3	1.12561	0.821317	Insignificant
P23588_S93	Eukaryotic translation initiation factor 4B	EIF4B	2	3	0.569022	0.44005	Insignificant
P24534_S8	Elongation factor 1-beta	EEF1B2	3	3	0.666321	0.488596	Insignificant
P24864_S387	G1/S-specific cyclin-E1	CCNE1	2	2	1.56424	0.478213	Insignificant
P24864_S103	G1/S-specific cyclin-E1	CCNE1	2	2	1.1038	0.840888	Insignificant
P24928_S1917	DNA-directed RNA polymerase II subunit RPB1	POLR2A	3	3	0.815662	0.721952	Insignificant
P24928_S1878	DNA-directed RNA polymerase II subunit RPB1	POLR2A	3	3	0.960168	0.828372	Insignificant
P24928_S1849	DNA-directed RNA polymerase II subunit RPB1	POLR2A	2	3	0.759722	0.206184	Insignificant
P25054_S1360	Adenomatous polyposis coli protein	APC	3	3	0.596953	0.320617	Insignificant
P25054_S2473	Adenomatous polyposis coli protein	APC	3	3	0.765331	0.0626533	Insignificant
P25054_S1371	Adenomatous polyposis coli protein	APC	3	2	0.889758	0.508803	Insignificant
P25054_S2674	Adenomatous polyposis coli protein	APC	3	2	0.671988	0.237289	Insignificant
P25054_S2304	Adenomatous polyposis coli protein	APC	2	3	0.650271	0.0563416	Insignificant
P25205_S711	DNA replication licensing factor MCM3	MCM3	3	3	1.75421	0.165176	Insignificant
P25440_S633	Bromodomain-containing protein 2	BRD2	3	3	1.76799	0.077091	Insignificant
P26045_S357	Tyrosine-protein phosphatase non-receptor type 3	PTPN3	2	2	1.20847	0.721295	Insignificant
P26045_S372	Tyrosine-protein phosphatase non-receptor type 3	PTPN3	2	3	1.21972	0.52481	Insignificant
P26358_S714	DNA (cytosine-5)-methyltransferase 1	DNMT1	2	3	0.924894	0.788713	Insignificant
P26358_S954	DNA (cytosine-5)-methyltransferase 1	DNMT1	3	3	0.541042	0.266193	Insignificant
P26358_S127	DNA (cytosine-5)-methyltransferase 1	DNMT1	3	3	0.515939	0.279061	Insignificant
P26368_S79	Splicing factor U2AF 65 kDa subunit	U2AF2	3	3	1.00302	0.994741	Insignificant
P27448_S469	MAP/microtubule affinity-regulating kinase 3	MARK3	2	3	1.1124	0.522838	Insignificant
P27707_S74	Deoxycytidine kinase	DCK	3	3	1.1862	0.586558	Insignificant
P27708_S1859	CAD protein;Glutamine-dependent carbamoyl-phosphate synthase;Aspartate carbamoyltransferase;Dihydroorotase	CAD	3	3	1.19719	0.640407	Insignificant
P27708_S1900	CAD protein;Glutamine-dependent carbamoyl-phosphate synthase;Aspartate carbamoyltransferase;Dihydroorotase	CAD	3	2	0.222033	0.559615	Insignificant
P27708_S1406	CAD protein;Glutamine-dependent carbamoyl-phosphate synthase;Aspartate carbamoyltransferase;Dihydroorotase	CAD	2	3	0.93465	0.843518	Insignificant
P27816_S358	Microtubule-associated protein 4	MAP4	3	3	0.710286	0.215283	Insignificant
P27816_S580	Microtubule-associated protein 4	MAP4	2	2	0.538374	0.256038	Insignificant
P27816_S280	Microtubule-associated protein 4	MAP4	3	3	0.883488	0.500539	Insignificant
P27816_S507	Microtubule-associated protein 4	MAP4	3	3	0.999977	0.999869	Insignificant
P27816_S510	Microtubule-associated protein 4	MAP4	2	3	1.05052	0.831065	Insignificant
P27816_S624	Microtubule-associated protein 4	MAP4	2	3	0.609109	0.230855	Insignificant
P27816_S825	Microtubule-associated protein 4	MAP4	3	3	0.487138	0.153489	Insignificant
P27816_S1073	Microtubule-associated protein 4	MAP4	3	3	0.7999	0.202369	Insignificant
P27824_S583	Calnexin	CANX	3	3	1.29036	0.515302	Insignificant
P28066_S56	Proteasome subunit alpha type-5	PSMA5	2	3	1.39865	0.466103	Insignificant
P28290_S466	Sperm-specific antigen 2	SSFA2	3	3	1.48265	0.361405	Insignificant
P28290_S270	Sperm-specific antigen 2	SSFA2	3	3	0.876814	0.754507	Insignificant
P28290_S352	Sperm-specific antigen 2	SSFA2	3	3	0.732771	0.170921	Insignificant
P28290_S593	Sperm-specific antigen 2	SSFA2	3	3	0.871067	0.781977	Insignificant
P28290_S1040	Sperm-specific antigen 2	SSFA2	3	3	0.819316	0.386148	Insignificant
P28290_S111	Sperm-specific antigen 2	SSFA2	2	3	1.04805	0.909631	Insignificant
P28290_S739	Sperm-specific antigen 2	SSFA2	3	3	1.0331	0.91933	Insignificant
P28290_S746	Sperm-specific antigen 2	SSFA2	3	3	1.47163	0.129381	Insignificant
P28290_S803	Sperm-specific antigen 2	SSFA2	3	3	0.823659	0.300875	Insignificant
P28290_S866	Sperm-specific antigen 2	SSFA2	2	3	0.846624	0.825304	Insignificant
P28290_S869	Sperm-specific antigen 2	SSFA2	3	3	1.04661	0.923717	Insignificant
P28290_S92	Sperm-specific antigen 2	SSFA2	3	3	1.04685	0.807089	Insignificant
P28360_S160	Homeobox protein MSX-1	MSX1	3	3	0.487618	0.0901539	Insignificant
P28370_S116	Probable global transcription activator SNF2L1	SMARCA1	3	3	1.098	0.873614	Insignificant
P28370_S119	Probable global transcription activator SNF2L1	SMARCA1	3	2	0.922496	0.854585	Insignificant
P28715_S341	DNA repair protein complementing XP-G cells	ERCC5	2	2	0.700793	0.653337	Insignificant
P28749_S749	Retinoblastoma-like protein 1	RBL1	3	3	0.777938	0.709809	Insignificant
P29317_S897	Ephrin type-A receptor 2	EPHA2	2	3	1.72551	0.0548227	Insignificant
P29323_S776	Ephrin type-B receptor 2	EPHB2	3	3	0.608158	0.144381	Insignificant
P29350_S557	Tyrosine-protein phosphatase non-receptor type 6	PTPN6	2	3	0.562118	0.243925	Insignificant
P29401_S295	Transketolase	TKT	3	3	0.927444	0.738199	Insignificant
P29590_S527	Protein PML	PML	3	3	0.978943	0.920881	Insignificant
P29692_S133	Elongation factor 1-delta	EEF1D	3	3	0.736836	0.134486	Insignificant
P29966_S101	Myristoylated alanine-rich C-kinase substrate	MARCKS	2	3	1.26486	0.346138	Insignificant
P30050_S38	60S ribosomal protein L12	RPL12	3	3	0.788642	0.163693	Insignificant
P30291_S139	Wee1-like protein kinase	WEE1	3	3	0.940753	0.889632	Insignificant
P30305_S238	M-phase inducer phosphatase 2	CDC25B	3	3	0.761748	0.0876215	Insignificant
P30305_S375	M-phase inducer phosphatase 2	CDC25B	3	3	0.989453	0.973819	Insignificant
P30414_S463	NK-tumor recognition protein;Putative peptidyl-prolyl cis-trans isomerase	NKTR	3	3	0.999533	0.997872	Insignificant
P30414_S866	NK-tumor recognition protein;Putative peptidyl-prolyl cis-trans isomerase	NKTR	2	2	0.712297	0.171362	Insignificant
P30455_S352	HLA class I histocompatibility antigen, A-36 alpha chain;HLA class I histocompatibility antigen, A-1 alpha chain;HLA class I histocompatibility antigen, A-11 alpha chain;HLA class I histocompatibility antigen, A-3 alpha chain;HLA class I histocompatibility antigen, A-30 alpha chain	HLA-A	3	3	1.58673	0.196517	Insignificant
P30455_S356	HLA class I histocompatibility antigen, A-36 alpha chain;HLA class I histocompatibility antigen, A-1 alpha chain;HLA class I histocompatibility antigen, A-11 alpha chain;HLA class I histocompatibility antigen, A-3 alpha chain;HLA class I histocompatibility antigen, A-30 alpha chain	HLA-A	3	3	0.47433	0.132629	Insignificant
P30520_S448	Adenylosuccinate synthetase isozyme 2;Adenylosuccinate synthetase isozyme 1	ADSS;ADSSL1	2	3	0.690822	0.210807	Insignificant
P30622_S348	CAP-Gly domain-containing linker protein 1;CAP-Gly domain-containing linker protein 2	CLIP1;CLIP2	3	2	1.04514	0.87084	Insignificant
P30622_S195	CAP-Gly domain-containing linker protein 1	CLIP1	2	3	0.687618	0.36585	Insignificant
P30622_S204	CAP-Gly domain-containing linker protein 1	CLIP1	2	3	0.931387	0.573146	Insignificant
P31350_S20	Ribonucleoside-diphosphate reductase subunit M2	RRM2	3	3	1.18649	0.331094	Insignificant
P31689_S188	DnaJ homolog subfamily A member 1	DNAJA1	2	3	0.848252	0.626687	Insignificant
P31689_S335	DnaJ homolog subfamily A member 1	DNAJA1	2	2	0.451059	0.223881	Insignificant
P31749_S124	RAC-alpha serine/threonine-protein kinase	AKT1	2	3	1.66586	0.22089	Insignificant
P31749_S126	RAC-alpha serine/threonine-protein kinase	AKT1	2	2	0.779125	0.253956	Insignificant
P31943_S310	Heterogeneous nuclear ribonucleoprotein H;Heterogeneous nuclear ribonucleoprotein H, N-terminally processed;Heterogeneous nuclear ribonucleoprotein F;Heterogeneous nuclear ribonucleoprotein F, N-terminally processed	HNRNPH1;HNRNPF	2	2	0.647413	0.330612	Insignificant
P31943_S104	Heterogeneous nuclear ribonucleoprotein H;Heterogeneous nuclear ribonucleoprotein H, N-terminally processed;Heterogeneous nuclear ribonucleoprotein H2	HNRNPH1;HNRNPH2	3	3	2.41654	0.0767818	Insignificant
P32519_S187	ETS-related transcription factor Elf-1	ELF1	3	3	1.3708	0.238977	Insignificant
P33176_S933	Kinesin-1 heavy chain	KIF5B	3	3	0.626027	0.101083	Insignificant
P33240_S524	Cleavage stimulation factor subunit 2	CSTF2	3	3	0.800659	0.253785	Insignificant
P33527_S915	Multidrug resistance-associated protein 1	ABCC1	3	3	0.617363	0.139579	Insignificant
P33527_S919	Multidrug resistance-associated protein 1	ABCC1	3	2	0.66916	0.409903	Insignificant
P33981_S821	Dual specificity protein kinase TTK	TTK	2	3	0.694437	0.562125	Insignificant
P33993_S121	DNA replication licensing factor MCM7	MCM7	3	3	0.72814	0.184174	Insignificant
P33993_S500	DNA replication licensing factor MCM7	MCM7	2	3	0.655897	0.425721	Insignificant
P34932_S647	Heat shock 70 kDa protein 4	HSPA4	3	3	0.70287	0.175807	Insignificant
P35221_S655	Catenin alpha-1;Catenin alpha-2	CTNNA1;CTNNA2	3	3	1.56165	0.420808	Insignificant
P35221_S641	Catenin alpha-1	CTNNA1	3	3	2.53451	0.0973559	Insignificant
P35222_S191	Catenin beta-1	CTNNB1	3	3	0.722731	0.481461	Insignificant
P35222_S675	Catenin beta-1	CTNNB1	3	2	0.581791	0.717645	Insignificant
P35222_S552	Catenin beta-1	CTNNB1	3	3	0.775815	0.0835383	Insignificant
P35237_S151	Serpin B6	SERPINB6	3	3	1.39466	0.246801	Insignificant
P35251_S156	Replication factor C subunit 1	RFC1	2	2	0.359899	0.447846	Insignificant
P35269_S385	General transcription factor IIF subunit 1	GTF2F1	3	3	0.656295	0.151778	Insignificant
P35269_S224	General transcription factor IIF subunit 1	GTF2F1	3	3	0.989331	0.990626	Insignificant
P35568_S330	Insulin receptor substrate 1	IRS1	3	3	0.795257	0.23522	Insignificant
P35568_S341	Insulin receptor substrate 1	IRS1	2	2	0.769177	0.537334	Insignificant
P35568_S348	Insulin receptor substrate 1	IRS1	3	3	0.845892	0.482969	Insignificant
P35568_S1043	Insulin receptor substrate 1	IRS1	3	2	1.00363	0.993934	Insignificant
P35568_S383	Insulin receptor substrate 1	IRS1	2	2	1.37419	0.290999	Insignificant
P35568_S1142	Insulin receptor substrate 1	IRS1	3	3	0.628427	0.332951	Insignificant
P35568_S1145	Insulin receptor substrate 1	IRS1	3	3	0.414886	0.265568	Insignificant
P35568_S1101	Insulin receptor substrate 1	IRS1	3	3	1.55485	0.437074	Insignificant
P35568_S629	Insulin receptor substrate 1	IRS1	3	2	0.603254	0.161124	Insignificant
P35568_S636	Insulin receptor substrate 1	IRS1	3	2	0.880768	0.689737	Insignificant
P35568_S312	Insulin receptor substrate 1	IRS1	2	2	1.14052	0.222624	Insignificant
P35580_S1956	Myosin-10	MYH10	3	3	2.2596	0.0902001	Insignificant
P35606_S859	Coatomer subunit beta'	COPB2	3	3	0.868345	0.386893	Insignificant
P35611_S12	Alpha-adducin	ADD1	3	3	0.776937	0.094361	Insignificant
P35613_S362	Basigin	BSG	3	3	2.53359	0.155707	Insignificant
P35658_S1081	Nuclear pore complex protein Nup214	NUP214	3	3	0.843234	0.554917	Insignificant
P36507_S293	Dual specificity mitogen-activated protein kinase kinase 2	MAP2K2	3	2	0.836319	0.83848	Insignificant
P36507_S295	Dual specificity mitogen-activated protein kinase kinase 2	MAP2K2	3	3	0.988639	0.96383	Insignificant
P36507_S306	Dual specificity mitogen-activated protein kinase kinase 2	MAP2K2	3	3	0.591649	0.35048	Insignificant
P36507_S23	Dual specificity mitogen-activated protein kinase kinase 2	MAP2K2	3	3	0.991536	0.985699	Insignificant
P36551_S416	Oxygen-dependent coproporphyrinogen-III oxidase, mitochondrial	CPOX	3	3	0.920424	0.873904	Insignificant
P36578_S295	60S ribosomal protein L4	RPL4	3	3	0.746922	0.094817	Insignificant
P36871_S117	Phosphoglucomutase-1	PGM1	3	2	0.705104	0.470312	Insignificant
P36915_S51	Guanine nucleotide-binding protein-like 1	GNL1	3	2	1.47536	0.0505531	Insignificant
P37837_S237	Transaldolase	TALDO1	3	3	1.1275	0.56832	Insignificant
P38159_S208	RNA-binding motif protein, X chromosome;RNA-binding motif protein, X chromosome, N-terminally processed;RNA binding motif protein, X-linked-like-1	RBMX;RBMXL1	2	3	5.93487	0.0708607	Insignificant
P38159_S88	RNA-binding motif protein, X chromosome;RNA-binding motif protein, X chromosome, N-terminally processed	RBMX	3	2	1.37986	0.528645	Insignificant
P38159_S91	RNA-binding motif protein, X chromosome;RNA-binding motif protein, X chromosome, N-terminally processed	RBMX	2	2	0.883502	0.717734	Insignificant
P38398_S1191	Breast cancer type 1 susceptibility protein	BRCA1	2	2	0.852442	0.430391	Insignificant
P38432_S566	Coilin	COIL	2	2	1.63686	0.563332	Insignificant
P38646_S162	Stress-70 protein, mitochondrial	HSPA9	2	2	1.06014	0.884587	Insignificant
P39880_S1270	Homeobox protein cut-like 1	CUX1	3	3	0.806635	0.137394	Insignificant
P39880_S1237	Homeobox protein cut-like 1	CUX1	2	2	0.906904	0.410782	Insignificant
P40763_S727	Signal transducer and activator of transcription 3	STAT3	3	3	0.869939	0.616344	Insignificant
P40818_S392	Ubiquitin carboxyl-terminal hydrolase 8	USP8	3	3	0.873053	0.329765	Insignificant
P40925_S241	Malate dehydrogenase, cytoplasmic	MDH1	3	2	0.783743	0.423844	Insignificant
P41002_S754	Cyclin-F	CCNF	3	3	0.864713	0.333228	Insignificant
P41162_S159	ETS translocation variant 3	ETV3	3	3	0.884876	0.300791	Insignificant
P41182_S404	B-cell lymphoma 6 protein	BCL6	3	3	0.95646	0.89081	Insignificant
P41208_S20	Centrin-2	CETN2	3	3	1.12029	0.798344	Insignificant
P41227_S182	N-alpha-acetyltransferase 10	NAA10	2	3	0.587855	0.0677786	Insignificant
P41229_S301	Lysine-specific demethylase 5C	KDM5C	3	3	0.71534	0.226242	Insignificant
P41252_S1047	Isoleucine--tRNA ligase, cytoplasmic	IARS	3	3	0.90705	0.548718	Insignificant
P42166_S424	Lamina-associated polypeptide 2, isoform alpha;Thymopoietin;Thymopentin	TMPO	3	3	0.764691	0.278933	Insignificant
P42166_S351	Lamina-associated polypeptide 2, isoform alpha;Thymopoietin;Thymopentin	TMPO	3	3	1.00375	0.993103	Insignificant
P42167_S306	Lamina-associated polypeptide 2, isoforms beta/gamma;Thymopoietin;Thymopentin	TMPO	3	3	1.03604	0.905798	Insignificant
P42224_S727	Signal transducer and activator of transcription 1-alpha/beta	STAT1	3	3	1.65083	0.15694	Insignificant
P42345_S2448	Serine/threonine-protein kinase mTOR	MTOR	2	3	0.891068	0.511323	Insignificant
P42356_S265	Phosphatidylinositol 4-kinase alpha	PI4KA	3	2	0.916704	0.656779	Insignificant
P42566_S324	Epidermal growth factor receptor substrate 15	EPS15	3	3	1.01204	0.944301	Insignificant
P42566_S796	Epidermal growth factor receptor substrate 15	EPS15	3	3	0.892922	0.501794	Insignificant
P42568_S483	Protein AF-9	MLLT3	3	3	0.895725	0.5964	Insignificant
P42684_S936	Abelson tyrosine-protein kinase 2	ABL2	3	3	1.2208	0.531879	Insignificant
P42694_S1317	Probable helicase with zinc finger domain	HELZ	3	3	0.738359	0.0700121	Insignificant
P42694_S1614	Probable helicase with zinc finger domain	HELZ	3	3	0.802514	0.206158	Insignificant
P42695_S1384	Condensin-2 complex subunit D3	NCAPD3	2	3	0.893689	0.877878	Insignificant
P42858_S430	Huntingtin	HTT	2	2	0.558285	0.352646	Insignificant
P43007_S507	Neutral amino acid transporter A	SLC1A4	2	2	0.710009	0.41277	Insignificant
P43243_S188	Matrin-3	MATR3	3	3	1.32446	0.264099	Insignificant
P43307_S268	Translocon-associated protein subunit alpha	SSR1	2	2	0.661868	0.604874	Insignificant
P43354_S359	Nuclear receptor subfamily 4 group A member 2	NR4A2	3	3	1.40703	0.487498	Insignificant
P43487_S14	Ran-specific GTPase-activating protein	RANBP1	3	3	1.17107	0.63579	Insignificant
P43487_S60	Ran-specific GTPase-activating protein	RANBP1	2	3	0.619669	0.148028	Insignificant
P45880_S115	Voltage-dependent anion-selective channel protein 2	VDAC2	3	3	0.818569	0.116698	Insignificant
P46013_S1679	Antigen KI-67	MKI67	3	3	0.648223	0.302043	Insignificant
P46013_S827	Antigen KI-67	MKI67	3	3	0.438465	0.0718582	Insignificant
P46013_S1983	Antigen KI-67	MKI67	2	2	0.457315	0.445193	Insignificant
P46013_S2466	Antigen KI-67	MKI67	3	3	0.744137	0.232991	Insignificant
P46013_S2105	Antigen KI-67	MKI67	3	3	0.581043	0.100723	Insignificant
P46013_S1131	Antigen KI-67	MKI67	3	3	0.633714	0.0923761	Insignificant
P46013_S2344	Antigen KI-67	MKI67	3	3	1.35818	0.608502	Insignificant
P46013_S2223	Antigen KI-67	MKI67	3	3	0.81988	0.612346	Insignificant
P46013_S1861	Antigen KI-67	MKI67	3	3	0.862029	0.576551	Insignificant
P46013_S2708	Antigen KI-67	MKI67	3	3	0.669031	0.19559	Insignificant
P46013_S2588	Antigen KI-67	MKI67	3	3	0.834706	0.370513	Insignificant
P46013_S2638	Antigen KI-67	MKI67	2	3	0.997759	0.997095	Insignificant
P46019_S1044	Phosphorylase b kinase regulatory subunit alpha, liver isoform	PHKA2	2	2	0.54199	0.122272	Insignificant
P46060_S428	Ran GTPase-activating protein 1	RANGAP1	2	3	0.350011	0.128254	Insignificant
P46087_S786	Probable 28S rRNA (cytosine(4447)-C(5))-methyltransferase	NOP2	3	3	0.934183	0.691795	Insignificant
P46087_S732	Probable 28S rRNA (cytosine(4447)-C(5))-methyltransferase	NOP2	3	3	1.73104	0.0827879	Insignificant
P46100_S889	Transcriptional regulator ATRX	ATRX	3	3	0.886166	0.408792	Insignificant
P46100_S34	Transcriptional regulator ATRX	ATRX	2	2	0.678433	0.156018	Insignificant
P46100_S596	Transcriptional regulator ATRX	ATRX	2	2	0.513953	0.504727	Insignificant
P46100_S598	Transcriptional regulator ATRX	ATRX	3	3	0.91626	0.538748	Insignificant
P46100_S1013	Transcriptional regulator ATRX	ATRX	2	2	1.58658	0.355817	Insignificant
P46100_S316	Transcriptional regulator ATRX	ATRX	2	3	1.03184	0.870036	Insignificant
P46108_S83	Adapter molecule crk	CRK	2	2	0.674363	0.487987	Insignificant
P46379_S964	Large proline-rich protein BAG6	BAG6	3	3	0.868406	0.373418	Insignificant
P46379_S973	Large proline-rich protein BAG6	BAG6	3	3	1.18317	0.773023	Insignificant
P46379_S1117	Large proline-rich protein BAG6	BAG6	3	3	0.841531	0.55016	Insignificant
P46695_S31	Radiation-inducible immediate-early gene IEX-1	IER3	2	3	0.895281	0.795852	Insignificant
P46777_S185	60S ribosomal protein L5	RPL5	3	3	0.99221	0.958082	Insignificant
P46781_S153	40S ribosomal protein S9	RPS9	3	2	0.905424	0.811407	Insignificant
P46783_S146	40S ribosomal protein S10;Putative 40S ribosomal protein S10-like	RPS10;RPS10P5	2	3	0.741619	0.532636	Insignificant
P46821_S1208	Microtubule-associated protein 1B;MAP1B heavy chain;MAP1 light chain LC1	MAP1B	3	2	0.765086	0.206223	Insignificant
P46821_S1793	Microtubule-associated protein 1B;MAP1B heavy chain;MAP1 light chain LC1	MAP1B	2	3	0.45422	0.0520557	Insignificant
P46821_S1501	Microtubule-associated protein 1B;MAP1B heavy chain;MAP1 light chain LC1	MAP1B	3	3	1.23353	0.7721	Insignificant
P46821_S1265	Microtubule-associated protein 1B;MAP1B heavy chain;MAP1 light chain LC1	MAP1B	3	3	1.06426	0.800753	Insignificant
P46821_S1819	Microtubule-associated protein 1B;MAP1B heavy chain;MAP1 light chain LC1	MAP1B	3	3	0.80891	0.337812	Insignificant
P46821_S2072	Microtubule-associated protein 1B;MAP1B heavy chain;MAP1 light chain LC1	MAP1B	3	3	0.903571	0.44418	Insignificant
P46821_S1915	Microtubule-associated protein 1B;MAP1B heavy chain;MAP1 light chain LC1	MAP1B	2	3	0.771089	0.300915	Insignificant
P46821_S1965	Microtubule-associated protein 1B;MAP1B heavy chain;MAP1 light chain LC1	MAP1B	3	3	0.711397	0.0608202	Insignificant
P46821_S1400	Microtubule-associated protein 1B;MAP1B heavy chain;MAP1 light chain LC1	MAP1B	2	2	0.727971	0.797761	Insignificant
P46937_S127	Transcriptional coactivator YAP1	YAP1	3	3	0.780022	0.699611	Insignificant
P46937_S289	Transcriptional coactivator YAP1	YAP1	3	3	0.734125	0.0635382	Insignificant
P46940_S330	Ras GTPase-activating-like protein IQGAP1	IQGAP1	3	3	0.854322	0.42487	Insignificant
P47736_S484	Rap1 GTPase-activating protein 1	RAP1GAP	3	3	0.891503	0.772536	Insignificant
P47914_S142	60S ribosomal protein L29	RPL29	3	3	0.932201	0.723639	Insignificant
P47974_S426	Zinc finger protein 36, C3H1 type-like 2	ZFP36L2	3	3	2.13636	0.37945	Insignificant
P48634_S1219	Protein PRRC2A	PRRC2A	3	3	1.0975	0.769437	Insignificant
P48634_S1691	Protein PRRC2A	PRRC2A	2	2	0.788879	0.294427	Insignificant
P48634_S808	Protein PRRC2A	PRRC2A	3	3	0.773867	0.0941073	Insignificant
P48634_S2113	Protein PRRC2A	PRRC2A	2	3	0.962769	0.831419	Insignificant
P48637_S415	Glutathione synthetase	GSS	3	3	0.718998	0.0987441	Insignificant
P48651_S417	Phosphatidylserine synthase 1	PTDSS1	3	3	0.885162	0.552207	Insignificant
P48681_S680	Nestin	NES	2	2	0.584734	0.204713	Insignificant
P48681_S471	Nestin	NES	3	3	0.939798	0.779931	Insignificant
P48681_S768	Nestin	NES	3	3	0.783066	0.322256	Insignificant
P49005_S15	DNA polymerase delta subunit 2	POLD2	3	2	0.901115	0.407377	Insignificant
P49023_S130	Paxillin	PXN	3	3	0.99369	0.984221	Insignificant
P49023_S322	Paxillin	PXN	3	3	0.483926	0.162457	Insignificant
P49023_S106	Paxillin	PXN	3	3	1.08895	0.899028	Insignificant
P49321_S244	Nuclear autoantigenic sperm protein	NASP	3	2	1.06566	0.826186	Insignificant
P49327_S1584	Fatty acid synthase;[Acyl-carrier-protein] S-acetyltransferase;[Acyl-carrier-protein] S-malonyltransferase;3-oxoacyl-[acyl-carrier-protein] synthase;3-oxoacyl-[acyl-carrier-protein] reductase;3-hydroxyacyl-[acyl-carrier-protein] dehydratase;Enoyl-[acyl-carrier-protein] reductase;Oleoyl-[acyl-carrier-protein] hydrolase	FASN	3	3	0.92179	0.655645	Insignificant
P49327_S974	Fatty acid synthase;[Acyl-carrier-protein] S-acetyltransferase;[Acyl-carrier-protein] S-malonyltransferase;3-oxoacyl-[acyl-carrier-protein] synthase;3-oxoacyl-[acyl-carrier-protein] reductase;3-hydroxyacyl-[acyl-carrier-protein] dehydratase;Enoyl-[acyl-carrier-protein] reductase;Oleoyl-[acyl-carrier-protein] hydrolase	FASN	2	3	0.972498	0.94983	Insignificant
P49327_S207	Fatty acid synthase;[Acyl-carrier-protein] S-acetyltransferase;[Acyl-carrier-protein] S-malonyltransferase;3-oxoacyl-[acyl-carrier-protein] synthase;3-oxoacyl-[acyl-carrier-protein] reductase;3-hydroxyacyl-[acyl-carrier-protein] dehydratase;Enoyl-[acyl-carrier-protein] reductase;Oleoyl-[acyl-carrier-protein] hydrolase	FASN	3	3	0.975001	0.933639	Insignificant
P49327_S1411	Fatty acid synthase;[Acyl-carrier-protein] S-acetyltransferase;[Acyl-carrier-protein] S-malonyltransferase;3-oxoacyl-[acyl-carrier-protein] synthase;3-oxoacyl-[acyl-carrier-protein] reductase;3-hydroxyacyl-[acyl-carrier-protein] dehydratase;Enoyl-[acyl-carrier-protein] reductase;Oleoyl-[acyl-carrier-protein] hydrolase	FASN	3	3	1.29083	0.478481	Insignificant
P49454_S3023	Centromere protein F	CENPF	3	2	1.30305	0.221176	Insignificant
P49454_S3079	Centromere protein F	CENPF	3	3	0.65806	0.200742	Insignificant
P49454_S3054	Centromere protein F	CENPF	3	3	0.907725	0.646084	Insignificant
P49585_S343	Choline-phosphate cytidylyltransferase A	PCYT1A	3	3	0.677947	0.0834524	Insignificant
P49589_S19	Cysteine--tRNA ligase, cytoplasmic	CARS	2	3	0.656412	0.0581285	Insignificant
P49590_S67	Probable histidine--tRNA ligase, mitochondrial	HARS2	2	3	0.576558	0.172945	Insignificant
P49756_S677	RNA-binding protein 25	RBM25	2	3	2.50644	0.353334	Insignificant
P49757_S438	Protein numb homolog	NUMB	3	3	0.664604	0.0730122	Insignificant
P49757_S634	Protein numb homolog	NUMB	2	3	0.848624	0.277355	Insignificant
P49759_S341	Dual specificity protein kinase CLK1;Dual specificity protein kinase CLK4	CLK1;CLK4	3	3	0.928576	0.660432	Insignificant
P49760_S142	Dual specificity protein kinase CLK2	CLK2	2	3	0.723547	0.464426	Insignificant
P49761_S157	Dual specificity protein kinase CLK3	CLK3	3	3	0.910337	0.706307	Insignificant
P49768_S367	Presenilin-1;Presenilin-1 NTF subunit;Presenilin-1 CTF subunit;Presenilin-1 CTF12	PSEN1	2	3	0.787695	0.36079	Insignificant
P49790_S687	Nuclear pore complex protein Nup153	NUP153	3	3	0.748797	0.0962797	Insignificant
P49790_S209	Nuclear pore complex protein Nup153	NUP153	3	3	0.929353	0.651835	Insignificant
P49790_S516	Nuclear pore complex protein Nup153	NUP153	3	3	0.835432	0.289657	Insignificant
P49792_S2510	E3 SUMO-protein ligase RanBP2	RANBP2	3	3	0.561336	0.124818	Insignificant
P49792_S2250	E3 SUMO-protein ligase RanBP2	RANBP2	3	3	0.827014	0.506151	Insignificant
P49792_S2251	E3 SUMO-protein ligase RanBP2	RANBP2	2	2	0.725965	0.308404	Insignificant
P49792_S955	E3 SUMO-protein ligase RanBP2	RANBP2	3	3	0.926822	0.346388	Insignificant
P49792_S2626	E3 SUMO-protein ligase RanBP2	RANBP2	3	3	1.02447	0.966214	Insignificant
P49792_S1509	E3 SUMO-protein ligase RanBP2	RANBP2	3	3	0.89924	0.777198	Insignificant
P49792_S1160	E3 SUMO-protein ligase RanBP2	RANBP2	3	3	1.5532	0.219018	Insignificant
P49792_S2805	E3 SUMO-protein ligase RanBP2	RANBP2	2	3	0.69222	0.121829	Insignificant
P49792_S796	E3 SUMO-protein ligase RanBP2	RANBP2	3	3	0.634595	0.482716	Insignificant
P49815_S1387	Tuberin	TSC2	2	2	1.0837	0.84381	Insignificant
P49840_S21	Glycogen synthase kinase-3 alpha	GSK3A	3	3	0.669927	0.121532	Insignificant
P49841_S9	Glycogen synthase kinase-3 beta	GSK3B	3	3	0.471209	0.0793395	Insignificant
P49902_S502	Cytosolic purine 5'-nucleotidase	NT5C2	2	3	0.629573	0.134123	Insignificant
P49916_S210	DNA ligase 3	LIG3	3	3	0.592086	0.287583	Insignificant
P50402_S171	Emerin	EMD	3	3	0.993921	0.979807	Insignificant
P50402_S141	Emerin	EMD	2	2	0.907361	0.723099	Insignificant
P50402_S49	Emerin	EMD	3	3	0.580235	0.0847397	Insignificant
P50548_S161	ETS domain-containing transcription factor ERF	ERF	3	3	0.973649	0.956979	Insignificant
P50548_S531	ETS domain-containing transcription factor ERF	ERF	3	3	0.97134	0.889049	Insignificant
P50548_S532	ETS domain-containing transcription factor ERF	ERF	3	3	0.705236	0.414917	Insignificant
P50548_S20	ETS domain-containing transcription factor ERF	ERF	2	2	4.77618	0.050091	Insignificant
P50548_S327	ETS domain-containing transcription factor ERF	ERF	3	3	1.08732	0.710858	Insignificant
P50851_S2496	Lipopolysaccharide-responsive and beige-like anchor protein	LRBA	3	3	0.845189	0.360358	Insignificant
P50851_S1261	Lipopolysaccharide-responsive and beige-like anchor protein	LRBA	2	3	0.798586	0.143466	Insignificant
P50851_S1498	Lipopolysaccharide-responsive and beige-like anchor protein	LRBA	3	3	0.759519	0.340679	Insignificant
P50851_S1118	Lipopolysaccharide-responsive and beige-like anchor protein	LRBA	2	3	0.932393	0.568568	Insignificant
P51003_S24	Poly(A) polymerase alpha	PAPOLA	3	3	0.813886	0.559327	Insignificant
P51114_S406	Fragile X mental retardation syndrome-related protein 1	FXR1	3	3	1.00293	0.987414	Insignificant
P51116_S601	Fragile X mental retardation syndrome-related protein 2	FXR2	3	3	1.82734	0.0876197	Insignificant
P51116_S603	Fragile X mental retardation syndrome-related protein 2	FXR2	3	3	2.04761	0.0689948	Insignificant
P51531_S1377	Probable global transcription activator SNF2L2	SMARCA2	3	3	0.68891	0.0519966	Insignificant
P51532_S323	Transcription activator BRG1	SMARCA4	2	3	0.777116	0.49867	Insignificant
P51608_S229	Methyl-CpG-binding protein 2	MECP2	3	3	0.708651	0.266256	Insignificant
P51610_S6	Host cell factor 1;HCF N-terminal chain 1;HCF N-terminal chain 2;HCF N-terminal chain 3;HCF N-terminal chain 4;HCF N-terminal chain 5;HCF N-terminal chain 6;HCF C-terminal chain 1;HCF C-terminal chain 2;HCF C-terminal chain 3;HCF C-terminal chain 4;HCF C-terminal chain 5;HCF C-terminal chain 6	HCFC1	3	3	0.802842	0.59514	Insignificant
P51610_S1507	Host cell factor 1;HCF N-terminal chain 1;HCF N-terminal chain 2;HCF N-terminal chain 3;HCF N-terminal chain 4;HCF N-terminal chain 5;HCF N-terminal chain 6;HCF C-terminal chain 1;HCF C-terminal chain 2;HCF C-terminal chain 3;HCF C-terminal chain 4;HCF C-terminal chain 5;HCF C-terminal chain 6	HCFC1	3	3	1.04158	0.798631	Insignificant
P51610_S666	Host cell factor 1;HCF N-terminal chain 1;HCF N-terminal chain 2;HCF N-terminal chain 3;HCF N-terminal chain 4;HCF N-terminal chain 5;HCF N-terminal chain 6;HCF C-terminal chain 1;HCF C-terminal chain 2;HCF C-terminal chain 3;HCF C-terminal chain 4;HCF C-terminal chain 5;HCF C-terminal chain 6	HCFC1	3	3	0.982984	0.969768	Insignificant
P51610_S598	Host cell factor 1;HCF N-terminal chain 1;HCF N-terminal chain 2;HCF N-terminal chain 3;HCF N-terminal chain 4;HCF N-terminal chain 5;HCF N-terminal chain 6;HCF C-terminal chain 1;HCF C-terminal chain 2;HCF C-terminal chain 3;HCF C-terminal chain 4;HCF C-terminal chain 5;HCF C-terminal chain 6	HCFC1	3	3	0.84343	0.235544	Insignificant
P51636_S23	Caveolin-2	CAV2	3	3	1.33555	0.476128	Insignificant
P51784_S948	Ubiquitin carboxyl-terminal hydrolase 11	USP11	2	2	0.901479	0.469302	Insignificant
P51812_S227	Ribosomal protein S6 kinase alpha-3;Ribosomal protein S6 kinase alpha-1;Ribosomal protein S6 kinase alpha-6	RPS6KA3;RPS6KA1;RPS6KA6	2	3	0.563872	0.323684	Insignificant
P51812_S369	Ribosomal protein S6 kinase alpha-3	RPS6KA3	3	3	0.98376	0.958153	Insignificant
P51858_S165	Hepatoma-derived growth factor	HDGF	3	3	1.17784	0.705101	Insignificant
P51948_S279	CDK-activating kinase assembly factor MAT1	MNAT1	3	3	0.848038	0.416159	Insignificant
P51957_S563	Serine/threonine-protein kinase Nek4	NEK4	3	3	0.828067	0.246951	Insignificant
P51991_S14	Heterogeneous nuclear ribonucleoprotein A3	HNRNPA3	3	3	0.776208	0.243417	Insignificant
P51991_S358	Heterogeneous nuclear ribonucleoprotein A3	HNRNPA3	3	3	0.775282	0.218766	Insignificant
P52272_S618	Heterogeneous nuclear ribonucleoprotein M	HNRNPM	2	3	1.21	0.515804	Insignificant
P52292_S62	Importin subunit alpha-1	KPNA2	3	3	1.72654	0.0520351	Insignificant
P52565_S24	Rho GDP-dissociation inhibitor 1	ARHGDIA	3	3	0.910674	0.545974	Insignificant
P52594_S293	Arf-GAP domain and FG repeat-containing protein 1	AGFG1	3	3	0.809419	0.249848	Insignificant
P52701_S41	DNA mismatch repair protein Msh6	MSH6	3	2	0.825307	0.128133	Insignificant
P52701_S137	DNA mismatch repair protein Msh6	MSH6	3	2	0.497451	0.124494	Insignificant
P52799_S260	Ephrin-B2	EFNB2	3	3	0.907746	0.841239	Insignificant
P52888_S16	Thimet oligopeptidase	THOP1	3	3	0.946151	0.723308	Insignificant
P52948_S612	Nuclear pore complex protein Nup98-Nup96;Nuclear pore complex protein Nup98;Nuclear pore complex protein Nup96	NUP98	3	3	1.30561	0.307455	Insignificant
P53396_S455	ATP-citrate synthase	ACLY	3	3	0.294516	0.0629523	Insignificant
P53805_S167	Calcipressin-1;Calcipressin-3	RCAN1;RCAN3	3	3	0.732449	0.475871	Insignificant
P53814_S304	Smoothelin	SMTN	2	2	0.931818	0.862452	Insignificant
P54259_S168	Atrophin-1	ATN1	3	3	0.769413	0.453623	Insignificant
P54259_S632	Atrophin-1	ATN1	3	3	0.673954	0.132276	Insignificant
P54259_S661	Atrophin-1	ATN1	3	3	0.808625	0.423348	Insignificant
P54259_S101	Atrophin-1	ATN1	3	3	0.689858	0.139546	Insignificant
P54284_S152	Voltage-dependent L-type calcium channel subunit beta-3	CACNB3	3	3	0.774128	0.442123	Insignificant
P54578_S143	Ubiquitin carboxyl-terminal hydrolase 14	USP14	3	3	0.672185	0.646085	Insignificant
P54646_S377	5'-AMP-activated protein kinase catalytic subunit alpha-2	PRKAA2	3	3	0.754249	0.20493	Insignificant
P54725_S92	UV excision repair protein RAD23 homolog A	RAD23A	3	3	0.843415	0.235964	Insignificant
P54725_S123	UV excision repair protein RAD23 homolog A	RAD23A	3	3	1.21213	0.50554	Insignificant
P54725_S133	UV excision repair protein RAD23 homolog A	RAD23A	3	3	0.620471	0.266255	Insignificant
P54727_S160	UV excision repair protein RAD23 homolog B	RAD23B	3	3	1.49899	0.308945	Insignificant
P55081_S116	Microfibrillar-associated protein 1	MFAP1	3	3	2.0255	0.119601	Insignificant
P55081_S118	Microfibrillar-associated protein 1	MFAP1	2	3	1.41351	0.422951	Insignificant
P55081_S52	Microfibrillar-associated protein 1	MFAP1	3	2	0.909679	0.625395	Insignificant
P55085_S373	Proteinase-activated receptor 2;Proteinase-activated receptor 2, alternate cleaved 1;Proteinase-activated receptor 2, alternate cleaved 2	F2RL1	2	2	0.508935	0.196615	Insignificant
P55196_S1107	Afadin	MLLT4	3	3	1.2992	0.578423	Insignificant
P55196_S1182	Afadin	MLLT4	3	3	2.04184	0.236217	Insignificant
P55196_S1721	Afadin	MLLT4	3	3	0.933971	0.749614	Insignificant
P55196_S1083	Afadin	MLLT4	3	3	0.369536	0.319896	Insignificant
P55198_S258	Protein AF-17	MLLT6	3	3	0.796804	0.612958	Insignificant
P55198_S382	Protein AF-17	MLLT6	2	3	1.00293	0.992588	Insignificant
P55199_S309	RNA polymerase II elongation factor ELL	ELL	2	2	0.704235	0.680238	Insignificant
P55199_S442	RNA polymerase II elongation factor ELL	ELL	3	3	0.755044	0.48393	Insignificant
P55265_S823	Double-stranded RNA-specific adenosine deaminase	ADAR	3	3	0.925533	0.935668	Insignificant
P55265_S825	Double-stranded RNA-specific adenosine deaminase	ADAR	3	3	0.458138	0.0900718	Insignificant
P55265_S614	Double-stranded RNA-specific adenosine deaminase	ADAR	3	3	1.38073	0.633703	Insignificant
P55327_S171	Tumor protein D52	TPD52	3	3	0.778276	0.175225	Insignificant
P55327_S176	Tumor protein D52	TPD52	3	3	1.51264	0.486105	Insignificant
P55884_S83	Eukaryotic translation initiation factor 3 subunit B	EIF3B	3	3	1.34457	0.590906	Insignificant
P55884_S85	Eukaryotic translation initiation factor 3 subunit B	EIF3B	2	3	0.750119	0.198948	Insignificant
P56524_S632	Histone deacetylase 4	HDAC4	3	3	1.04464	0.888419	Insignificant
P56524_S467	Histone deacetylase 4	HDAC4	3	3	0.946338	0.889007	Insignificant
P56749_S228	Claudin-12	CLDN12	2	3	0.509241	0.0617754	Insignificant
P56945_S639	Breast cancer anti-estrogen resistance protein 1	BCAR1	3	3	0.744759	0.103579	Insignificant
P57682_S92	Krueppel-like factor 3	KLF3	3	3	0.68717	0.277945	Insignificant
P57740_S86	Nuclear pore complex protein Nup107	NUP107	2	3	1.02038	0.967582	Insignificant
P57740_S11	Nuclear pore complex protein Nup107	NUP107	3	3	0.709518	0.309484	Insignificant
P58107_S2718	Epiplakin	EPPK1	3	3	0.756415	0.172706	Insignificant
P60174_S58	Triosephosphate isomerase	TPI1	3	3	0.909182	0.789724	Insignificant
P60468_S17	Protein transport protein Sec61 subunit beta	SEC61B	3	3	0.871803	0.290997	Insignificant
P60709_S323	Actin, cytoplasmic 1;Actin, cytoplasmic 1, N-terminally processed;Actin, cytoplasmic 2;Actin, cytoplasmic 2, N-terminally processed;Actin, alpha skeletal muscle;Actin, alpha cardiac muscle 1;Actin, gamma-enteric smooth muscle;Actin, aortic smooth muscle	ACTB;ACTG1;ACTA1;ACTC1;ACTG2;ACTA2	2	2	0.58502	0.100279	Insignificant
P60981_S3	Destrin	DSTN	3	3	2.08087	0.106149	Insignificant
P61026_S188	Ras-related protein Rab-10	RAB10	2	2	0.671049	0.179245	Insignificant
P61086_S159	Ubiquitin-conjugating enzyme E2 K	UBE2K	3	2	0.563919	0.338197	Insignificant
P84077_S147	ADP-ribosylation factor 1;ADP-ribosylation factor 3	ARF1;ARF3	2	2	0.810923	0.137515	Insignificant
P61289_S24	Proteasome activator complex subunit 3	PSME3	2	2	0.579024	0.594759	Insignificant
P61326_S106	Protein mago nashi homolog;Protein mago nashi homolog 2	MAGOH;MAGOHB	3	3	0.658423	0.282195	Insignificant
P61978_S216	Heterogeneous nuclear ribonucleoprotein K	HNRNPK	3	3	0.893279	0.742379	Insignificant
P61978_S116	Heterogeneous nuclear ribonucleoprotein K	HNRNPK	2	2	9.35854	0.274305	Insignificant
P62070_S186	Ras-related protein R-Ras2	RRAS2	3	3	1.29735	0.531351	Insignificant
P62750_S43	60S ribosomal protein L23a	RPL23A	3	3	0.764786	0.0945192	Insignificant
P62753_S148	40S ribosomal protein S6	RPS6	2	2	0.657764	0.0966852	Insignificant
P62805_S48	Histone H4	HIST1H4A	2	2	0.441697	0.099554	Insignificant
P62820_S78	Ras-related protein Rab-1A;Ras-related protein Rab-1B;Putative Ras-related protein Rab-1C	RAB1A;RAB1B;RAB1C	3	2	0.578355	0.110938	Insignificant
P62899_S98	60S ribosomal protein L31	RPL31	2	2	0.908229	0.863996	Insignificant
P62995_S266	Transformer-2 protein homolog beta;Transformer-2 protein homolog alpha	TRA2B;TRA2A	3	3	0.71632	0.0686367	Insignificant
P63279_S71	SUMO-conjugating enzyme UBC9	UBE2I	3	3	0.818996	0.17975	Insignificant
P67870_S209	Casein kinase II subunit beta	CSNK2B	3	3	0.437087	0.118606	Insignificant
P68363_S340	Tubulin alpha-1B chain;Tubulin alpha-4A chain	TUBA1B;TUBA4A	2	2	1.0581	0.872156	Insignificant
P68363_S48	Tubulin alpha-1B chain;Tubulin alpha-1A chain;Tubulin alpha-3E chain;Tubulin alpha-1C chain	TUBA1B;TUBA1A;TUBA3E;TUBA1C	3	3	1.14167	0.629352	Insignificant
P78310_S332	Coxsackievirus and adenovirus receptor	CXADR	3	3	0.916781	0.755103	Insignificant
P78312_S393	Protein FAM193A	FAM193A	3	3	0.63998	0.176349	Insignificant
P78332_S362	RNA-binding protein 6	RBM6	3	3	1.28362	0.127077	Insignificant
P78344_S395	Eukaryotic translation initiation factor 4 gamma 2	EIF4G2	3	3	0.721843	0.25791	Insignificant
P78347_S210	General transcription factor II-I	GTF2I	3	3	0.804404	0.245453	Insignificant
P78371_S3	T-complex protein 1 subunit beta	CCT2	3	3	1.08511	0.850308	Insignificant
P78527_S2612	DNA-dependent protein kinase catalytic subunit	PRKDC	2	2	0.857378	0.563073	Insignificant
P78559_S2235	Microtubule-associated protein 1A;MAP1A heavy chain;MAP1 light chain LC2	MAP1A	2	2	0.963481	0.890002	Insignificant
P78559_S2449	Microtubule-associated protein 1A;MAP1A heavy chain;MAP1 light chain LC2	MAP1A	2	3	0.976402	0.949296	Insignificant
P78559_S1776	Microtubule-associated protein 1A;MAP1A heavy chain;MAP1 light chain LC2	MAP1A	3	3	0.742472	0.190557	Insignificant
P80192_S693	Mitogen-activated protein kinase kinase kinase 9	MAP3K9	2	3	0.521697	0.0877197	Insignificant
P81274_S408	G-protein-signaling modulator 2	GPSM2	3	3	0.349602	0.0558957	Insignificant
P82909_S59	28S ribosomal protein S36, mitochondrial	MRPS36	2	3	0.728915	0.318248	Insignificant
P85037_S213	Forkhead box protein K1	FOXK1	3	3	1.15298	0.729072	Insignificant
P85037_S223	Forkhead box protein K1	FOXK1	3	3	1.29171	0.746328	Insignificant
P85037_S445	Forkhead box protein K1	FOXK1	3	3	0.985118	0.921374	Insignificant
P85037_S416	Forkhead box protein K1	FOXK1	3	3	0.75852	0.578241	Insignificant
P85037_S420	Forkhead box protein K1	FOXK1	3	3	0.714214	0.0699404	Insignificant
P85037_S428	Forkhead box protein K1	FOXK1	2	3	1.31099	0.515809	Insignificant
P85037_S441	Forkhead box protein K1	FOXK1	3	3	0.985118	0.921374	Insignificant
P85037_S243	Forkhead box protein K1	FOXK1	2	2	1.32256	0.466439	Insignificant
P85037_S257	Forkhead box protein K1	FOXK1	3	2	0.82711	0.116573	Insignificant
P85037_S468	Forkhead box protein K1	FOXK1	3	3	0.980977	0.94608	Insignificant
P85037_S472	Forkhead box protein K1	FOXK1	3	3	0.892259	0.718279	Insignificant
P85298_S455	Rho GTPase-activating protein 8	ARHGAP8	3	3	0.958304	0.919227	Insignificant
P86452_S381	Zinc finger BED domain-containing protein 6	ZBED6	3	3	0.649789	0.100062	Insignificant
P86791_S266	Vacuolar fusion protein CCZ1 homolog;Vacuolar fusion protein CCZ1 homolog B	CCZ1;CCZ1B	3	3	0.828947	0.267937	Insignificant
P98082_S401	Disabled homolog 2	DAB2	3	3	0.95672	0.861046	Insignificant
P98160_S4017	Basement membrane-specific heparan sulfate proteoglycan core protein;Endorepellin;LG3 peptide	HSPG2	3	3	0.913247	0.888238	Insignificant
P98171_S930	Rho GTPase-activating protein 4	ARHGAP4	3	3	0.765552	0.184089	Insignificant
P98171_S906	Rho GTPase-activating protein 4	ARHGAP4	3	2	0.677367	0.210318	Insignificant
P98175_S797	RNA-binding protein 10	RBM10	3	2	0.750279	0.218948	Insignificant
P98175_S723	RNA-binding protein 10	RBM10	3	2	1.0601	0.902706	Insignificant
Q00059_S193	Transcription factor A, mitochondrial	TFAM	2	2	0.467146	0.0945977	Insignificant
Q00536_S153	Cyclin-dependent kinase 16	CDK16	2	3	1.27896	0.731945	Insignificant
Q00537_S180	Cyclin-dependent kinase 17	CDK17	2	2	0.659368	0.257024	Insignificant
Q00613_S363	Heat shock factor protein 1	HSF1	3	3	1.19973	0.68967	Insignificant
Q00613_S303	Heat shock factor protein 1	HSF1	3	3	0.999635	0.99866	Insignificant
Q00653_S222	Nuclear factor NF-kappa-B p100 subunit;Nuclear factor NF-kappa-B p52 subunit	NFKB2	3	3	0.589491	0.217094	Insignificant
Q00688_S36	Peptidyl-prolyl cis-trans isomerase FKBP3	FKBP3	3	3	1.64659	0.272936	Insignificant
Q00839_S271	Heterogeneous nuclear ribonucleoprotein U	HNRNPU	3	3	2.60527	0.0811262	Insignificant
Q00839_S59	Heterogeneous nuclear ribonucleoprotein U	HNRNPU	3	3	1.06435	0.778676	Insignificant
Q00G26_S277	Perilipin-5	PLIN5	3	3	0.747604	0.345556	Insignificant
Q01082_S2340	Spectrin beta chain, non-erythrocytic 1	SPTBN1	3	3	0.40318	0.165778	Insignificant
Q01082_S2341	Spectrin beta chain, non-erythrocytic 1	SPTBN1	3	2	0.318788	0.071606	Insignificant
Q01082_S2138	Spectrin beta chain, non-erythrocytic 1	SPTBN1	2	2	0.872455	0.665778	Insignificant
Q01130_S208	Serine/arginine-rich splicing factor 2	SRSF2	2	3	1.56695	0.362621	Insignificant
Q01130_S2	Serine/arginine-rich splicing factor 2	SRSF2	3	3	0.848208	0.400792	Insignificant
Q01130_S26	Serine/arginine-rich splicing factor 2	SRSF2	3	3	0.64981	0.0942002	Insignificant
Q01167_S373	Forkhead box protein K2	FOXK2	3	3	0.885785	0.517372	Insignificant
Q01201_S573	Transcription factor RelB	RELB	2	2	0.774972	0.422417	Insignificant
Q01201_S37	Transcription factor RelB	RELB	2	2	0.768024	0.441172	Insignificant
Q01433_S168	AMP deaminase 2	AMPD2	3	3	0.906911	0.616558	Insignificant
Q01518_S308	Adenylyl cyclase-associated protein 1	CAP1	3	3	0.594888	0.249371	Insignificant
Q01581_S495	Hydroxymethylglutaryl-CoA synthase, cytoplasmic	HMGCS1	3	3	0.762524	0.275309	Insignificant
Q01664_S124	Transcription factor AP-4	TFAP4	3	3	0.803124	0.288971	Insignificant
Q01804_S546	OTU domain-containing protein 4	OTUD4	3	3	0.788172	0.131431	Insignificant
Q01813_S386	ATP-dependent 6-phosphofructokinase, platelet type	PFKP	3	3	0.569301	0.137337	Insignificant
Q01831_S94	DNA repair protein complementing XP-C cells	XPC	3	3	1.20014	0.490441	Insignificant
Q01850_S145	Cerebellar degeneration-related protein 2	CDR2	3	3	0.766719	0.116948	Insignificant
Q01850_S311	Cerebellar degeneration-related protein 2	CDR2	2	3	1.69442	0.078544	Insignificant
Q01970_S916	1-phosphatidylinositol 4,5-bisphosphate phosphodiesterase beta-3	PLCB3	3	3	0.983572	0.947571	Insignificant
Q01970_S926	1-phosphatidylinositol 4,5-bisphosphate phosphodiesterase beta-3	PLCB3	3	3	0.648787	0.181439	Insignificant
Q02078_S494	Myocyte-specific enhancer factor 2A	MEF2A	2	2	0.520388	0.0526907	Insignificant
Q02086_S78	Transcription factor Sp2	SP2	3	2	0.588839	0.432254	Insignificant
Q02241_S902	Kinesin-like protein KIF23	KIF23	3	3	1.08088	0.440483	Insignificant
Q02241_S160	Kinesin-like protein KIF23	KIF23	2	2	0.583072	0.179366	Insignificant
Q02241_S867	Kinesin-like protein KIF23	KIF23	3	3	1.15526	0.658217	Insignificant
Q02543_S123	60S ribosomal protein L18a	RPL18A	2	2	0.378096	0.104977	Insignificant
Q02543_S71	60S ribosomal protein L18a	RPL18A	3	3	1.05092	0.779866	Insignificant
Q02880_S1424	DNA topoisomerase 2-beta	TOP2B	2	2	1.13526	0.453975	Insignificant
Q02952_S743	A-kinase anchor protein 12	AKAP12	2	2	0.951959	0.9348	Insignificant
Q02952_S248	A-kinase anchor protein 12	AKAP12	2	3	1.66214	0.494832	Insignificant
Q02952_S1395	A-kinase anchor protein 12	AKAP12	3	3	0.792346	0.366146	Insignificant
Q02952_S371	A-kinase anchor protein 12	AKAP12	3	3	1.33545	0.515113	Insignificant
Q02952_S381	A-kinase anchor protein 12	AKAP12	3	3	1.19274	0.584401	Insignificant
Q02952_S388	A-kinase anchor protein 12	AKAP12	2	2	0.724831	0.552453	Insignificant
Q02952_S283	A-kinase anchor protein 12	AKAP12	3	3	1.03464	0.894606	Insignificant
Q02952_S286	A-kinase anchor protein 12	AKAP12	3	3	1.53965	0.167421	Insignificant
Q02952_S660	A-kinase anchor protein 12	AKAP12	2	3	0.754212	0.468089	Insignificant
Q02952_S505	A-kinase anchor protein 12	AKAP12	3	3	0.887131	0.713674	Insignificant
Q03001_S1382	Dystonin	DST	3	3	0.523189	0.167601	Insignificant
Q03001_S7510	Dystonin	DST	3	3	1.07706	0.846176	Insignificant
Q03111_S267	Protein ENL	MLLT1	3	3	0.646624	0.130618	Insignificant
Q03135_S37	Caveolin-1	CAV1	3	3	0.834945	0.0547499	Insignificant
Q03164_S279	Histone-lysine N-methyltransferase 2A;MLL cleavage product N320;MLL cleavage product C180;Iron-responsive element-binding protein 2	KMT2A;IREB2	3	3	0.520796	0.0531388	Insignificant
Q03164_S3511	Histone-lysine N-methyltransferase 2A;MLL cleavage product N320;MLL cleavage product C180	KMT2A	2	3	0.80562	0.352631	Insignificant
Q03164_S3036	Histone-lysine N-methyltransferase 2A;MLL cleavage product N320;MLL cleavage product C180	KMT2A	3	3	1.20434	0.537257	Insignificant
Q03164_S3527	Histone-lysine N-methyltransferase 2A;MLL cleavage product N320;MLL cleavage product C180	KMT2A	3	2	1.52662	0.53729	Insignificant
Q03164_S518	Histone-lysine N-methyltransferase 2A;MLL cleavage product N320;MLL cleavage product C180	KMT2A	3	3	0.792174	0.302291	Insignificant
Q03164_S2098	Histone-lysine N-methyltransferase 2A;MLL cleavage product N320;MLL cleavage product C180	KMT2A	3	3	0.742063	0.187506	Insignificant
Q03188_S73	Centromere protein C	CENPC	3	3	0.944277	0.902676	Insignificant
Q03188_S333	Centromere protein C	CENPC	2	3	0.776723	0.478495	Insignificant
Q03252_S37	Lamin-B2	LMNB2	3	3	1.22753	0.729382	Insignificant
Q03252_S316	Lamin-B2	LMNB2	2	3	1.11688	0.522614	Insignificant
Q03468_S1348	DNA excision repair protein ERCC-6	ERCC6	3	3	0.956245	0.828529	Insignificant
Q04323_S200	UBX domain-containing protein 1	UBXN1	3	3	0.790122	0.0847394	Insignificant
Q04637_S1231	Eukaryotic translation initiation factor 4 gamma 1	EIF4G1	3	3	0.72565	0.125398	Insignificant
Q04637_S1092	Eukaryotic translation initiation factor 4 gamma 1	EIF4G1	3	3	0.65275	0.173508	Insignificant
Q04656_S357	Copper-transporting ATPase 1	ATP7A	3	3	0.740836	0.191887	Insignificant
Q04721_S2081	Neurogenic locus notch homolog protein 2;Notch 2 extracellular truncation;Notch 2 intracellular domain	NOTCH2	3	2	1.13136	0.803463	Insignificant
Q04724_S286	Transducin-like enhancer protein 1	TLE1	3	3	0.678824	0.0970832	Insignificant
Q04725_S193	Transducin-like enhancer protein 2	TLE2	2	3	0.805354	0.669309	Insignificant
Q04726_S286	Transducin-like enhancer protein 3	TLE3	3	3	0.735655	0.150451	Insignificant
Q05209_S673	Tyrosine-protein phosphatase non-receptor type 12	PTPN12	3	3	0.88291	0.552406	Insignificant
Q05209_S332	Tyrosine-protein phosphatase non-receptor type 12	PTPN12	3	3	0.781557	0.233168	Insignificant
Q05209_S435	Tyrosine-protein phosphatase non-receptor type 12	PTPN12	3	3	0.699567	0.186386	Insignificant
Q05397_S840	Focal adhesion kinase 1	PTK2	2	2	0.554004	0.359897	Insignificant
Q05397_S843	Focal adhesion kinase 1	PTK2	3	3	0.913301	0.855066	Insignificant
Q05397_S910	Focal adhesion kinase 1	PTK2	3	3	0.898978	0.404064	Insignificant
Q05519_S207	Serine/arginine-rich splicing factor 11	SRSF11	3	3	1.03007	0.927929	Insignificant
Q05655_S304	Protein kinase C delta type;Protein kinase C delta type regulatory subunit;Protein kinase C delta type catalytic subunit	PRKCD	3	3	0.812007	0.149394	Insignificant
Q06124_S562	Tyrosine-protein phosphatase non-receptor type 11	PTPN11	3	3	0.984875	0.927878	Insignificant
Q06210_S261	Glutamine--fructose-6-phosphate aminotransferase [isomerizing] 1	GFPT1	3	3	1.13754	0.417461	Insignificant
Q06413_S240	Myocyte-specific enhancer factor 2C	MEF2C	2	3	1.34733	0.23711	Insignificant
Q06587_S248	E3 ubiquitin-protein ligase RING1	RING1	2	2	0.287514	0.498264	Insignificant
Q06587_S38	E3 ubiquitin-protein ligase RING1	RING1	3	3	0.828835	0.417154	Insignificant
Q06787_S500	Fragile X mental retardation protein 1	FMR1	2	3	0.957996	0.911039	Insignificant
Q07002_S132	Cyclin-dependent kinase 18	CDK18	3	3	1.08442	0.619274	Insignificant
Q07002_S74	Cyclin-dependent kinase 18	CDK18	3	3	0.796571	0.391649	Insignificant
Q07157_S275	Tight junction protein ZO-1	TJP1	2	2	1.03912	0.886013	Insignificant
Q07157_S899	Tight junction protein ZO-1	TJP1	3	3	0.794824	0.586165	Insignificant
Q07157_S353	Tight junction protein ZO-1	TJP1	3	3	1.10233	0.670454	Insignificant
Q07157_S125	Tight junction protein ZO-1	TJP1	3	3	0.739054	0.305989	Insignificant
Q07157_S1111	Tight junction protein ZO-1	TJP1	3	3	1.41425	0.186484	Insignificant
Q07666_S58	KH domain-containing, RNA-binding, signal transduction-associated protein 1	KHDRBS1	2	2	1.33077	0.753833	Insignificant
Q07866_S460	Kinesin light chain 1	KLC1	3	3	0.563209	0.079426	Insignificant
Q07866_S521	Kinesin light chain 1	KLC1	3	3	1.75844	0.303296	Insignificant
Q07889_S1178	Son of sevenless homolog 1	SOS1	3	3	0.958303	0.737707	Insignificant
Q07889_S1275	Son of sevenless homolog 1	SOS1	2	3	0.615539	0.326807	Insignificant
Q07889_S1134	Son of sevenless homolog 1	SOS1	3	3	0.80046	0.29341	Insignificant
Q07955_S182	Serine/arginine-rich splicing factor 1	SRSF1	3	3	0.670045	0.105831	Insignificant
Q08170_S460	Serine/arginine-rich splicing factor 4	SRSF4	3	3	0.537641	0.189716	Insignificant
Q08174_S962	Protocadherin-1	PCDH1	3	3	1.29942	0.594008	Insignificant
Q08211_S87	ATP-dependent RNA helicase A	DHX9	3	3	0.847749	0.727086	Insignificant
Q08357_S256	Sodium-dependent phosphate transporter 2	SLC20A2	3	3	1.13694	0.503664	Insignificant
Q08357_S259	Sodium-dependent phosphate transporter 2	SLC20A2	3	3	1.05556	0.679275	Insignificant
Q08378_S385	Golgin subfamily A member 3	GOLGA3	3	3	0.720363	0.363994	Insignificant
Q08999_S413	Retinoblastoma-like protein 2	RBL2	3	2	0.878994	0.555853	Insignificant
Q08999_S662	Retinoblastoma-like protein 2	RBL2	2	3	0.669723	0.221815	Insignificant
Q08AD1_S1019	Calmodulin-regulated spectrin-associated protein 2	CAMSAP2	2	2	1.03842	0.792252	Insignificant
Q08AD1_S1313	Calmodulin-regulated spectrin-associated protein 2	CAMSAP2	2	2	0.58066	0.0796385	Insignificant
Q08AD1_S862	Calmodulin-regulated spectrin-associated protein 2	CAMSAP2	2	2	0.700105	0.138231	Insignificant
Q08AE8_S387	Protein spire homolog 1	SPIRE1	3	3	0.677221	0.349463	Insignificant
Q08AE8_S523	Protein spire homolog 1	SPIRE1	2	2	0.501359	0.351227	Insignificant
Q08J23_S456	tRNA (cytosine(34)-C(5))-methyltransferase	NSUN2	3	3	1.29932	0.157719	Insignificant
Q09028_S146	Histone-binding protein RBBP4;Histone-binding protein RBBP7	RBBP4;RBBP7	3	3	1.40309	0.12717	Insignificant
Q09161_S22	Nuclear cap-binding protein subunit 1	NCBP1	3	3	0.892916	0.350729	Insignificant
Q09666_S5749	Neuroblast differentiation-associated protein AHNAK	AHNAK	2	2	0.839158	0.753022	Insignificant
Q09666_S177	Neuroblast differentiation-associated protein AHNAK	AHNAK	2	3	4.41522	0.236312	Insignificant
Q09666_S5110	Neuroblast differentiation-associated protein AHNAK	AHNAK	3	3	0.955066	0.704489	Insignificant
Q09666_S5731	Neuroblast differentiation-associated protein AHNAK	AHNAK	3	3	0.762313	0.620458	Insignificant
Q09666_S5739	Neuroblast differentiation-associated protein AHNAK	AHNAK	3	3	0.809859	0.297794	Insignificant
Q09666_S5841	Neuroblast differentiation-associated protein AHNAK	AHNAK	3	3	0.977627	0.87257	Insignificant
Q09666_S5851	Neuroblast differentiation-associated protein AHNAK	AHNAK	2	2	0.65052	0.252002	Insignificant
Q09666_S2397	Neuroblast differentiation-associated protein AHNAK	AHNAK	2	2	3.42931	0.0508987	Insignificant
Q09666_S511	Neuroblast differentiation-associated protein AHNAK	AHNAK	3	3	1.07618	0.668794	Insignificant
Q09666_S93	Neuroblast differentiation-associated protein AHNAK	AHNAK	3	3	1.11019	0.837744	Insignificant
Q09666_S216	Neuroblast differentiation-associated protein AHNAK	AHNAK	3	3	0.688518	0.0642041	Insignificant
Q0JRZ9_S488	F-BAR domain only protein 2	FCHO2	2	3	1.84186	0.247296	Insignificant
Q10570_S766	Cleavage and polyadenylation specificity factor subunit 1	CPSF1	3	3	0.689691	0.0972065	Insignificant
Q10570_S756	Cleavage and polyadenylation specificity factor subunit 1	CPSF1	3	3	0.935313	0.828892	Insignificant
Q12769_S1157	Nuclear pore complex protein Nup160	NUP160	3	3	0.868975	0.799101	Insignificant
Q12770_S937	Sterol regulatory element-binding protein cleavage-activating protein	SCAP	3	3	0.819037	0.586035	Insignificant
Q12774_S450	Rho guanine nucleotide exchange factor 5	ARHGEF5	3	3	0.972061	0.943825	Insignificant
Q12789_S1856	General transcription factor 3C polypeptide 1	GTF3C1	3	3	1.50176	0.454001	Insignificant
Q12789_S1653	General transcription factor 3C polypeptide 1	GTF3C1	2	2	0.634647	0.0869269	Insignificant
Q12789_S1865	General transcription factor 3C polypeptide 1	GTF3C1	3	3	1.35103	0.321858	Insignificant
Q12792_S143	Twinfilin-1	TWF1	3	3	0.957938	0.875072	Insignificant
Q12802_S983	A-kinase anchor protein 13	AKAP13	3	2	1.05782	0.830553	Insignificant
Q12802_S1929	A-kinase anchor protein 13	AKAP13	3	3	0.896444	0.484453	Insignificant
Q12802_S2728	A-kinase anchor protein 13	AKAP13	3	3	1.33996	0.471077	Insignificant
Q12802_S1559	A-kinase anchor protein 13	AKAP13	3	3	0.772592	0.456483	Insignificant
Q12809_S239	Potassium voltage-gated channel subfamily H member 2	KCNH2	2	3	0.671449	0.432153	Insignificant
Q12809_S1137	Potassium voltage-gated channel subfamily H member 2	KCNH2	3	3	0.604841	0.0779373	Insignificant
Q12830_S1251	Nucleosome-remodeling factor subunit BPTF	BPTF	2	3	1.24685	0.26776	Insignificant
Q12830_S216	Nucleosome-remodeling factor subunit BPTF	BPTF	3	3	0.735522	0.486045	Insignificant
Q12830_S1300	Nucleosome-remodeling factor subunit BPTF	BPTF	3	3	0.859821	0.396122	Insignificant
Q12872_S909	Splicing factor, suppressor of white-apricot homolog	SFSWAP	3	3	1.0616	0.887152	Insignificant
Q12872_S886	Splicing factor, suppressor of white-apricot homolog	SFSWAP	2	3	0.765121	0.28361	Insignificant
Q12872_S893	Splicing factor, suppressor of white-apricot homolog	SFSWAP	3	3	0.665119	0.0849254	Insignificant
Q12872_S743	Splicing factor, suppressor of white-apricot homolog	SFSWAP	3	3	1.21082	0.626193	Insignificant
Q12888_S1618	Tumor suppressor p53-binding protein 1	TP53BP1	3	3	0.845056	0.40135	Insignificant
Q12888_S727	Tumor suppressor p53-binding protein 1	TP53BP1	2	3	0.740044	0.509155	Insignificant
Q12888_S1426	Tumor suppressor p53-binding protein 1	TP53BP1	2	3	1.8958	0.11553	Insignificant
Q12888_S1430	Tumor suppressor p53-binding protein 1	TP53BP1	2	3	3.0384	0.0897885	Insignificant
Q12888_S1068	Tumor suppressor p53-binding protein 1	TP53BP1	3	3	0.857249	0.495378	Insignificant
Q12888_S1288	Tumor suppressor p53-binding protein 1	TP53BP1	2	2	0.878756	0.803718	Insignificant
Q12888_S525	Tumor suppressor p53-binding protein 1	TP53BP1	3	3	0.726146	0.178496	Insignificant
Q12888_S1114	Tumor suppressor p53-binding protein 1	TP53BP1	3	3	1.2866	0.57795	Insignificant
Q12888_S500	Tumor suppressor p53-binding protein 1	TP53BP1	3	3	0.962663	0.877424	Insignificant
Q12888_S1094	Tumor suppressor p53-binding protein 1	TP53BP1	3	3	1.94848	0.224118	Insignificant
Q12888_S1101	Tumor suppressor p53-binding protein 1	TP53BP1	3	3	1.94848	0.224118	Insignificant
Q12888_S1462	Tumor suppressor p53-binding protein 1	TP53BP1	3	3	1.95629	0.156847	Insignificant
Q12888_S1635	Tumor suppressor p53-binding protein 1	TP53BP1	2	2	1.03961	0.914914	Insignificant
Q12888_S831	Tumor suppressor p53-binding protein 1	TP53BP1	2	3	0.727934	0.273361	Insignificant
Q12888_S366	Tumor suppressor p53-binding protein 1	TP53BP1	3	3	0.969383	0.910075	Insignificant
Q12888_S380	Tumor suppressor p53-binding protein 1	TP53BP1	3	3	0.832107	0.425337	Insignificant
Q12888_S1317	Tumor suppressor p53-binding protein 1	TP53BP1	3	3	0.980734	0.932579	Insignificant
Q12929_S625	Epidermal growth factor receptor kinase substrate 8	EPS8	3	3	0.975215	0.913272	Insignificant
Q12959_S158	Disks large homolog 1	DLG1	3	2	0.989338	0.984374	Insignificant
Q12959_S443	Disks large homolog 1	DLG1	3	3	1.11983	0.793573	Insignificant
Q12986_S50	Transcriptional repressor NF-X1	NFX1	3	3	0.890604	0.56524	Insignificant
Q12996_S691	Cleavage stimulation factor subunit 3	CSTF3	3	3	0.991021	0.970983	Insignificant
Q13009_S231	T-lymphoma invasion and metastasis-inducing protein 1	TIAM1	3	3	0.842629	0.423757	Insignificant
Q13017_S1195	Rho GTPase-activating protein 5	ARHGAP5	3	3	0.723342	0.284156	Insignificant
Q13033_S229	Striatin-3	STRN3	3	3	0.789727	0.215214	Insignificant
Q13085_S29	Acetyl-CoA carboxylase 1;Biotin carboxylase	ACACA	2	3	1.86178	0.316739	Insignificant
Q13105_S120	Zinc finger and BTB domain-containing protein 17	ZBTB17	3	3	0.885468	0.313267	Insignificant
Q13111_S951	Chromatin assembly factor 1 subunit A	CHAF1A	3	3	0.820099	0.621785	Insignificant
Q13111_S772	Chromatin assembly factor 1 subunit A	CHAF1A	2	3	0.796971	0.444852	Insignificant
Q13111_S775	Chromatin assembly factor 1 subunit A	CHAF1A	2	2	1.47046	0.312549	Insignificant
Q13112_S458	Chromatin assembly factor 1 subunit B	CHAF1B	3	3	1.06869	0.860092	Insignificant
Q13112_S410	Chromatin assembly factor 1 subunit B	CHAF1B	3	3	1.17084	0.757325	Insignificant
Q13112_S538	Chromatin assembly factor 1 subunit B	CHAF1B	3	3	0.852258	0.608117	Insignificant
Q13127_S864	RE1-silencing transcription factor	REST	2	2	0.829827	0.465986	Insignificant
Q13129_S41	Zinc finger protein Rlf	RLF	2	2	1.10587	0.89923	Insignificant
Q13129_S632	Zinc finger protein Rlf	RLF	3	3	1.12759	0.210463	Insignificant
Q13131_S356	5'-AMP-activated protein kinase catalytic subunit alpha-1	PRKAA1	2	3	0.957379	0.875377	Insignificant
Q13136_S763	Liprin-alpha-1	PPFIA1	3	3	0.505299	0.125054	Insignificant
Q13136_S275	Liprin-alpha-1	PPFIA1	2	3	0.733145	0.46217	Insignificant
Q13136_S693	Liprin-alpha-1	PPFIA1	3	3	0.823733	0.558975	Insignificant
Q13153_S174	Serine/threonine-protein kinase PAK 1	PAK1	3	3	2.74826	0.113552	Insignificant
Q13158_S194	FAS-associated death domain protein	FADD	3	2	0.679906	0.420322	Insignificant
Q13177_S141	Serine/threonine-protein kinase PAK 2;PAK-2p27;PAK-2p34	PAK2	3	3	0.739795	0.0836163	Insignificant
Q13188_S385	Serine/threonine-protein kinase 3;Serine/threonine-protein kinase 3 36kDa subunit;Serine/threonine-protein kinase 3 20kDa subunit	STK3	2	2	2.03988	0.0651956	Insignificant
Q13200_S16	26S proteasome non-ATPase regulatory subunit 2	PSMD2	3	3	0.981036	0.940701	Insignificant
Q13233_S292	Mitogen-activated protein kinase kinase kinase 1	MAP3K1	3	3	0.691049	0.37648	Insignificant
Q13242_S211	Serine/arginine-rich splicing factor 9	SRSF9	3	3	0.85342	0.594751	Insignificant
Q13242_S216	Serine/arginine-rich splicing factor 9	SRSF9	3	3	1.38778	0.293276	Insignificant
Q13247_S301	Serine/arginine-rich splicing factor 6	SRSF6	3	3	0.726871	0.657755	Insignificant
Q13247_S303	Serine/arginine-rich splicing factor 6	SRSF6	3	3	0.960778	0.870183	Insignificant
Q13263_S19	Transcription intermediary factor 1-beta	TRIM28	3	3	0.873996	0.276584	Insignificant
Q13263_S752	Transcription intermediary factor 1-beta	TRIM28	3	3	0.703125	0.191437	Insignificant
Q13263_S756	Transcription intermediary factor 1-beta	TRIM28	3	3	0.892082	0.415879	Insignificant
Q13263_S50	Transcription intermediary factor 1-beta	TRIM28	3	3	0.948796	0.902174	Insignificant
Q13263_S473	Transcription intermediary factor 1-beta	TRIM28	3	3	1.63146	0.336559	Insignificant
Q13283_S232	Ras GTPase-activating protein-binding protein 1	G3BP1	3	3	0.885462	0.51175	Insignificant
Q13283_S149	Ras GTPase-activating protein-binding protein 1	G3BP1	3	3	1.61115	0.368761	Insignificant
Q13322_S150	Growth factor receptor-bound protein 10	GRB10	2	3	0.686802	0.487848	Insignificant
Q13330_S522	Metastasis-associated protein MTA1	MTA1	3	3	0.788566	0.175985	Insignificant
Q13330_S576	Metastasis-associated protein MTA1	MTA1	3	2	1.34577	0.588161	Insignificant
Q13415_S273	Origin recognition complex subunit 1	ORC1	3	3	0.908589	0.414526	Insignificant
Q13425_S95	Beta-2-syntrophin	SNTB2	3	3	0.783115	0.143927	Insignificant
Q13425_S110	Beta-2-syntrophin	SNTB2	3	3	0.921135	0.91352	Insignificant
Q13425_S393	Beta-2-syntrophin	SNTB2	3	3	0.855452	0.609105	Insignificant
Q13427_S356	Peptidyl-prolyl cis-trans isomerase G	PPIG	3	3	0.443549	0.0669146	Insignificant
Q13427_S173	Peptidyl-prolyl cis-trans isomerase G	PPIG	2	3	0.905069	0.730428	Insignificant
Q13427_S256	Peptidyl-prolyl cis-trans isomerase G	PPIG	2	2	0.596729	0.191042	Insignificant
Q13427_S397	Peptidyl-prolyl cis-trans isomerase G	PPIG	3	3	0.409177	0.0807824	Insignificant
Q13428_S701	Treacle protein	TCOF1	3	3	1.1881	0.78457	Insignificant
Q13428_S1378	Treacle protein	TCOF1	3	3	1.24275	0.695422	Insignificant
Q13428_S171	Treacle protein	TCOF1	3	3	1.25823	0.648742	Insignificant
Q13428_S1228	Treacle protein	TCOF1	3	3	0.792797	0.749545	Insignificant
Q13428_S583	Treacle protein	TCOF1	3	2	0.697323	0.181066	Insignificant
Q13428_S484	Treacle protein	TCOF1	3	3	1.28222	0.0782309	Insignificant
Q13428_S1111	Treacle protein	TCOF1	3	3	0.662205	0.0996951	Insignificant
Q13428_S381	Treacle protein	TCOF1	3	3	1.27189	0.673838	Insignificant
Q13428_S156	Treacle protein	TCOF1	3	3	0.927293	0.72307	Insignificant
Q13439_S41	Golgin subfamily A member 4	GOLGA4	2	3	1.90893	0.340305	Insignificant
Q13439_S71	Golgin subfamily A member 4	GOLGA4	3	3	0.894085	0.518214	Insignificant
Q13443_S758	Disintegrin and metalloproteinase domain-containing protein 9	ADAM9	3	3	0.585273	0.077137	Insignificant
Q13459_S717	Unconventional myosin-IXb	MYO9B	3	3	0.789717	0.144332	Insignificant
Q13459_S1405	Unconventional myosin-IXb	MYO9B	3	3	0.808741	0.243842	Insignificant
Q13459_S1935	Unconventional myosin-IXb	MYO9B	3	3	1.24712	0.528704	Insignificant
Q13459_S1290	Unconventional myosin-IXb	MYO9B	3	2	1.96964	0.423025	Insignificant
Q13469_S363	Nuclear factor of activated T-cells, cytoplasmic 2	NFATC2	2	2	1.39926	0.550969	Insignificant
Q13470_S502	Non-receptor tyrosine-protein kinase TNK1	TNK1	3	3	1.19057	0.504712	Insignificant
Q13480_S419	GRB2-associated-binding protein 1	GAB1	3	3	0.785966	0.222795	Insignificant
Q13490_S140	Baculoviral IAP repeat-containing protein 2	BIRC2	2	2	1.30819	0.543428	Insignificant
Q13496_S588	Myotubularin	MTM1	2	3	0.710085	0.317126	Insignificant
Q13496_S591	Myotubularin	MTM1	2	3	1.08875	0.783483	Insignificant
Q13501_S366	Sequestosome-1	SQSTM1	2	3	1.69744	0.132216	Insignificant
Q13501_S170	Sequestosome-1	SQSTM1	3	2	1.12385	0.823749	Insignificant
Q13501_S24	Sequestosome-1	SQSTM1	2	3	0.544147	0.324027	Insignificant
Q13501_S284	Sequestosome-1	SQSTM1	2	2	0.791014	0.269642	Insignificant
Q13506_S183	NGFI-A-binding protein 1	NAB1	3	3	0.669091	0.075981	Insignificant
Q13523_S93	Serine/threonine-protein kinase PRP4 homolog	PRPF4B	3	3	1.31149	0.143006	Insignificant
Q13523_S277	Serine/threonine-protein kinase PRP4 homolog	PRPF4B	3	3	0.444831	0.167088	Insignificant
Q13523_S431	Serine/threonine-protein kinase PRP4 homolog	PRPF4B	3	2	0.787487	0.410677	Insignificant
Q13523_S437	Serine/threonine-protein kinase PRP4 homolog	PRPF4B	2	3	0.882098	0.751737	Insignificant
Q13523_S368	Serine/threonine-protein kinase PRP4 homolog	PRPF4B	3	3	0.439404	0.121738	Insignificant
Q13535_S435	Serine/threonine-protein kinase ATR	ATR	3	3	0.75059	0.205248	Insignificant
Q13573_S224	SNW domain-containing protein 1	SNW1	3	3	0.847213	0.500051	Insignificant
Q13573_S232	SNW domain-containing protein 1	SNW1	3	3	0.847213	0.500051	Insignificant
Q13613_S653	Myotubularin-related protein 1	MTMR1	3	3	1.0634	0.876388	Insignificant
Q13614_S631	Myotubularin-related protein 2	MTMR2	2	3	0.78999	0.292093	Insignificant
Q13614_S58	Myotubularin-related protein 2	MTMR2	2	3	0.863293	0.142232	Insignificant
Q13614_S6	Myotubularin-related protein 2	MTMR2	3	3	0.737713	0.170117	Insignificant
Q13615_S613	Myotubularin-related protein 3	MTMR3	3	3	0.976441	0.841998	Insignificant
Q13620_S146	Cullin-4B	CUL4B	3	2	0.984804	0.977818	Insignificant
Q13625_S698	Apoptosis-stimulating of p53 protein 2	TP53BP2	3	3	1.23803	0.634382	Insignificant
Q13625_S673	Apoptosis-stimulating of p53 protein 2	TP53BP2	3	3	0.924655	0.594927	Insignificant
Q13625_S576	Apoptosis-stimulating of p53 protein 2	TP53BP2	3	2	0.745458	0.363428	Insignificant
Q13627_S538	Dual specificity tyrosine-phosphorylation-regulated kinase 1A	DYRK1A	3	3	0.695285	0.0743863	Insignificant
Q13627_S758	Dual specificity tyrosine-phosphorylation-regulated kinase 1A	DYRK1A	2	3	1.05817	0.716047	Insignificant
Q13671_S210	Ras and Rab interactor 1	RIN1	2	2	0.724907	0.702252	Insignificant
Q13671_S11	Ras and Rab interactor 1	RIN1	2	3	0.86429	0.360824	Insignificant
Q13765_S166	Nascent polypeptide-associated complex subunit alpha;Nascent polypeptide-associated complex subunit alpha, muscle-specific form	NACA	3	3	2.0364	0.0777567	Insignificant
Q13796_S313	Protein Shroom2	SHROOM2	3	3	1.02021	0.896872	Insignificant
Q13796_S456	Protein Shroom2	SHROOM2	3	3	0.838526	0.503743	Insignificant
Q13813_S1029	Spectrin alpha chain, non-erythrocytic 1	SPTAN1	3	2	0.448965	0.274501	Insignificant
Q13813_S1031	Spectrin alpha chain, non-erythrocytic 1	SPTAN1	3	3	0.642279	0.20955	Insignificant
Q13884_S219	Beta-1-syntrophin	SNTB1	2	3	0.8007	0.45785	Insignificant
Q13905_S253	Rap guanine nucleotide exchange factor 1	RAPGEF1	2	3	1.17405	0.638243	Insignificant
Q13905_S281	Rap guanine nucleotide exchange factor 1	RAPGEF1	3	3	0.71036	0.100436	Insignificant
Q9NP56_S74	cAMP-specific 3',5'-cyclic phosphodiesterase 7B;High affinity cAMP-specific 3',5'-cyclic phosphodiesterase 7A	PDE7B;PDE7A	2	2	1.12308	0.530634	Insignificant
Q14004_S383	Cyclin-dependent kinase 13	CDK13	3	3	0.653211	0.172937	Insignificant
Q14004_S437	Cyclin-dependent kinase 13	CDK13	3	3	1.07123	0.804935	Insignificant
Q14004_S439	Cyclin-dependent kinase 13	CDK13	3	3	0.778113	0.0956704	Insignificant
Q14004_S317	Cyclin-dependent kinase 13	CDK13	2	2	0.896513	0.556015	Insignificant
Q14004_S400	Cyclin-dependent kinase 13	CDK13	3	3	0.724123	0.147304	Insignificant
Q14126_S680	Desmoglein-2	DSG2	3	3	1.54056	0.435328	Insignificant
Q14135_S274	Transcription cofactor vestigial-like protein 4	VGLL4	3	3	0.748625	0.106542	Insignificant
Q14152_S492	Eukaryotic translation initiation factor 3 subunit A	EIF3A	2	2	1.76758	0.266182	Insignificant
Q14153_S179	Protein FAM53B	FAM53B	2	3	0.652776	0.19271	Insignificant
Q14153_S118	Protein FAM53B	FAM53B	2	2	0.745269	0.214961	Insignificant
Q14153_S167	Protein FAM53B	FAM53B	3	3	0.8617	0.699037	Insignificant
Q14155_S518	Rho guanine nucleotide exchange factor 7;Rho guanine nucleotide exchange factor 6	ARHGEF7;ARHGEF6	3	3	0.758596	0.0743769	Insignificant
Q14155_S257	Rho guanine nucleotide exchange factor 7	ARHGEF7	3	3	0.747952	0.426881	Insignificant
Q14156_S694	Protein EFR3 homolog A	EFR3A	3	2	0.820105	0.574728	Insignificant
Q14157_S605	Ubiquitin-associated protein 2-like	UBAP2L	3	3	0.99296	0.973801	Insignificant
Q14157_S609	Ubiquitin-associated protein 2-like	UBAP2L	3	3	1.12378	0.858697	Insignificant
Q14157_S454	Ubiquitin-associated protein 2-like	UBAP2L	3	3	0.826292	0.185044	Insignificant
Q14157_S467	Ubiquitin-associated protein 2-like	UBAP2L	3	3	0.683721	0.0678501	Insignificant
Q14157_S398	Ubiquitin-associated protein 2-like	UBAP2L	2	2	1.05564	0.85927	Insignificant
Q14160_S1348	Protein scribble homolog	SCRIB	3	3	0.928872	0.744136	Insignificant
Q14160_S1561	Protein scribble homolog	SCRIB	2	3	0.728268	0.234042	Insignificant
Q14160_S1566	Protein scribble homolog	SCRIB	2	3	0.844113	0.415578	Insignificant
Q14160_S853	Protein scribble homolog	SCRIB	3	3	1.61801	0.0921244	Insignificant
Q14160_S1475	Protein scribble homolog	SCRIB	3	3	0.842043	0.494859	Insignificant
Q14160_S835	Protein scribble homolog	SCRIB	2	3	0.715541	0.150161	Insignificant
Q14160_S1220	Protein scribble homolog	SCRIB	3	3	2.42189	0.260793	Insignificant
Q14160_S1448	Protein scribble homolog	SCRIB	3	3	0.811652	0.265673	Insignificant
Q14166_S16	Tubulin--tyrosine ligase-like protein 12	TTLL12	3	3	0.481989	0.237999	Insignificant
Q14181_S141	DNA polymerase alpha subunit B	POLA2	2	2	0.919141	0.298809	Insignificant
Q14188_S24	Transcription factor Dp-2	TFDP2	2	3	0.643485	0.116082	Insignificant
Q14195_S522	Dihydropyrimidinase-related protein 3	DPYSL3	3	3	0.794823	0.257444	Insignificant
Q14202_S464	Zinc finger MYM-type protein 3	ZMYM3	2	2	0.13652	0.289281	Insignificant
Q14207_S207	Protein NPAT	NPAT	3	3	0.672829	0.0817484	Insignificant
Q14207_S1151	Protein NPAT	NPAT	2	2	1.10608	0.882711	Insignificant
Q14244_S365	Ensconsin	MAP7	3	3	0.770978	0.560275	Insignificant
Q14244_S209	Ensconsin	MAP7	3	3	1.07097	0.789229	Insignificant
Q14247_S417	Src substrate cortactin	CTTN	2	2	1.52683	0.27143	Insignificant
Q14247_S418	Src substrate cortactin	CTTN	3	3	0.821107	0.299529	Insignificant
Q14315_S2233	Filamin-C	FLNC	3	3	0.842234	0.214124	Insignificant
Q14444_S24	Caprin-1	CAPRIN1	3	2	0.913605	0.538263	Insignificant
Q14451_S76	Growth factor receptor-bound protein 7	GRB7	3	3	1.05609	0.928459	Insignificant
Q14451_S361	Growth factor receptor-bound protein 7	GRB7	3	3	1.04691	0.925809	Insignificant
Q14493_S7	Histone RNA hairpin-binding protein	SLBP	3	3	0.770241	0.390636	Insignificant
Q14498_S97	RNA-binding protein 39	RBM39	3	3	0.683528	0.0630283	Insignificant
Q14517_S4272	Protocadherin Fat 1;Protocadherin Fat 1, nuclear form	FAT1	3	3	0.759455	0.318846	Insignificant
Q14558_S215	Phosphoribosyl pyrophosphate synthase-associated protein 1	PRPSAP1	3	3	0.774175	0.204146	Insignificant
Q14573_S2670	Inositol 1,4,5-trisphosphate receptor type 3	ITPR3	3	3	0.872915	0.445621	Insignificant
Q14573_S1832	Inositol 1,4,5-trisphosphate receptor type 3	ITPR3	3	3	1.46239	0.10378	Insignificant
Q14653_S175	Interferon regulatory factor 3	IRF3	2	2	1.23623	0.471031	Insignificant
Q14669_S942	E3 ubiquitin-protein ligase TRIP12	TRIP12	3	2	0.45273	0.40748	Insignificant
Q14669_S312	E3 ubiquitin-protein ligase TRIP12	TRIP12	3	3	0.768481	0.437785	Insignificant
Q14671_S709	Pumilio homolog 1	PUM1	3	3	1.31496	0.218552	Insignificant
Q14671_S209	Pumilio homolog 1	PUM1	3	3	1.03663	0.933477	Insignificant
Q14671_S806	Pumilio homolog 1	PUM1	3	3	0.720871	0.48412	Insignificant
Q14671_S124	Pumilio homolog 1	PUM1	2	2	0.912578	0.773287	Insignificant
Q14676_S1775	Mediator of DNA damage checkpoint protein 1	MDC1	3	3	1.16661	0.776948	Insignificant
Q14676_S793	Mediator of DNA damage checkpoint protein 1	MDC1	3	3	0.680809	0.202802	Insignificant
Q14676_S780	Mediator of DNA damage checkpoint protein 1	MDC1	3	3	0.904333	0.632915	Insignificant
Q14676_S376	Mediator of DNA damage checkpoint protein 1	MDC1	3	3	1.1033	0.502991	Insignificant
Q14676_S168	Mediator of DNA damage checkpoint protein 1	MDC1	2	2	0.584289	0.714536	Insignificant
Q14676_S1820	Mediator of DNA damage checkpoint protein 1	MDC1	3	3	1.54581	0.522563	Insignificant
Q14680_S505	Maternal embryonic leucine zipper kinase	MELK	3	3	0.696056	0.0781977	Insignificant
Q14680_S498	Maternal embryonic leucine zipper kinase	MELK	3	3	0.77249	0.0520381	Insignificant
Q14680_S529	Maternal embryonic leucine zipper kinase	MELK	3	3	0.998173	0.996794	Insignificant
Q14684_S513	Ribosomal RNA processing protein 1 homolog B	RRP1B	3	3	0.798198	0.401727	Insignificant
Q14684_S706	Ribosomal RNA processing protein 1 homolog B	RRP1B	3	3	0.896556	0.646548	Insignificant
Q14684_S245	Ribosomal RNA processing protein 1 homolog B	RRP1B	3	3	1.95257	0.353723	Insignificant
Q14684_S732	Ribosomal RNA processing protein 1 homolog B	RRP1B	3	3	0.563417	0.228179	Insignificant
Q14684_S458	Ribosomal RNA processing protein 1 homolog B	RRP1B	3	2	0.70608	0.41864	Insignificant
Q14694_S365	Ubiquitin carboxyl-terminal hydrolase 10	USP10	3	3	0.849695	0.137711	Insignificant
Q14694_S370	Ubiquitin carboxyl-terminal hydrolase 10	USP10	3	3	0.928276	0.648314	Insignificant
Q14694_S211	Ubiquitin carboxyl-terminal hydrolase 10	USP10	3	3	1.37491	0.458723	Insignificant
Q14699_S199	Raftlin	RFTN1	3	3	1.91489	0.211136	Insignificant
Q147X3_S199	N-alpha-acetyltransferase 30	NAA30	3	3	1.45782	0.40823	Insignificant
Q147X3_S152	N-alpha-acetyltransferase 30	NAA30	2	2	0.627971	0.495296	Insignificant
Q14814_S251	Myocyte-specific enhancer factor 2D	MEF2D	3	3	1.00323	0.991679	Insignificant
Q14839_S1531	Chromodomain-helicase-DNA-binding protein 4	CHD4	2	3	2.00059	0.103	Insignificant
Q14839_S1535	Chromodomain-helicase-DNA-binding protein 4	CHD4	3	3	0.547932	0.279902	Insignificant
Q14839_S1602	Chromodomain-helicase-DNA-binding protein 4	CHD4	2	3	0.829948	0.520263	Insignificant
Q14839_S515	Chromodomain-helicase-DNA-binding protein 4	CHD4	3	3	0.804841	0.168617	Insignificant
Q14847_S146	LIM and SH3 domain protein 1	LASP1	3	3	3.77541	0.163317	Insignificant
Q14966_S1100	Zinc finger protein 638	ZNF638	3	3	0.940538	0.719326	Insignificant
Q14966_S510	Zinc finger protein 638	ZNF638	3	3	0.354481	0.254016	Insignificant
Q14978_S456	Nucleolar and coiled-body phosphoprotein 1	NOLC1	2	2	0.527563	0.190498	Insignificant
Q14978_S538	Nucleolar and coiled-body phosphoprotein 1	NOLC1	3	3	0.415836	0.14704	Insignificant
Q14978_S508	Nucleolar and coiled-body phosphoprotein 1	NOLC1	2	3	1.19659	0.72198	Insignificant
Q14978_S637	Nucleolar and coiled-body phosphoprotein 1	NOLC1	3	3	0.762836	0.50412	Insignificant
Q14980_S169	Nuclear mitotic apparatus protein 1	NUMA1	3	3	0.795018	0.384615	Insignificant
Q14980_S1862	Nuclear mitotic apparatus protein 1	NUMA1	3	3	0.737434	0.555961	Insignificant
Q14980_S1769	Nuclear mitotic apparatus protein 1	NUMA1	2	2	0.509061	0.585838	Insignificant
Q14980_S1757	Nuclear mitotic apparatus protein 1	NUMA1	3	3	1.08828	0.32358	Insignificant
Q14993_S81	Collagen alpha-1(XIX) chain	COL19A1	3	2	1.53515	0.0700697	Insignificant
Q14999_S339	Cullin-7	CUL7	2	2	1.36577	0.481741	Insignificant
Q14C86_S950	GTPase-activating protein and VPS9 domain-containing protein 1	GAPVD1	2	3	0.813097	0.651638	Insignificant
Q14C86_S902	GTPase-activating protein and VPS9 domain-containing protein 1	GAPVD1	3	3	0.291382	0.303981	Insignificant
Q14C86_S466	GTPase-activating protein and VPS9 domain-containing protein 1	GAPVD1	3	3	1.00571	0.986916	Insignificant
Q15004_S72	PCNA-associated factor	KIAA0101	3	3	0.811198	0.614676	Insignificant
Q15019_S218	Septin-2	44441	3	3	1.83698	0.0995944	Insignificant
Q15021_S1333	Condensin complex subunit 1	NCAPD2	2	3	0.943262	0.812293	Insignificant
Q15025_S403	TNFAIP3-interacting protein 1	TNIP1	3	3	0.901981	0.52967	Insignificant
Q15040_S15	Josephin-1	JOSD1	2	3	1.19453	0.440582	Insignificant
Q15047_S1066	Histone-lysine N-methyltransferase SETDB1	SETDB1	3	2	0.932736	0.712808	Insignificant
Q15067_S26	Peroxisomal acyl-coenzyme A oxidase 1	ACOX1	2	2	0.830727	0.658527	Insignificant
Q15124_S122	Phosphoglucomutase-like protein 5	PGM5	3	3	0.134679	0.348302	Insignificant
Q15149_S4374	Plectin	PLEC	3	3	0.786654	0.549545	Insignificant
Q15149_S4622	Plectin	PLEC	3	3	0.904574	0.622998	Insignificant
Q15149_S4642	Plectin	PLEC	3	2	1.57809	0.474944	Insignificant
Q15149_S149	Plectin	PLEC	3	3	1.09694	0.72621	Insignificant
Q15149_S125	Plectin	PLEC	3	3	0.892785	0.627679	Insignificant
Q15149_S1732	Plectin	PLEC	3	2	0.527209	0.131822	Insignificant
Q15149_S4386	Plectin	PLEC	3	3	0.786625	0.207283	Insignificant
Q15149_S4389	Plectin	PLEC	2	3	0.960224	0.88489	Insignificant
Q15149_S4396	Plectin	PLEC	2	3	0.876239	0.602739	Insignificant
Q15149_S1047	Plectin	PLEC	2	2	1.20839	0.410566	Insignificant
Q15149_S4406	Plectin	PLEC	2	3	5.13405	0.250034	Insignificant
Q15154_S861	Pericentriolar material 1 protein	PCM1	3	3	0.640604	0.0900391	Insignificant
Q15172_S5	Serine/threonine-protein phosphatase 2A 56 kDa regulatory subunit alpha isoform	PPP2R5A	3	3	0.7063	0.0815336	Insignificant
Q15223_S422	Nectin-1	PVRL1	2	3	1.17072	0.430198	Insignificant
Q15276_S407	Rab GTPase-binding effector protein 1	RABEP1	3	3	0.965978	0.681247	Insignificant
Q15311_S11	RalA-binding protein 1	RALBP1	3	3	0.77325	0.155086	Insignificant
Q15311_S48	RalA-binding protein 1	RALBP1	3	3	1.64888	0.185599	Insignificant
Q15311_S62	RalA-binding protein 1	RALBP1	3	3	0.698913	0.216525	Insignificant
Q15311_S29	RalA-binding protein 1	RALBP1	3	3	1.00588	0.982718	Insignificant
Q15345_S155	Leucine-rich repeat-containing protein 41	LRRC41	3	3	0.739498	0.361723	Insignificant
Q15365_S231	Poly(rC)-binding protein 1	PCBP1	3	3	1.12185	0.865308	Insignificant
Q15365_S173	Poly(rC)-binding protein 1	PCBP1	3	3	0.692722	0.565802	Insignificant
Q15365_S264	Poly(rC)-binding protein 1	PCBP1	2	2	1.11886	0.819375	Insignificant
Q15365_S190	Poly(rC)-binding protein 1	PCBP1	3	3	0.930558	0.821843	Insignificant
Q15366_S188	Poly(rC)-binding protein 2	PCBP2	3	3	0.986874	0.978821	Insignificant
Q15366_S189	Poly(rC)-binding protein 2	PCBP2	3	3	0.144294	0.0963879	Insignificant
Q15366_S272	Poly(rC)-binding protein 2	PCBP2	3	3	0.720318	0.391662	Insignificant
Q15390_S119	Mitochondrial fission regulator 1	MTFR1	3	3	0.999384	0.997797	Insignificant
Q15418_S363	Ribosomal protein S6 kinase alpha-1	RPS6KA1	3	3	0.952551	0.829791	Insignificant
Q15418_S732	Ribosomal protein S6 kinase alpha-1	RPS6KA1	3	3	0.775036	0.239379	Insignificant
Q15424_S24	Scaffold attachment factor B1	SAFB	2	2	1.42178	0.251775	Insignificant
Q15424_S344	Scaffold attachment factor B1;Scaffold attachment factor B2	SAFB;SAFB2	2	3	1.86142	0.238897	Insignificant
Q15424_S247	Scaffold attachment factor B1;Scaffold attachment factor B2	SAFB;SAFB2	3	3	1.28243	0.483043	Insignificant
Q15424_S604	Scaffold attachment factor B1	SAFB	3	3	1.06746	0.80983	Insignificant
Q15459_S451	Splicing factor 3A subunit 1	SF3A1	3	3	0.783458	0.596817	Insignificant
Q15464_S388	SH2 domain-containing adapter protein B	SHB	3	3	0.785223	0.355289	Insignificant
Q15464_S18	SH2 domain-containing adapter protein B	SHB	3	2	0.640878	0.0946658	Insignificant
Q15477_S256	Helicase SKI2W	SKIV2L	3	3	0.974842	0.89146	Insignificant
Q15554_S365	Telomeric repeat-binding factor 2	TERF2	3	3	1.85822	0.16484	Insignificant
Q15583_S286	Homeobox protein TGIF1	TGIF1	3	3	1.68294	0.212071	Insignificant
Q15596_S493	Nuclear receptor coactivator 2	NCOA2	3	3	0.50467	0.0755573	Insignificant
Q15637_S80	Splicing factor 1	SF1	3	3	1.20608	0.336909	Insignificant
Q15637_S82	Splicing factor 1	SF1	3	3	1.20608	0.336909	Insignificant
Q15642_S296	Cdc42-interacting protein 4	TRIP10	3	3	0.954937	0.705951	Insignificant
Q15642_S299	Cdc42-interacting protein 4	TRIP10	3	3	0.735903	0.0607055	Insignificant
Q15642_S351	Cdc42-interacting protein 4	TRIP10	3	3	0.982339	0.965515	Insignificant
Q15643_S1891	Thyroid receptor-interacting protein 11	TRIP11	3	3	0.816969	0.303587	Insignificant
Q15648_S1021	Mediator of RNA polymerase II transcription subunit 1	MED1	3	3	0.861701	0.443236	Insignificant
Q15648_S1223	Mediator of RNA polymerase II transcription subunit 1	MED1	3	3	0.797124	0.361072	Insignificant
Q15648_S1207	Mediator of RNA polymerase II transcription subunit 1	MED1	2	3	0.911531	0.67235	Insignificant
Q15648_S1192	Mediator of RNA polymerase II transcription subunit 1	MED1	3	2	0.726507	0.643167	Insignificant
Q15648_S1042	Mediator of RNA polymerase II transcription subunit 1	MED1	3	3	0.724538	0.544059	Insignificant
Q15648_S1481	Mediator of RNA polymerase II transcription subunit 1	MED1	2	2	0.691232	0.0844415	Insignificant
Q15648_S1482	Mediator of RNA polymerase II transcription subunit 1	MED1	3	3	0.582722	0.153117	Insignificant
Q15652_S943	Probable JmjC domain-containing histone demethylation protein 2C	JMJD1C	2	3	0.779985	0.312572	Insignificant
Q15652_S617	Probable JmjC domain-containing histone demethylation protein 2C	JMJD1C	3	3	0.595685	0.0976387	Insignificant
Q15652_S2053	Probable JmjC domain-containing histone demethylation protein 2C	JMJD1C	3	3	0.914554	0.570973	Insignificant
Q15678_S314	Tyrosine-protein phosphatase non-receptor type 14	PTPN14	3	3	0.863764	0.262752	Insignificant
Q15678_S642	Tyrosine-protein phosphatase non-receptor type 14	PTPN14	3	3	1.10221	0.797643	Insignificant
Q15678_S593	Tyrosine-protein phosphatase non-receptor type 14	PTPN14	2	3	0.817482	0.260891	Insignificant
Q15696_S349	U2 small nuclear ribonucleoprotein auxiliary factor 35 kDa subunit-related protein 2	ZRSR2	2	3	1.12408	0.862904	Insignificant
Q15742_S171	NGFI-A-binding protein 2	NAB2	3	3	0.882135	0.461247	Insignificant
Q15751_S1428	Probable E3 ubiquitin-protein ligase HERC1	HERC1	2	3	1.71192	0.237027	Insignificant
Q15772_S557	Striated muscle preferentially expressed protein kinase	SPEG	3	3	1.2007	0.440797	Insignificant
Q15772_S419	Striated muscle preferentially expressed protein kinase	SPEG	3	3	0.722324	0.413619	Insignificant
Q15776_S12	Zinc finger protein with KRAB and SCAN domains 8	ZKSCAN8	2	2	0.668948	0.087237	Insignificant
Q15831_S31	Serine/threonine-protein kinase STK11	STK11	3	3	1.82044	0.0522418	Insignificant
Q15911_S2801	Zinc finger homeobox protein 3	ZFHX3	2	2	0.963868	0.848486	Insignificant
Q15942_S267	Zyxin	ZYX	3	3	0.820914	0.644575	Insignificant
Q15942_S308	Zyxin	ZYX	3	3	0.952271	0.892128	Insignificant
Q15942_S344	Zyxin	ZYX	3	3	0.825068	0.131147	Insignificant
Q16181_S334	Septin-7	44446	3	3	0.674463	0.106304	Insignificant
Q16204_S254	Coiled-coil domain-containing protein 6	CCDC6	2	2	0.884833	0.247302	Insignificant
Q16204_S367	Coiled-coil domain-containing protein 6	CCDC6	3	3	0.933289	0.85171	Insignificant
Q16204_S52	Coiled-coil domain-containing protein 6	CCDC6	3	3	0.401596	0.1282	Insignificant
Q16204_S352	Coiled-coil domain-containing protein 6	CCDC6	3	3	0.727688	0.132087	Insignificant
Q16206_S240	Ecto-NOX disulfide-thiol exchanger 2;Hydroquinone [NADH] oxidase;Protein disulfide-thiol oxidoreductase	ENOX2	3	3	0.667512	0.0654347	Insignificant
Q16514_S51	Transcription initiation factor TFIID subunit 12	TAF12	3	3	0.754801	0.0523841	Insignificant
Q16539_S2	Mitogen-activated protein kinase 14	MAPK14	2	2	0.997612	0.993924	Insignificant
Q16584_S758	Mitogen-activated protein kinase kinase kinase 11	MAP3K11	3	3	0.629435	0.522173	Insignificant
Q16629_S192	Serine/arginine-rich splicing factor 7	SRSF7	3	3	1.09719	0.852206	Insignificant
Q16629_S194	Serine/arginine-rich splicing factor 7	SRSF7	3	3	0.641325	0.471703	Insignificant
Q16637_S8	Survival motor neuron protein	SMN1	2	2	0.900483	0.842205	Insignificant
Q16637_S28	Survival motor neuron protein	SMN1	3	3	1.85188	0.302053	Insignificant
Q16643_S381	Drebrin	DBN1	3	3	1.79857	0.100623	Insignificant
Q16643_S601	Drebrin	DBN1	3	3	0.692085	0.356457	Insignificant
Q16643_S337	Drebrin	DBN1	3	3	0.817897	0.394894	Insignificant
Q16656_S136	Nuclear respiratory factor 1	NRF1	3	3	0.693999	0.542012	Insignificant
Q16799_S352	Reticulon-1	RTN1	2	2	0.698422	0.154108	Insignificant
Q16828_S331	Dual specificity protein phosphatase 6;Dual specificity protein phosphatase 9;Dual specificity protein phosphatase 7	DUSP6;DUSP9;DUSP7	2	2	0.703232	0.583413	Insignificant
Q16875_S461	6-phosphofructo-2-kinase/fructose-2,6-bisphosphatase 3;6-phosphofructo-2-kinase;Fructose-2,6-bisphosphatase	PFKFB3	3	3	0.647938	0.128816	Insignificant
Q16890_S149	Tumor protein D53	TPD52L1	3	2	1.81757	0.415095	Insignificant
Q17R98_S689	Zinc finger protein 827	ZNF827	2	2	0.636006	0.295162	Insignificant
Q17R98_S157	Zinc finger protein 827	ZNF827	3	3	1.19575	0.696144	Insignificant
Q1KMD3_S226	Heterogeneous nuclear ribonucleoprotein U-like protein 2	HNRNPUL2	3	2	0.399261	0.598541	Insignificant
Q1KMD3_S228	Heterogeneous nuclear ribonucleoprotein U-like protein 2	HNRNPUL2	2	3	1.36473	0.792144	Insignificant
Q1MSJ5_S901	Centrosome and spindle pole-associated protein 1	CSPP1	2	3	1.01404	0.965705	Insignificant
Q27J81_S372	Inverted formin-2	INF2	3	3	0.907446	0.591014	Insignificant
Q2KHM9_S826	Uncharacterized protein KIAA0753	KIAA0753	2	2	0.510422	0.237703	Insignificant
Q2KHR2_S1081	DNA-binding protein RFX7	RFX7	3	3	1.06471	0.863067	Insignificant
Q2KHR3_S1211	Glutamine and serine-rich protein 1	QSER1	3	3	0.745972	0.111156	Insignificant
Q2KHT3_S980	Protein CLEC16A	CLEC16A	2	3	0.864841	0.302496	Insignificant
Q2LD37_S2603	Uncharacterized protein KIAA1109	KIAA1109	3	3	0.647287	0.250733	Insignificant
Q2M2I8_S21	AP2-associated protein kinase 1	AAK1	2	2	0.771945	0.22508	Insignificant
Q2NKX8_S14	DNA excision repair protein ERCC-6-like	ERCC6L	3	3	0.708869	0.180938	Insignificant
Q2NKX8_S820	DNA excision repair protein ERCC-6-like	ERCC6L	3	3	1.04002	0.812044	Insignificant
Q2TAL8_S345	Glutamine-rich protein 1	QRICH1	3	3	0.730917	0.44249	Insignificant
Q2TB10_S334	Zinc finger protein 800	ZNF800	2	3	1.57784	0.469631	Insignificant
Q2TB10_S336	Zinc finger protein 800	ZNF800	2	2	0.848584	0.827574	Insignificant
Q2TB10_S419	Zinc finger protein 800	ZNF800	2	2	0.841793	0.523817	Insignificant
Q2TB10_S426	Zinc finger protein 800	ZNF800	3	3	0.527816	0.159515	Insignificant
Q2TBE0_S479	CWF19-like protein 2	CWF19L2	3	3	0.908472	0.721345	Insignificant
Q2VPK5_S419	Cytoplasmic tRNA 2-thiolation protein 2	CTU2	3	2	0.78636	0.215016	Insignificant
Q2VPK5_S435	Cytoplasmic tRNA 2-thiolation protein 2	CTU2	3	3	0.755469	0.117544	Insignificant
Q32MZ4_S733	Leucine-rich repeat flightless-interacting protein 1	LRRFIP1	3	3	1.3726	0.491997	Insignificant
Q32MZ4_S120	Leucine-rich repeat flightless-interacting protein 1	LRRFIP1	3	2	0.522855	0.553911	Insignificant
Q32MZ4_S521	Leucine-rich repeat flightless-interacting protein 1	LRRFIP1	3	3	1.04419	0.815014	Insignificant
Q3B726_S316	DNA-directed RNA polymerase I subunit RPA43	TWISTNB	2	3	1.68441	0.227003	Insignificant
Q3B726_S328	DNA-directed RNA polymerase I subunit RPA43	TWISTNB	3	3	0.789331	0.33147	Insignificant
Q3KQU3_S544	MAP7 domain-containing protein 1	MAP7D1	3	3	0.846637	0.392289	Insignificant
Q3KQU3_S460	MAP7 domain-containing protein 1	MAP7D1	3	3	2.15531	0.146535	Insignificant
Q3KQU3_S534	MAP7 domain-containing protein 1	MAP7D1	3	3	0.814853	0.136553	Insignificant
Q3KQU3_S116	MAP7 domain-containing protein 1	MAP7D1	3	3	1.04087	0.926365	Insignificant
Q3L8U1_S550	Chromodomain-helicase-DNA-binding protein 9	CHD9	2	3	0.915859	0.722473	Insignificant
Q3MII6_S506	TBC1 domain family member 25	TBC1D25	3	3	0.870677	0.480067	Insignificant
Q3MIN7_S569	Ral guanine nucleotide dissociation stimulator-like 3	RGL3	3	3	1.27652	0.577749	Insignificant
Q3T8J9_S346	GON-4-like protein	GON4L	3	3	1.03035	0.963346	Insignificant
Q3T8J9_S206	GON-4-like protein	GON4L	3	3	0.649234	0.0964493	Insignificant
Q3T8J9_S1255	GON-4-like protein;YY1-associated protein 1	GON4L;YY1AP1	2	3	1.13682	0.528951	Insignificant
Q3T8J9_S1977	GON-4-like protein	GON4L	3	3	0.799367	0.5491	Insignificant
Q4G0A6_S289	Protein FAM188B	FAM188B	3	3	0.837133	0.343677	Insignificant
Q4G0F5_S304	Vacuolar protein sorting-associated protein 26B	VPS26B	3	3	0.633065	0.0512405	Insignificant
Q4KMP7_S678	TBC1 domain family member 10B	TBC1D10B	3	2	1.15382	0.650051	Insignificant
Q4KMP7_S132	TBC1 domain family member 10B	TBC1D10B	3	3	0.84435	0.51822	Insignificant
Q4KMP7_S687	TBC1 domain family member 10B	TBC1D10B	3	3	0.626663	0.160806	Insignificant
Q4KMP7_S707	TBC1 domain family member 10B	TBC1D10B	3	2	0.848412	0.71901	Insignificant
Q4KMP7_S22	TBC1 domain family member 10B	TBC1D10B	3	3	0.855867	0.411771	Insignificant
Q4KMQ1_S362	Taperin	TPRN	3	3	1.25786	0.306911	Insignificant
Q4KMQ1_S241	Taperin	TPRN	2	2	1.09473	0.644151	Insignificant
Q4KMQ1_S418	Taperin	TPRN	3	3	0.612398	0.325573	Insignificant
Q4LE39_S675	AT-rich interactive domain-containing protein 4B	ARID4B	3	3	1.26879	0.076514	Insignificant
Q4LE39_S778	AT-rich interactive domain-containing protein 4B	ARID4B	3	3	0.928585	0.795274	Insignificant
Q4V328_S692	GRIP1-associated protein 1	GRIPAP1	3	3	1.17273	0.674225	Insignificant
Q52LW3_S499	Rho GTPase-activating protein 29	ARHGAP29	3	3	0.965827	0.860224	Insignificant
Q52LW3_S519	Rho GTPase-activating protein 29	ARHGAP29	3	3	0.839828	0.276776	Insignificant
Q52LW3_S1029	Rho GTPase-activating protein 29	ARHGAP29	3	3	0.774101	0.144895	Insignificant
Q52LW3_S555	Rho GTPase-activating protein 29	ARHGAP29	2	2	0.953124	0.861972	Insignificant
Q52LW3_S559	Rho GTPase-activating protein 29	ARHGAP29	2	2	0.721064	0.645796	Insignificant
Q53EL6_S94	Programmed cell death protein 4	PDCD4	3	3	0.782394	0.15627	Insignificant
[truncated: 2,916 more rows]

## Sheet: Table S6B
Table S6B Gene annotation analysis of differential phosphorylated proteins by Metascape (Related to Figure 6B and C)
GO	Category	Description	Count	Count%	Log10(P value)	Log10(q value)	Type
GO:0016071	GO Biological Processes	mRNA metabolic process	51	10.85	-20.67	-16.32	Upregulated in +Mg2+ group
GO:0006974	GO Biological Processes	DNA damage response	54	11.49	-20.05	-16.01	Upregulated in +Mg2+ group
GO:0006325	GO Biological Processes	Chromatin organization	53	11.28	-19.45	-15.58	Upregulated in +Mg2+ group
GO:0010564	GO Biological Processes	Regulation of cell cycle process	51	10.85	-18.06	-14.43	Upregulated in +Mg2+ group
R-HSA-194315	Reactome Gene Sets	Signaling by Rho GTPases	49	10.43	-17.62	-14.18	Upregulated in +Mg2+ group
GO:0051301	GO Biological Processes	Cell division	41	8.72	-16.95	-13.68	Upregulated in +Mg2+ group
R-HSA-1640170	Reactome Gene Sets	Cell Cycle	46	9.79	-15.86	-12.69	Upregulated in +Mg2+ group
GO:0010639	GO Biological Processes	Negative regulation of organelle organization	31	6.6	-14.42	-11.3	Upregulated in +Mg2+ group
GO:0031329	GO Biological Processes	Regulation of cellular catabolic process	40	8.51	-11.79	-8.87	Upregulated in +Mg2+ group
GO:0032774	GO Biological Processes	RNA biosynthetic process	37	7.87	-11.73	-8.83	Upregulated in +Mg2+ group
R-HSA-9716542	Reactome Gene Sets	Signaling by Rho GTPases, Miro GTPases and RHOBTB3	56	12.73	-23.85	-19.5	Downregulated in +Mg2+ group
GO:0006468	GO Biological Processes	Protein phosphorylation	47	10.68	-17.68	-13.94	Downregulated in +Mg2+ group
GO:0030029	GO Biological Processes	Actin filament-based process	43	9.77	-17.13	-13.48	Downregulated in +Mg2+ group
GO:0000278	GO Biological Processes	Mitotic cell cycle	41	9.32	-15.28	-11.77	Downregulated in +Mg2+ group
GO:0032774	GO Biological Processes	RNA biosynthetic process	37	8.41	-12.59	-9.24	Downregulated in +Mg2+ group
WP138	WikiPathways	Androgen receptor signaling pathway	16	3.64	-12.53	-9.22	Downregulated in +Mg2+ group
GO:0006325	GO Biological Processes	Chromatin organization	41	9.32	-12.35	-9.14	Downregulated in +Mg2+ group
GO:0016071	GO Biological Processes	mRNA metabolic process	38	8.64	-12.34	-9.14	Downregulated in +Mg2+ group
GO:0051493	GO Biological Processes	Regulation of cytoskeleton organization	33	7.5	-11.73	-8.64	Downregulated in +Mg2+ group
R-HSA-2262752	Reactome Gene Sets	Cellular responses to stress	40	9.09	-11.02	-7.97	Downregulated in +Mg2+ group

## Sheet: Table S6C
Table S6C Survival analysis of DBN1S142p in 79 tumors (Related to Figure 6F)
AD	OS status	OS (months)	DBN1S142p
W0001747C02	1	5.27	0.445712
W0000563C02	1	5.57	0.0326972
W0000607C03	1	15.43	-0.043886
W0000095C03	0	108.47	0.14019
W0001677C02	1	47	-0.240798
W0001680C02	0	100.8	-0.00193123
W0001753C02	0	100.13	0.00244162
W0001765C03	0	100.1	-0.142546
W0001839C02	0	99.83	0.0916595
W0002563C03	0	97	0.154544
W0000739C04	0	105.23	0.0357778
W0002635C02	1	7	-0.0745109
W0001052C04	1	13	-0.145231
W0001094C02	0	103.3	-0.256274
W0001310C03	0	102.33	-0.297153
W0001409C03	0	101.97	0.0874089
W0000085C03	1	35	0.122109
W0001923C02	1	7	-0.160174
W0001927C02	1	6.1	0.38124
W0001934C03	1	32	0.260749
W0002014C02	1	11.8	0.129219
W0002017C02	0	99.13	-0.233384
W0002036C02	0	99.07	-0.0686436
W0002059C02	1	23	-0.21633
W0002086C02	1	37	-0.0948557
W0002096C02	0	98.87	-0.122758
W0000206C04	0	107.97	-0.175065
W0002102C02	1	1.5	0.165834
W0002115C02	0	98.7	-0.129603
W0002170C02	1	27	-0.107874
W0002187C02	0	98.47	-0.120831
W0002224C02	1	72.7	0.192565
W0002243C02	1	61.23	0.197692
W0002263C02	1	62	-0.0598954
W0002273C02	0	98.17	0.03426
W0002279C02	0	98.13	0.14779
W0002280C02	1	37	0.0675522
W0000214C03	1	23	0.280081
W0002284C02	0	98.03	-0.168894
W0002330C02	1	4	-0.230108
W0002360C02	1	44	-0.12948
W0002363C02	0	97.77	-0.174968
W0002379C02	0	97.73	-0.343762
W0002397C02	1	96.07	-0.141028
W0002501C02	0	97.27	-0.0440198
W0002505C02	1	28	0.00262923
W0002513C02	0	97.2	0.185064
W0002588C02	0	96.83	-0.0117686
W0000273C03	0	107.57	-0.229923
W0002627C02	1	33	0.0266431
W0002649C02	0	96.6	0.179569
W0002727C02	0	96.3	-0.0103268
W0002781C02	0	96.1	-0.103628
W0002854C02	0	95.8	-0.199798
W0002862C02	1	53	0.0876963
W0002890C02	0	95.6	-0.0510348
W0002913C02	0	95.47	0.0122708
W0002918C02	1	14	-0.0855676
W0002919C02	1	11	-0.0436148
W0000377C03	0	106.9	-0.0475721
W0002933C02	1	62	0.0809763
W0002941C02	1	51.3	-0.0522616
W0003018C02	1	61	0.212066
W00004269C02	0	89.83	0.27975
W00004366C02	0	89.37	0.120301
W00004368C02	0	89.37	0.128607
W00004428C02	0	89.13	0.189059
W00005224C02	1	1.93	0.126646
W00005227C03	1	25	0.0135951
W00005347C02	1	32.37	-0.0385263
W0000412C03	0	106.8	-0.247054
W00005352C02	1	24	-0.320341
W00005384C02	0	84.7	0.20176
W00005572C02	1	11.47	0.16299
W00005851C02	1	13	0.164198
W00005924C02	1	12	0.103921
W00005940C02	1	26	0.394315
W0000504C02	1	16.6	-0.00714724
W0000519C03	1	15	0.229795

## Sheet: Table S6D
Table S6D DBN1S142p levels in HCT116 cell lines (Related to Figure 6H)
Samples	DBN1S142p
Control 1	1.00045e+10
Control 2	1.13713e+10
Control 3	1.39573e+10
+Mg2+ 1	5.10034e+09
+Mg2+ 2	5.57804e+09
+Mg2+ 3	9.43323e+09

## Sheet: Table S6E
Table S6E DBN1S142p levels and Mg content in 79 tumors (Related to Figure 6I)
AD	Tumor regions	Mg content (Mg/Protein, × 10−3 ug/g)	DBN1S142p
W0001747C02	Right-sided	448504	0.445712
W0000563C02	Left-sided	554047	0.0326972
W0000607C03	Right-sided	329017	-0.043886
W0000095C03	Right-sided	161936	0.14019
W0001677C02	[Not available]	469704	-0.240798
W0001680C02	[Not available]	482686	-0.00193123
W0001753C02	[Not available]	443689	0.00244162
W0001765C03	[Not available]	351670	-0.142546
W0001839C02	[Not available]	515305	0.0916595
W0002563C03	[Not available]	562264	0.154544
W0000739C04	Right-sided	439483	0.0357778
W0002635C02	[Not available]	421890	-0.0745109
W0001052C04	Right-sided	402415	-0.145231
W0001094C02	Left-sided	519850	-0.256274
W0001310C03	Right-sided	412631	-0.297153
W0001409C03	Right-sided	433655	0.0874089
W0000085C03	Right-sided	368345	0.122109
W0001923C02	Left-sided	509211	-0.160174
W0001927C02	Right-sided	281538	0.38124
W0001934C03	Right-sided	264731	0.260749
W0002014C02	Right-sided	341218	0.129219
W0002017C02	Right-sided	422992	-0.233384
W0002036C02	Right-sided	372457	-0.0686436
W0002059C02	Left-sided	553599	-0.21633
W0002086C02	Left-sided	373145	-0.0948557
W0002096C02	Right-sided	469758	-0.122758
W0000206C04	[Not available]	569379	-0.175065
W0002102C02	Left-sided	476638	0.165834
W0002115C02	Right-sided	515233	-0.129603
W0002170C02	Left-sided	420956	-0.107874
W0002187C02	Left-sided	488754	-0.120831
W0002224C02	Right-sided	414619	0.192565
W0002243C02	Right-sided	210594	0.197692
W0002263C02	Left-sided	474824	-0.0598954
W0002273C02	Right-sided	323433	0.03426
W0002279C02	Left-sided	418856	0.14779
W0002280C02	Right-sided	403533	0.0675522
W0000214C03	Left-sided	339932	0.280081
W0002284C02	Left-sided	585786	-0.168894
W0002330C02	Right-sided	612407	-0.230108
W0002360C02	Left-sided	743023	-0.12948
W0002363C02	Left-sided	540154	-0.174968
W0002379C02	Right-sided	587791	-0.343762
W0002397C02	Left-sided	515106	-0.141028
W0002501C02	Right-sided	619261	-0.0440198
W0002505C02	Left-sided	451250	0.00262923
W0002513C02	Right-sided	525365	0.185064
W0002588C02	Left-sided	594117	-0.0117686
W0000273C03	Right-sided	467229	-0.229923
W0002627C02	Right-sided	605881	0.0266431
W0002649C02	Right-sided	547000	0.179569
W0002727C02	Right-sided	734617	-0.0103268
W0002781C02	Right-sided	788327	-0.103628
W0002854C02	Right-sided	613623	-0.199798
W0002862C02	Left-sided	566211	0.0876963
W0002890C02	Right-sided	556141	-0.0510348
W0002913C02	Right-sided	367414	0.0122708
W0002918C02	Left-sided	592079	-0.0855676
W0002919C02	Right-sided	622710	-0.0436148
W0000377C03	Right-sided	537197	-0.0475721
W0002933C02	Right-sided	389239	0.0809763
W0002941C02	Left-sided	490702	-0.0522616
W0003018C02	Right-sided	372374	0.212066
W00004269C02	Left-sided	323618	0.27975
W00004366C02	Left-sided	640023	0.120301
W00004368C02	Right-sided	335248	0.128607
W00004428C02	Left-sided	505641	0.189059
W00005224C02	Left-sided	498329	0.126646
W00005227C03	Right-sided	481340	0.0135951
W00005347C02	Right-sided	566146	-0.0385263
W0000412C03	Right-sided	443725	-0.247054
W00005352C02	Right-sided	299511	-0.320341
W00005384C02	Left-sided	507059	0.20176
W00005572C02	Right-sided	367917	0.16299
W00005851C02	Right-sided	530263	0.164198
W00005924C02	Right-sided	331165	0.103921
W00005940C02	Right-sided	731659	0.394315
W0000504C02	Right-sided	222592	-0.00714724
W0000519C03	Right-sided	378955	0.229795
