# Supplementary material for: Integrative Omics Uncovers Low Tumorous Magnesium Content as A Driver Factor of Colorectal Cancer
Source: Genomics Proteomics Bioinformatics. 2024 Jul 25;22(4):qzae053. doi: 10.1093/gpbjnl/qzae053 (PMC11514849; doi:10.1093/gpbjnl/qzae053)
Supplement: qzae053_Supplementary_Data [file qzae053_supplementary_data.zip › Supplementary Table 2-done.xlsx]

## Sheet: Summary
Table S2 Genomic data of CRC patients
Table S2A Mutation counts of 76 tumors
Table S2B SNV counts in 62 tumors (Related to Figure 2B)
Table S2C Variant classification counts in 62 tumors (Related to Figure 2C)
Table S2D Mutational frequencies for genes between the High-Mg group and the Low-Mg group in 62 tumors, P values derived from Fisher’s exact test (Related to Figure 2G)
Table S2E Number of mutated samples per gene in 62 tumors (Related to Figure 2H)

## Sheet: Table S2A
Table S2A Mutation counts of 76 tumors
Genome ID	Mutation counts
Y55	11359
Y109	7278
Y41	6895
Y19	5566
Y105	4691
Y25	4171
Y57	2875
Y53	2444
Y159	2392
Y35	1947
Y97	1816
Y89	1814
Y121	1776
Y125	1760
Y87	1699
Y61	1446
Y13	1360
Y37	1005
Y31	866
Y15	644
Y83	242
Y93	237
Y85	152
Y145	138
Y75	136
Y63	131
Y79	131
Y95	124
Y131	120
Y135	117
Y133	115
Y141	114
Y39	113
Y157	110
Y143	109
Y103	102
Y47	98
Y153	97
Y115	96
Y99	94
Y11	90
Y113	89
Y119	88
Y101	87
Y129	87
Y123	85
Y139	85
Y149	84
Y27	81
Y23	79
Y51	76
Y147	74
Y107	73
Y151	72
Y43	67
Y137	66
Y33	66
Y29	64
Y65	64
Y77	63
Y69	62
Y59	61
Y127	52
Y1	51
Y17	17
Y21	10
Y67	10
Y5	7
Y73	6
Y45	4
Y7	4
Y81	4
Y3	3
Y9	3
Y111	2
Y71	2

## Sheet: Table S2B
Table S2B SNV counts in 62 tumors (Related to Figure 2B)
Note: SNV, single-nucleotide variant.
Genome ID	SNV	SNV counts	Group
Y83	C_A	55	High-Mg & Right-sided colon tumors
Y137	C_A	13	High-Mg & Right-sided colon tumors
Y45	C_A	1	High-Mg & Right-sided colon tumors
Y75	C_A	31	High-Mg & Right-sided colon tumors
Y141	C_A	13	High-Mg & Right-sided colon tumors
Y145	C_A	26	High-Mg & Right-sided colon tumors
Y157	C_A	15	High-Mg & Right-sided colon tumors
Y47	C_A	29	High-Mg & Right-sided colon tumors
Y1	C_A	13	High-Mg & Right-sided colon tumors
Y129	C_A	13	High-Mg & Right-sided colon tumors
Y79	C_A	28	High-Mg & Right-sided colon tumors
Y135	C_A	27	High-Mg & Right-sided colon tumors
Y65	C_A	17	High-Mg & Right-sided colon tumors
Y139	C_A	21	High-Mg & Right-sided colon tumors
Y119	C_A	15	High-Mg & Right-sided colon tumors
Y101	C_A	13	High-Mg & Right-sided colon tumors
Y77	C_A	6	High-Mg & Right-sided colon tumors
Y83	C_G	44	High-Mg & Right-sided colon tumors
Y137	C_G	11	High-Mg & Right-sided colon tumors
Y45	C_G	0	High-Mg & Right-sided colon tumors
Y75	C_G	10	High-Mg & Right-sided colon tumors
Y141	C_G	7	High-Mg & Right-sided colon tumors
Y145	C_G	9	High-Mg & Right-sided colon tumors
Y157	C_G	7	High-Mg & Right-sided colon tumors
Y47	C_G	6	High-Mg & Right-sided colon tumors
Y1	C_G	3	High-Mg & Right-sided colon tumors
Y129	C_G	3	High-Mg & Right-sided colon tumors
Y79	C_G	1	High-Mg & Right-sided colon tumors
Y135	C_G	5	High-Mg & Right-sided colon tumors
Y65	C_G	3	High-Mg & Right-sided colon tumors
Y139	C_G	0	High-Mg & Right-sided colon tumors
Y119	C_G	5	High-Mg & Right-sided colon tumors
Y101	C_G	2	High-Mg & Right-sided colon tumors
Y77	C_G	1	High-Mg & Right-sided colon tumors
Y83	C_T	139	High-Mg & Right-sided colon tumors
Y137	C_T	36	High-Mg & Right-sided colon tumors
Y45	C_T	3	High-Mg & Right-sided colon tumors
Y75	C_T	93	High-Mg & Right-sided colon tumors
Y141	C_T	85	High-Mg & Right-sided colon tumors
Y145	C_T	102	High-Mg & Right-sided colon tumors
Y157	C_T	86	High-Mg & Right-sided colon tumors
Y47	C_T	82	High-Mg & Right-sided colon tumors
Y1	C_T	43	High-Mg & Right-sided colon tumors
Y129	C_T	68	High-Mg & Right-sided colon tumors
Y79	C_T	112	High-Mg & Right-sided colon tumors
Y135	C_T	113	High-Mg & Right-sided colon tumors
Y65	C_T	68	High-Mg & Right-sided colon tumors
Y139	C_T	77	High-Mg & Right-sided colon tumors
Y119	C_T	78	High-Mg & Right-sided colon tumors
Y101	C_T	84	High-Mg & Right-sided colon tumors
Y77	C_T	50	High-Mg & Right-sided colon tumors
Y83	T_C	30	High-Mg & Right-sided colon tumors
Y137	T_C	2	High-Mg & Right-sided colon tumors
Y45	T_C	2	High-Mg & Right-sided colon tumors
Y75	T_C	21	High-Mg & Right-sided colon tumors
Y141	T_C	25	High-Mg & Right-sided colon tumors
Y145	T_C	16	High-Mg & Right-sided colon tumors
Y157	T_C	18	High-Mg & Right-sided colon tumors
Y47	T_C	11	High-Mg & Right-sided colon tumors
Y1	T_C	4	High-Mg & Right-sided colon tumors
Y129	T_C	13	High-Mg & Right-sided colon tumors
Y79	T_C	21	High-Mg & Right-sided colon tumors
Y135	T_C	15	High-Mg & Right-sided colon tumors
Y65	T_C	8	High-Mg & Right-sided colon tumors
Y139	T_C	9	High-Mg & Right-sided colon tumors
Y119	T_C	7	High-Mg & Right-sided colon tumors
Y101	T_C	10	High-Mg & Right-sided colon tumors
Y77	T_C	6	High-Mg & Right-sided colon tumors
Y83	T_A	19	High-Mg & Right-sided colon tumors
Y137	T_A	7	High-Mg & Right-sided colon tumors
Y45	T_A	0	High-Mg & Right-sided colon tumors
Y75	T_A	9	High-Mg & Right-sided colon tumors
Y141	T_A	6	High-Mg & Right-sided colon tumors
Y145	T_A	9	High-Mg & Right-sided colon tumors
Y157	T_A	8	High-Mg & Right-sided colon tumors
Y47	T_A	5	High-Mg & Right-sided colon tumors
Y1	T_A	4	High-Mg & Right-sided colon tumors
Y129	T_A	6	High-Mg & Right-sided colon tumors
Y79	T_A	2	High-Mg & Right-sided colon tumors
Y135	T_A	2	High-Mg & Right-sided colon tumors
Y65	T_A	2	High-Mg & Right-sided colon tumors
Y139	T_A	3	High-Mg & Right-sided colon tumors
Y119	T_A	0	High-Mg & Right-sided colon tumors
Y101	T_A	2	High-Mg & Right-sided colon tumors
Y77	T_A	0	High-Mg & Right-sided colon tumors
Y83	T_G	15	High-Mg & Right-sided colon tumors
Y137	T_G	9	High-Mg & Right-sided colon tumors
Y45	T_G	0	High-Mg & Right-sided colon tumors
Y75	T_G	11	High-Mg & Right-sided colon tumors
Y141	T_G	10	High-Mg & Right-sided colon tumors
Y145	T_G	8	High-Mg & Right-sided colon tumors
Y157	T_G	8	High-Mg & Right-sided colon tumors
Y47	T_G	1	High-Mg & Right-sided colon tumors
Y1	T_G	3	High-Mg & Right-sided colon tumors
Y129	T_G	0	High-Mg & Right-sided colon tumors
Y79	T_G	2	High-Mg & Right-sided colon tumors
Y135	T_G	5	High-Mg & Right-sided colon tumors
Y65	T_G	1	High-Mg & Right-sided colon tumors
Y139	T_G	1	High-Mg & Right-sided colon tumors
Y119	T_G	4	High-Mg & Right-sided colon tumors
Y101	T_G	3	High-Mg & Right-sided colon tumors
Y77	T_G	0	High-Mg & Right-sided colon tumors
Y81	C_A	0	High-Mg & Left-sided colorectal tumors
Y143	C_A	23	High-Mg & Left-sided colorectal tumors
Y133	C_A	20	High-Mg & Left-sided colorectal tumors
Y103	C_A	23	High-Mg & Left-sided colorectal tumors
Y69	C_A	11	High-Mg & Left-sided colorectal tumors
Y149	C_A	11	High-Mg & Left-sided colorectal tumors
Y127	C_A	8	High-Mg & Left-sided colorectal tumors
Y43	C_A	12	High-Mg & Left-sided colorectal tumors
Y51	C_A	13	High-Mg & Left-sided colorectal tumors
Y151	C_A	13	High-Mg & Left-sided colorectal tumors
Y99	C_A	13	High-Mg & Left-sided colorectal tumors
Y85	C_A	23	High-Mg & Left-sided colorectal tumors
Y147	C_A	10	High-Mg & Left-sided colorectal tumors
Y123	C_A	13	High-Mg & Left-sided colorectal tumors
Y153	C_A	16	High-Mg & Left-sided colorectal tumors
Y115	C_A	11	High-Mg & Left-sided colorectal tumors
Y113	C_A	9	High-Mg & Left-sided colorectal tumors
Y107	C_A	4	High-Mg & Left-sided colorectal tumors
Y81	C_G	1	High-Mg & Left-sided colorectal tumors
Y143	C_G	5	High-Mg & Left-sided colorectal tumors
Y133	C_G	12	High-Mg & Left-sided colorectal tumors
Y103	C_G	7	High-Mg & Left-sided colorectal tumors
Y69	C_G	7	High-Mg & Left-sided colorectal tumors
Y149	C_G	8	High-Mg & Left-sided colorectal tumors
Y127	C_G	5	High-Mg & Left-sided colorectal tumors
Y43	C_G	5	High-Mg & Left-sided colorectal tumors
Y51	C_G	3	High-Mg & Left-sided colorectal tumors
Y151	C_G	4	High-Mg & Left-sided colorectal tumors
Y99	C_G	5	High-Mg & Left-sided colorectal tumors
Y85	C_G	8	High-Mg & Left-sided colorectal tumors
Y147	C_G	5	High-Mg & Left-sided colorectal tumors
Y123	C_G	2	High-Mg & Left-sided colorectal tumors
Y153	C_G	4	High-Mg & Left-sided colorectal tumors
Y115	C_G	2	High-Mg & Left-sided colorectal tumors
Y113	C_G	3	High-Mg & Left-sided colorectal tumors
Y107	C_G	2	High-Mg & Left-sided colorectal tumors
Y81	C_T	3	High-Mg & Left-sided colorectal tumors
Y143	C_T	69	High-Mg & Left-sided colorectal tumors
Y133	C_T	78	High-Mg & Left-sided colorectal tumors
Y103	C_T	79	High-Mg & Left-sided colorectal tumors
Y69	C_T	69	High-Mg & Left-sided colorectal tumors
Y149	C_T	69	High-Mg & Left-sided colorectal tumors
Y127	C_T	44	High-Mg & Left-sided colorectal tumors
Y43	C_T	61	High-Mg & Left-sided colorectal tumors
Y51	C_T	78	High-Mg & Left-sided colorectal tumors
Y151	C_T	60	High-Mg & Left-sided colorectal tumors
Y99	C_T	86	High-Mg & Left-sided colorectal tumors
Y85	C_T	137	High-Mg & Left-sided colorectal tumors
Y147	C_T	65	High-Mg & Left-sided colorectal tumors
Y123	C_T	78	High-Mg & Left-sided colorectal tumors
Y153	C_T	93	High-Mg & Left-sided colorectal tumors
Y115	C_T	99	High-Mg & Left-sided colorectal tumors
Y113	C_T	89	High-Mg & Left-sided colorectal tumors
Y107	C_T	61	High-Mg & Left-sided colorectal tumors
Y81	T_C	0	High-Mg & Left-sided colorectal tumors
Y143	T_C	14	High-Mg & Left-sided colorectal tumors
Y133	T_C	8	High-Mg & Left-sided colorectal tumors
Y103	T_C	11	High-Mg & Left-sided colorectal tumors
Y69	T_C	8	High-Mg & Left-sided colorectal tumors
Y149	T_C	7	High-Mg & Left-sided colorectal tumors
Y127	T_C	4	High-Mg & Left-sided colorectal tumors
Y43	T_C	8	High-Mg & Left-sided colorectal tumors
Y51	T_C	8	High-Mg & Left-sided colorectal tumors
Y151	T_C	5	High-Mg & Left-sided colorectal tumors
Y99	T_C	8	High-Mg & Left-sided colorectal tumors
Y85	T_C	13	High-Mg & Left-sided colorectal tumors
Y147	T_C	5	High-Mg & Left-sided colorectal tumors
Y123	T_C	6	High-Mg & Left-sided colorectal tumors
Y153	T_C	9	High-Mg & Left-sided colorectal tumors
Y115	T_C	8	High-Mg & Left-sided colorectal tumors
Y113	T_C	9	High-Mg & Left-sided colorectal tumors
Y107	T_C	4	High-Mg & Left-sided colorectal tumors
Y81	T_A	0	High-Mg & Left-sided colorectal tumors
Y143	T_A	7	High-Mg & Left-sided colorectal tumors
Y133	T_A	6	High-Mg & Left-sided colorectal tumors
Y103	T_A	2	High-Mg & Left-sided colorectal tumors
Y69	T_A	5	High-Mg & Left-sided colorectal tumors
Y149	T_A	7	High-Mg & Left-sided colorectal tumors
Y127	T_A	4	High-Mg & Left-sided colorectal tumors
Y43	T_A	1	High-Mg & Left-sided colorectal tumors
Y51	T_A	3	High-Mg & Left-sided colorectal tumors
Y151	T_A	1	High-Mg & Left-sided colorectal tumors
Y99	T_A	4	High-Mg & Left-sided colorectal tumors
Y85	T_A	4	High-Mg & Left-sided colorectal tumors
Y147	T_A	1	High-Mg & Left-sided colorectal tumors
Y123	T_A	3	High-Mg & Left-sided colorectal tumors
Y153	T_A	2	High-Mg & Left-sided colorectal tumors
Y115	T_A	4	High-Mg & Left-sided colorectal tumors
Y113	T_A	1	High-Mg & Left-sided colorectal tumors
Y107	T_A	2	High-Mg & Left-sided colorectal tumors
Y81	T_G	7	High-Mg & Left-sided colorectal tumors
Y143	T_G	15	High-Mg & Left-sided colorectal tumors
Y133	T_G	6	High-Mg & Left-sided colorectal tumors
Y103	T_G	2	High-Mg & Left-sided colorectal tumors
Y69	T_G	5	High-Mg & Left-sided colorectal tumors
Y149	T_G	2	High-Mg & Left-sided colorectal tumors
Y127	T_G	1	High-Mg & Left-sided colorectal tumors
Y43	T_G	2	High-Mg & Left-sided colorectal tumors
Y51	T_G	6	High-Mg & Left-sided colorectal tumors
Y151	T_G	0	High-Mg & Left-sided colorectal tumors
Y99	T_G	2	High-Mg & Left-sided colorectal tumors
Y85	T_G	2	High-Mg & Left-sided colorectal tumors
Y147	T_G	2	High-Mg & Left-sided colorectal tumors
Y123	T_G	2	High-Mg & Left-sided colorectal tumors
Y153	T_G	0	High-Mg & Left-sided colorectal tumors
Y115	T_G	3	High-Mg & Left-sided colorectal tumors
Y113	T_G	2	High-Mg & Left-sided colorectal tumors
Y107	T_G	4	High-Mg & Left-sided colorectal tumors
Y7	C_A	0	High-Mg & Unknown
Y93	C_A	39	High-Mg & Unknown
Y95	C_A	28	High-Mg & Unknown
Y131	C_A	25	High-Mg & Unknown
Y7	C_G	0	High-Mg & Unknown
Y93	C_G	43	High-Mg & Unknown
Y95	C_G	11	High-Mg & Unknown
Y131	C_G	1	High-Mg & Unknown
Y7	C_T	1	High-Mg & Unknown
Y93	C_T	194	High-Mg & Unknown
Y95	C_T	95	High-Mg & Unknown
Y131	C_T	107	High-Mg & Unknown
Y7	T_C	2	High-Mg & Unknown
Y93	T_C	55	High-Mg & Unknown
Y95	T_C	9	High-Mg & Unknown
Y131	T_C	15	High-Mg & Unknown
Y7	T_A	0	High-Mg & Unknown
Y93	T_A	15	High-Mg & Unknown
Y95	T_A	4	High-Mg & Unknown
Y131	T_A	3	High-Mg & Unknown
Y7	T_G	2	High-Mg & Unknown
Y93	T_G	16	High-Mg & Unknown
Y95	T_G	3	High-Mg & Unknown
Y131	T_G	6	High-Mg & Unknown
Y27	C_A	9	Low-Mg & Right-sided colon tumors
Y73	C_A	0	Low-Mg & Right-sided colon tumors
Y5	C_A	1	Low-Mg & Right-sided colon tumors
Y3	C_A	0	Low-Mg & Right-sided colon tumors
Y21	C_A	0	Low-Mg & Right-sided colon tumors
Y87	C_A	245	Low-Mg & Right-sided colon tumors
Y67	C_A	4	Low-Mg & Right-sided colon tumors
Y11	C_A	14	Low-Mg & Right-sided colon tumors
Y33	C_A	11	Low-Mg & Right-sided colon tumors
Y59	C_A	7	Low-Mg & Right-sided colon tumors
Y23	C_A	14	Low-Mg & Right-sided colon tumors
Y63	C_A	30	Low-Mg & Right-sided colon tumors
Y17	C_A	2	Low-Mg & Right-sided colon tumors
Y15	C_A	119	Low-Mg & Right-sided colon tumors
Y31	C_A	117	Low-Mg & Right-sided colon tumors
Y71	C_A	0	Low-Mg & Right-sided colon tumors
Y13	C_A	163	Low-Mg & Right-sided colon tumors
Y37	C_A	87	Low-Mg & Right-sided colon tumors
Y27	C_G	3	Low-Mg & Right-sided colon tumors
Y73	C_G	0	Low-Mg & Right-sided colon tumors
Y5	C_G	2	Low-Mg & Right-sided colon tumors
Y3	C_G	0	Low-Mg & Right-sided colon tumors
Y21	C_G	1	Low-Mg & Right-sided colon tumors
Y87	C_G	18	Low-Mg & Right-sided colon tumors
Y67	C_G	0	Low-Mg & Right-sided colon tumors
Y11	C_G	5	Low-Mg & Right-sided colon tumors
Y33	C_G	6	Low-Mg & Right-sided colon tumors
Y59	C_G	9	Low-Mg & Right-sided colon tumors
Y23	C_G	10	Low-Mg & Right-sided colon tumors
Y63	C_G	6	Low-Mg & Right-sided colon tumors
Y17	C_G	1	Low-Mg & Right-sided colon tumors
Y15	C_G	11	Low-Mg & Right-sided colon tumors
Y31	C_G	17	Low-Mg & Right-sided colon tumors
Y71	C_G	0	Low-Mg & Right-sided colon tumors
Y13	C_G	23	Low-Mg & Right-sided colon tumors
Y37	C_G	6	Low-Mg & Right-sided colon tumors
Y27	C_T	20	Low-Mg & Right-sided colon tumors
Y73	C_T	3	Low-Mg & Right-sided colon tumors
Y5	C_T	4	Low-Mg & Right-sided colon tumors
Y3	C_T	4	Low-Mg & Right-sided colon tumors
Y21	C_T	6	Low-Mg & Right-sided colon tumors
Y87	C_T	906	Low-Mg & Right-sided colon tumors
Y67	C_T	8	Low-Mg & Right-sided colon tumors
Y11	C_T	66	Low-Mg & Right-sided colon tumors
Y33	C_T	57	Low-Mg & Right-sided colon tumors
Y59	C_T	52	Low-Mg & Right-sided colon tumors
Y23	C_T	64	Low-Mg & Right-sided colon tumors
Y63	C_T	122	Low-Mg & Right-sided colon tumors
Y17	C_T	17	Low-Mg & Right-sided colon tumors
Y15	C_T	669	Low-Mg & Right-sided colon tumors
Y31	C_T	894	Low-Mg & Right-sided colon tumors
Y71	C_T	3	Low-Mg & Right-sided colon tumors
Y13	C_T	1490	Low-Mg & Right-sided colon tumors
Y37	C_T	1135	Low-Mg & Right-sided colon tumors
Y27	T_C	70	Low-Mg & Right-sided colon tumors
Y73	T_C	4	Low-Mg & Right-sided colon tumors
Y5	T_C	2	Low-Mg & Right-sided colon tumors
Y3	T_C	4	Low-Mg & Right-sided colon tumors
Y21	T_C	1	Low-Mg & Right-sided colon tumors
Y87	T_C	320	Low-Mg & Right-sided colon tumors
Y67	T_C	2	Low-Mg & Right-sided colon tumors
Y11	T_C	9	Low-Mg & Right-sided colon tumors
Y33	T_C	10	Low-Mg & Right-sided colon tumors
Y59	T_C	10	Low-Mg & Right-sided colon tumors
Y23	T_C	6	Low-Mg & Right-sided colon tumors
Y63	T_C	17	Low-Mg & Right-sided colon tumors
Y17	T_C	3	Low-Mg & Right-sided colon tumors
Y15	T_C	78	Low-Mg & Right-sided colon tumors
Y31	T_C	148	Low-Mg & Right-sided colon tumors
Y71	T_C	1	Low-Mg & Right-sided colon tumors
Y13	T_C	189	Low-Mg & Right-sided colon tumors
Y37	T_C	131	Low-Mg & Right-sided colon tumors
Y27	T_A	5	Low-Mg & Right-sided colon tumors
Y73	T_A	0	Low-Mg & Right-sided colon tumors
Y5	T_A	0	Low-Mg & Right-sided colon tumors
Y3	T_A	0	Low-Mg & Right-sided colon tumors
Y21	T_A	0	Low-Mg & Right-sided colon tumors
Y87	T_A	33	Low-Mg & Right-sided colon tumors
Y67	T_A	0	Low-Mg & Right-sided colon tumors
Y11	T_A	6	Low-Mg & Right-sided colon tumors
Y33	T_A	9	Low-Mg & Right-sided colon tumors
Y59	T_A	3	Low-Mg & Right-sided colon tumors
Y23	T_A	2	Low-Mg & Right-sided colon tumors
Y63	T_A	7	Low-Mg & Right-sided colon tumors
Y17	T_A	2	Low-Mg & Right-sided colon tumors
Y15	T_A	16	Low-Mg & Right-sided colon tumors
Y31	T_A	14	Low-Mg & Right-sided colon tumors
Y71	T_A	0	Low-Mg & Right-sided colon tumors
Y13	T_A	23	Low-Mg & Right-sided colon tumors
Y37	T_A	7	Low-Mg & Right-sided colon tumors
Y27	T_G	13	Low-Mg & Right-sided colon tumors
Y73	T_G	0	Low-Mg & Right-sided colon tumors
Y5	T_G	0	Low-Mg & Right-sided colon tumors
Y3	T_G	0	Low-Mg & Right-sided colon tumors
Y21	T_G	3	Low-Mg & Right-sided colon tumors
Y87	T_G	83	Low-Mg & Right-sided colon tumors
Y67	T_G	0	Low-Mg & Right-sided colon tumors
Y11	T_G	12	Low-Mg & Right-sided colon tumors
Y33	T_G	2	Low-Mg & Right-sided colon tumors
Y59	T_G	2	Low-Mg & Right-sided colon tumors
Y23	T_G	2	Low-Mg & Right-sided colon tumors
Y63	T_G	2	Low-Mg & Right-sided colon tumors
Y17	T_G	0	Low-Mg & Right-sided colon tumors
Y15	T_G	23	Low-Mg & Right-sided colon tumors
Y31	T_G	25	Low-Mg & Right-sided colon tumors
Y71	T_G	0	Low-Mg & Right-sided colon tumors
Y13	T_G	37	Low-Mg & Right-sided colon tumors
Y37	T_G	21	Low-Mg & Right-sided colon tumors
Y111	C_A	1	Low-Mg & Left-sided colorctal tumors
Y29	C_A	12	Low-Mg & Left-sided colorctal tumors
Y39	C_A	10	Low-Mg & Left-sided colorctal tumors
Y61	C_A	216	Low-Mg & Left-sided colorctal tumors
Y9	C_A	0	Low-Mg & Left-sided colorctal tumors
Y111	C_G	0	Low-Mg & Left-sided colorctal tumors
Y29	C_G	4	Low-Mg & Left-sided colorctal tumors
Y39	C_G	6	Low-Mg & Left-sided colorctal tumors
Y61	C_G	28	Low-Mg & Left-sided colorctal tumors
Y9	C_G	0	Low-Mg & Left-sided colorctal tumors
Y111	C_T	0	Low-Mg & Left-sided colorctal tumors
Y29	C_T	59	Low-Mg & Left-sided colorctal tumors
Y39	C_T	107	Low-Mg & Left-sided colorctal tumors
Y61	C_T	1578	Low-Mg & Left-sided colorctal tumors
Y9	C_T	3	Low-Mg & Left-sided colorctal tumors
Y111	T_C	1	Low-Mg & Left-sided colorctal tumors
Y29	T_C	3	Low-Mg & Left-sided colorctal tumors
Y39	T_C	15	Low-Mg & Left-sided colorctal tumors
Y61	T_C	178	Low-Mg & Left-sided colorctal tumors
Y9	T_C	0	Low-Mg & Left-sided colorctal tumors
Y111	T_A	0	Low-Mg & Left-sided colorctal tumors
Y29	T_A	3	Low-Mg & Left-sided colorctal tumors
Y39	T_A	12	Low-Mg & Left-sided colorctal tumors
Y61	T_A	15	Low-Mg & Left-sided colorctal tumors
Y9	T_A	0	Low-Mg & Left-sided colorctal tumors
Y111	T_G	0	Low-Mg & Left-sided colorctal tumors
Y29	T_G	7	Low-Mg & Left-sided colorctal tumors
Y39	T_G	9	Low-Mg & Left-sided colorctal tumors
Y61	T_G	25	Low-Mg & Left-sided colorctal tumors
Y9	T_G	0	Low-Mg & Left-sided colorctal tumors

## Sheet: Table S2C
Table S2C Variant classification counts in 62 tumors (Related to Figure 2C)
Genome ID	Variant classification	Variant classification counts	Group
Y77	Frame_Shift_Del	12	High-Mg & Right-sided colon tumors
Y45	Frame_Shift_Del	0	High-Mg & Right-sided colon tumors
Y139	Frame_Shift_Del	4	High-Mg & Right-sided colon tumors
Y141	Frame_Shift_Del	6	High-Mg & Right-sided colon tumors
Y145	Frame_Shift_Del	3	High-Mg & Right-sided colon tumors
Y129	Frame_Shift_Del	2	High-Mg & Right-sided colon tumors
Y79	Frame_Shift_Del	4	High-Mg & Right-sided colon tumors
Y157	Frame_Shift_Del	0	High-Mg & Right-sided colon tumors
Y135	Frame_Shift_Del	3	High-Mg & Right-sided colon tumors
Y119	Frame_Shift_Del	3	High-Mg & Right-sided colon tumors
Y83	Frame_Shift_Del	9	High-Mg & Right-sided colon tumors
Y65	Frame_Shift_Del	0	High-Mg & Right-sided colon tumors
Y75	Frame_Shift_Del	2	High-Mg & Right-sided colon tumors
Y1	Frame_Shift_Del	0	High-Mg & Right-sided colon tumors
Y47	Frame_Shift_Del	0	High-Mg & Right-sided colon tumors
Y137	Frame_Shift_Del	3	High-Mg & Right-sided colon tumors
Y101	Frame_Shift_Del	0	High-Mg & Right-sided colon tumors
Y77	Frame_Shift_Ins	1	High-Mg & Right-sided colon tumors
Y45	Frame_Shift_Ins	0	High-Mg & Right-sided colon tumors
Y139	Frame_Shift_Ins	4	High-Mg & Right-sided colon tumors
Y141	Frame_Shift_Ins	2	High-Mg & Right-sided colon tumors
Y145	Frame_Shift_Ins	11	High-Mg & Right-sided colon tumors
Y129	Frame_Shift_Ins	5	High-Mg & Right-sided colon tumors
Y79	Frame_Shift_Ins	2	High-Mg & Right-sided colon tumors
Y157	Frame_Shift_Ins	5	High-Mg & Right-sided colon tumors
Y135	Frame_Shift_Ins	2	High-Mg & Right-sided colon tumors
Y119	Frame_Shift_Ins	2	High-Mg & Right-sided colon tumors
Y83	Frame_Shift_Ins	5	High-Mg & Right-sided colon tumors
Y65	Frame_Shift_Ins	0	High-Mg & Right-sided colon tumors
Y75	Frame_Shift_Ins	1	High-Mg & Right-sided colon tumors
Y1	Frame_Shift_Ins	0	High-Mg & Right-sided colon tumors
Y47	Frame_Shift_Ins	0	High-Mg & Right-sided colon tumors
Y137	Frame_Shift_Ins	0	High-Mg & Right-sided colon tumors
Y101	Frame_Shift_Ins	3	High-Mg & Right-sided colon tumors
Y77	In_Frame_Del	4	High-Mg & Right-sided colon tumors
Y45	In_Frame_Del	0	High-Mg & Right-sided colon tumors
Y139	In_Frame_Del	2	High-Mg & Right-sided colon tumors
Y141	In_Frame_Del	1	High-Mg & Right-sided colon tumors
Y145	In_Frame_Del	0	High-Mg & Right-sided colon tumors
Y129	In_Frame_Del	0	High-Mg & Right-sided colon tumors
Y79	In_Frame_Del	3	High-Mg & Right-sided colon tumors
Y157	In_Frame_Del	4	High-Mg & Right-sided colon tumors
Y135	In_Frame_Del	0	High-Mg & Right-sided colon tumors
Y119	In_Frame_Del	3	High-Mg & Right-sided colon tumors
Y83	In_Frame_Del	0	High-Mg & Right-sided colon tumors
Y65	In_Frame_Del	0	High-Mg & Right-sided colon tumors
Y75	In_Frame_Del	1	High-Mg & Right-sided colon tumors
Y1	In_Frame_Del	0	High-Mg & Right-sided colon tumors
Y47	In_Frame_Del	0	High-Mg & Right-sided colon tumors
Y137	In_Frame_Del	0	High-Mg & Right-sided colon tumors
Y101	In_Frame_Del	0	High-Mg & Right-sided colon tumors
Y77	In_Frame_Ins	0	High-Mg & Right-sided colon tumors
Y45	In_Frame_Ins	0	High-Mg & Right-sided colon tumors
Y139	In_Frame_Ins	0	High-Mg & Right-sided colon tumors
Y141	In_Frame_Ins	0	High-Mg & Right-sided colon tumors
Y145	In_Frame_Ins	0	High-Mg & Right-sided colon tumors
Y129	In_Frame_Ins	0	High-Mg & Right-sided colon tumors
Y79	In_Frame_Ins	0	High-Mg & Right-sided colon tumors
Y157	In_Frame_Ins	0	High-Mg & Right-sided colon tumors
Y135	In_Frame_Ins	0	High-Mg & Right-sided colon tumors
Y119	In_Frame_Ins	0	High-Mg & Right-sided colon tumors
Y83	In_Frame_Ins	0	High-Mg & Right-sided colon tumors
Y65	In_Frame_Ins	0	High-Mg & Right-sided colon tumors
Y75	In_Frame_Ins	1	High-Mg & Right-sided colon tumors
Y1	In_Frame_Ins	0	High-Mg & Right-sided colon tumors
Y47	In_Frame_Ins	0	High-Mg & Right-sided colon tumors
Y137	In_Frame_Ins	0	High-Mg & Right-sided colon tumors
Y101	In_Frame_Ins	1	High-Mg & Right-sided colon tumors
Y77	Missense_Mutation	44	High-Mg & Right-sided colon tumors
Y45	Missense_Mutation	3	High-Mg & Right-sided colon tumors
Y139	Missense_Mutation	65	High-Mg & Right-sided colon tumors
Y141	Missense_Mutation	93	High-Mg & Right-sided colon tumors
Y145	Missense_Mutation	113	High-Mg & Right-sided colon tumors
Y129	Missense_Mutation	72	High-Mg & Right-sided colon tumors
Y79	Missense_Mutation	107	High-Mg & Right-sided colon tumors
Y157	Missense_Mutation	92	High-Mg & Right-sided colon tumors
Y135	Missense_Mutation	99	High-Mg & Right-sided colon tumors
Y119	Missense_Mutation	75	High-Mg & Right-sided colon tumors
Y83	Missense_Mutation	213	High-Mg & Right-sided colon tumors
Y65	Missense_Mutation	54	High-Mg & Right-sided colon tumors
Y75	Missense_Mutation	121	High-Mg & Right-sided colon tumors
Y1	Missense_Mutation	46	High-Mg & Right-sided colon tumors
Y47	Missense_Mutation	88	High-Mg & Right-sided colon tumors
Y137	Missense_Mutation	59	High-Mg & Right-sided colon tumors
Y101	Missense_Mutation	79	High-Mg & Right-sided colon tumors
Y77	Nonsense_Mutation	2	High-Mg & Right-sided colon tumors
Y45	Nonsense_Mutation	0	High-Mg & Right-sided colon tumors
Y139	Nonsense_Mutation	4	High-Mg & Right-sided colon tumors
Y141	Nonsense_Mutation	7	High-Mg & Right-sided colon tumors
Y145	Nonsense_Mutation	9	High-Mg & Right-sided colon tumors
Y129	Nonsense_Mutation	7	High-Mg & Right-sided colon tumors
Y79	Nonsense_Mutation	9	High-Mg & Right-sided colon tumors
Y157	Nonsense_Mutation	7	High-Mg & Right-sided colon tumors
Y135	Nonsense_Mutation	7	High-Mg & Right-sided colon tumors
Y119	Nonsense_Mutation	4	High-Mg & Right-sided colon tumors
Y83	Nonsense_Mutation	11	High-Mg & Right-sided colon tumors
Y65	Nonsense_Mutation	4	High-Mg & Right-sided colon tumors
Y75	Nonsense_Mutation	5	High-Mg & Right-sided colon tumors
Y1	Nonsense_Mutation	4	High-Mg & Right-sided colon tumors
Y47	Nonsense_Mutation	7	High-Mg & Right-sided colon tumors
Y137	Nonsense_Mutation	2	High-Mg & Right-sided colon tumors
Y101	Nonsense_Mutation	2	High-Mg & Right-sided colon tumors
Y77	Splice_Site	0	High-Mg & Right-sided colon tumors
Y45	Splice_Site	1	High-Mg & Right-sided colon tumors
Y139	Splice_Site	4	High-Mg & Right-sided colon tumors
Y141	Splice_Site	4	High-Mg & Right-sided colon tumors
Y145	Splice_Site	2	High-Mg & Right-sided colon tumors
Y129	Splice_Site	1	High-Mg & Right-sided colon tumors
Y79	Splice_Site	3	High-Mg & Right-sided colon tumors
Y157	Splice_Site	1	High-Mg & Right-sided colon tumors
Y135	Splice_Site	5	High-Mg & Right-sided colon tumors
Y119	Splice_Site	0	High-Mg & Right-sided colon tumors
Y83	Splice_Site	2	High-Mg & Right-sided colon tumors
Y65	Splice_Site	3	High-Mg & Right-sided colon tumors
Y75	Splice_Site	4	High-Mg & Right-sided colon tumors
Y1	Splice_Site	1	High-Mg & Right-sided colon tumors
Y47	Splice_Site	2	High-Mg & Right-sided colon tumors
Y137	Splice_Site	1	High-Mg & Right-sided colon tumors
Y101	Splice_Site	1	High-Mg & Right-sided colon tumors
Y77	Translation_Start_Site	0	High-Mg & Right-sided colon tumors
Y45	Translation_Start_Site	0	High-Mg & Right-sided colon tumors
Y139	Translation_Start_Site	0	High-Mg & Right-sided colon tumors
Y141	Translation_Start_Site	1	High-Mg & Right-sided colon tumors
Y145	Translation_Start_Site	0	High-Mg & Right-sided colon tumors
Y129	Translation_Start_Site	0	High-Mg & Right-sided colon tumors
Y79	Translation_Start_Site	0	High-Mg & Right-sided colon tumors
Y157	Translation_Start_Site	0	High-Mg & Right-sided colon tumors
Y135	Translation_Start_Site	0	High-Mg & Right-sided colon tumors
Y119	Translation_Start_Site	0	High-Mg & Right-sided colon tumors
Y83	Translation_Start_Site	1	High-Mg & Right-sided colon tumors
Y65	Translation_Start_Site	0	High-Mg & Right-sided colon tumors
Y75	Translation_Start_Site	0	High-Mg & Right-sided colon tumors
Y1	Translation_Start_Site	0	High-Mg & Right-sided colon tumors
Y47	Translation_Start_Site	0	High-Mg & Right-sided colon tumors
Y137	Translation_Start_Site	0	High-Mg & Right-sided colon tumors
Y101	Translation_Start_Site	0	High-Mg & Right-sided colon tumors
Y81	Frame_Shift_Del	0	High-Mg & Left-sided colorectal tumors
Y149	Frame_Shift_Del	3	High-Mg & Left-sided colorectal tumors
Y147	Frame_Shift_Del	1	High-Mg & Left-sided colorectal tumors
Y123	Frame_Shift_Del	2	High-Mg & Left-sided colorectal tumors
Y103	Frame_Shift_Del	4	High-Mg & Left-sided colorectal tumors
Y85	Frame_Shift_Del	3	High-Mg & Left-sided colorectal tumors
Y143	Frame_Shift_Del	3	High-Mg & Left-sided colorectal tumors
Y133	Frame_Shift_Del	6	High-Mg & Left-sided colorectal tumors
Y127	Frame_Shift_Del	1	High-Mg & Left-sided colorectal tumors
Y107	Frame_Shift_Del	3	High-Mg & Left-sided colorectal tumors
Y113	Frame_Shift_Del	2	High-Mg & Left-sided colorectal tumors
Y153	Frame_Shift_Del	2	High-Mg & Left-sided colorectal tumors
Y151	Frame_Shift_Del	2	High-Mg & Left-sided colorectal tumors
Y43	Frame_Shift_Del	0	High-Mg & Left-sided colorectal tumors
Y115	Frame_Shift_Del	3	High-Mg & Left-sided colorectal tumors
Y99	Frame_Shift_Del	2	High-Mg & Left-sided colorectal tumors
Y69	Frame_Shift_Del	0	High-Mg & Left-sided colorectal tumors
Y51	Frame_Shift_Del	0	High-Mg & Left-sided colorectal tumors
Y81	Frame_Shift_Ins	0	High-Mg & Left-sided colorectal tumors
Y149	Frame_Shift_Ins	4	High-Mg & Left-sided colorectal tumors
Y147	Frame_Shift_Ins	4	High-Mg & Left-sided colorectal tumors
Y123	Frame_Shift_Ins	1	High-Mg & Left-sided colorectal tumors
Y103	Frame_Shift_Ins	4	High-Mg & Left-sided colorectal tumors
Y85	Frame_Shift_Ins	3	High-Mg & Left-sided colorectal tumors
Y143	Frame_Shift_Ins	1	High-Mg & Left-sided colorectal tumors
Y133	Frame_Shift_Ins	4	High-Mg & Left-sided colorectal tumors
Y127	Frame_Shift_Ins	2	High-Mg & Left-sided colorectal tumors
Y107	Frame_Shift_Ins	4	High-Mg & Left-sided colorectal tumors
Y113	Frame_Shift_Ins	3	High-Mg & Left-sided colorectal tumors
Y153	Frame_Shift_Ins	4	High-Mg & Left-sided colorectal tumors
Y151	Frame_Shift_Ins	2	High-Mg & Left-sided colorectal tumors
Y43	Frame_Shift_Ins	0	High-Mg & Left-sided colorectal tumors
Y115	Frame_Shift_Ins	4	High-Mg & Left-sided colorectal tumors
Y99	Frame_Shift_Ins	3	High-Mg & Left-sided colorectal tumors
Y69	Frame_Shift_Ins	0	High-Mg & Left-sided colorectal tumors
Y51	Frame_Shift_Ins	0	High-Mg & Left-sided colorectal tumors
Y81	In_Frame_Del	0	High-Mg & Left-sided colorectal tumors
Y149	In_Frame_Del	1	High-Mg & Left-sided colorectal tumors
Y147	In_Frame_Del	1	High-Mg & Left-sided colorectal tumors
Y123	In_Frame_Del	1	High-Mg & Left-sided colorectal tumors
Y103	In_Frame_Del	3	High-Mg & Left-sided colorectal tumors
Y85	In_Frame_Del	2	High-Mg & Left-sided colorectal tumors
Y143	In_Frame_Del	3	High-Mg & Left-sided colorectal tumors
Y133	In_Frame_Del	2	High-Mg & Left-sided colorectal tumors
Y127	In_Frame_Del	1	High-Mg & Left-sided colorectal tumors
Y107	In_Frame_Del	1	High-Mg & Left-sided colorectal tumors
Y113	In_Frame_Del	1	High-Mg & Left-sided colorectal tumors
Y153	In_Frame_Del	0	High-Mg & Left-sided colorectal tumors
Y151	In_Frame_Del	2	High-Mg & Left-sided colorectal tumors
Y43	In_Frame_Del	0	High-Mg & Left-sided colorectal tumors
Y115	In_Frame_Del	0	High-Mg & Left-sided colorectal tumors
Y99	In_Frame_Del	0	High-Mg & Left-sided colorectal tumors
Y69	In_Frame_Del	0	High-Mg & Left-sided colorectal tumors
Y51	In_Frame_Del	0	High-Mg & Left-sided colorectal tumors
Y81	In_Frame_Ins	0	High-Mg & Left-sided colorectal tumors
Y149	In_Frame_Ins	0	High-Mg & Left-sided colorectal tumors
Y147	In_Frame_Ins	0	High-Mg & Left-sided colorectal tumors
Y123	In_Frame_Ins	2	High-Mg & Left-sided colorectal tumors
Y103	In_Frame_Ins	0	High-Mg & Left-sided colorectal tumors
Y85	In_Frame_Ins	0	High-Mg & Left-sided colorectal tumors
Y143	In_Frame_Ins	1	High-Mg & Left-sided colorectal tumors
Y133	In_Frame_Ins	0	High-Mg & Left-sided colorectal tumors
Y127	In_Frame_Ins	0	High-Mg & Left-sided colorectal tumors
Y107	In_Frame_Ins	0	High-Mg & Left-sided colorectal tumors
Y113	In_Frame_Ins	0	High-Mg & Left-sided colorectal tumors
Y153	In_Frame_Ins	1	High-Mg & Left-sided colorectal tumors
Y151	In_Frame_Ins	0	High-Mg & Left-sided colorectal tumors
Y43	In_Frame_Ins	0	High-Mg & Left-sided colorectal tumors
Y115	In_Frame_Ins	1	High-Mg & Left-sided colorectal tumors
Y99	In_Frame_Ins	0	High-Mg & Left-sided colorectal tumors
Y69	In_Frame_Ins	0	High-Mg & Left-sided colorectal tumors
Y51	In_Frame_Ins	0	High-Mg & Left-sided colorectal tumors
Y81	Missense_Mutation	2	High-Mg & Left-sided colorectal tumors
Y149	Missense_Mutation	65	High-Mg & Left-sided colorectal tumors
Y147	Missense_Mutation	57	High-Mg & Left-sided colorectal tumors
Y123	Missense_Mutation	66	High-Mg & Left-sided colorectal tumors
Y103	Missense_Mutation	79	High-Mg & Left-sided colorectal tumors
Y85	Missense_Mutation	120	High-Mg & Left-sided colorectal tumors
Y143	Missense_Mutation	86	High-Mg & Left-sided colorectal tumors
Y133	Missense_Mutation	94	High-Mg & Left-sided colorectal tumors
Y127	Missense_Mutation	43	High-Mg & Left-sided colorectal tumors
Y107	Missense_Mutation	59	High-Mg & Left-sided colorectal tumors
Y113	Missense_Mutation	74	High-Mg & Left-sided colorectal tumors
Y153	Missense_Mutation	80	High-Mg & Left-sided colorectal tumors
Y151	Missense_Mutation	59	High-Mg & Left-sided colorectal tumors
Y43	Missense_Mutation	56	High-Mg & Left-sided colorectal tumors
Y115	Missense_Mutation	82	High-Mg & Left-sided colorectal tumors
Y99	Missense_Mutation	82	High-Mg & Left-sided colorectal tumors
Y69	Missense_Mutation	54	High-Mg & Left-sided colorectal tumors
Y51	Missense_Mutation	71	High-Mg & Left-sided colorectal tumors
Y81	Nonsense_Mutation	1	High-Mg & Left-sided colorectal tumors
Y149	Nonsense_Mutation	9	High-Mg & Left-sided colorectal tumors
Y147	Nonsense_Mutation	5	High-Mg & Left-sided colorectal tumors
Y123	Nonsense_Mutation	7	High-Mg & Left-sided colorectal tumors
Y103	Nonsense_Mutation	6	High-Mg & Left-sided colorectal tumors
Y85	Nonsense_Mutation	15	High-Mg & Left-sided colorectal tumors
Y143	Nonsense_Mutation	8	High-Mg & Left-sided colorectal tumors
Y133	Nonsense_Mutation	6	High-Mg & Left-sided colorectal tumors
Y127	Nonsense_Mutation	2	High-Mg & Left-sided colorectal tumors
Y107	Nonsense_Mutation	4	High-Mg & Left-sided colorectal tumors
Y113	Nonsense_Mutation	7	High-Mg & Left-sided colorectal tumors
Y153	Nonsense_Mutation	5	High-Mg & Left-sided colorectal tumors
Y151	Nonsense_Mutation	3	High-Mg & Left-sided colorectal tumors
Y43	Nonsense_Mutation	10	High-Mg & Left-sided colorectal tumors
Y115	Nonsense_Mutation	5	High-Mg & Left-sided colorectal tumors
Y99	Nonsense_Mutation	4	High-Mg & Left-sided colorectal tumors
Y69	Nonsense_Mutation	4	High-Mg & Left-sided colorectal tumors
Y51	Nonsense_Mutation	4	High-Mg & Left-sided colorectal tumors
Y81	Nonstop_Mutation	0	High-Mg & Left-sided colorectal tumors
Y149	Nonstop_Mutation	0	High-Mg & Left-sided colorectal tumors
Y147	Nonstop_Mutation	0	High-Mg & Left-sided colorectal tumors
Y123	Nonstop_Mutation	1	High-Mg & Left-sided colorectal tumors
Y103	Nonstop_Mutation	0	High-Mg & Left-sided colorectal tumors
Y85	Nonstop_Mutation	0	High-Mg & Left-sided colorectal tumors
Y143	Nonstop_Mutation	0	High-Mg & Left-sided colorectal tumors
Y133	Nonstop_Mutation	0	High-Mg & Left-sided colorectal tumors
Y127	Nonstop_Mutation	0	High-Mg & Left-sided colorectal tumors
Y107	Nonstop_Mutation	0	High-Mg & Left-sided colorectal tumors
Y113	Nonstop_Mutation	0	High-Mg & Left-sided colorectal tumors
Y153	Nonstop_Mutation	0	High-Mg & Left-sided colorectal tumors
Y151	Nonstop_Mutation	0	High-Mg & Left-sided colorectal tumors
Y43	Nonstop_Mutation	0	High-Mg & Left-sided colorectal tumors
Y115	Nonstop_Mutation	0	High-Mg & Left-sided colorectal tumors
Y99	Nonstop_Mutation	0	High-Mg & Left-sided colorectal tumors
Y69	Nonstop_Mutation	0	High-Mg & Left-sided colorectal tumors
Y51	Nonstop_Mutation	0	High-Mg & Left-sided colorectal tumors
Y81	Splice_Site	1	High-Mg & Left-sided colorectal tumors
Y149	Splice_Site	1	High-Mg & Left-sided colorectal tumors
Y147	Splice_Site	4	High-Mg & Left-sided colorectal tumors
Y123	Splice_Site	3	High-Mg & Left-sided colorectal tumors
Y103	Splice_Site	3	High-Mg & Left-sided colorectal tumors
Y85	Splice_Site	5	High-Mg & Left-sided colorectal tumors
Y143	Splice_Site	3	High-Mg & Left-sided colorectal tumors
Y133	Splice_Site	2	High-Mg & Left-sided colorectal tumors
Y127	Splice_Site	3	High-Mg & Left-sided colorectal tumors
Y107	Splice_Site	0	High-Mg & Left-sided colorectal tumors
Y113	Splice_Site	1	High-Mg & Left-sided colorectal tumors
Y153	Splice_Site	3	High-Mg & Left-sided colorectal tumors
Y151	Splice_Site	1	High-Mg & Left-sided colorectal tumors
Y43	Splice_Site	0	High-Mg & Left-sided colorectal tumors
Y115	Splice_Site	0	High-Mg & Left-sided colorectal tumors
Y99	Splice_Site	2	High-Mg & Left-sided colorectal tumors
Y69	Splice_Site	3	High-Mg & Left-sided colorectal tumors
Y51	Splice_Site	0	High-Mg & Left-sided colorectal tumors
Y81	Translation_Start_Site	0	High-Mg & Left-sided colorectal tumors
Y149	Translation_Start_Site	0	High-Mg & Left-sided colorectal tumors
Y147	Translation_Start_Site	0	High-Mg & Left-sided colorectal tumors
Y123	Translation_Start_Site	0	High-Mg & Left-sided colorectal tumors
Y103	Translation_Start_Site	0	High-Mg & Left-sided colorectal tumors
Y85	Translation_Start_Site	0	High-Mg & Left-sided colorectal tumors
Y143	Translation_Start_Site	1	High-Mg & Left-sided colorectal tumors
Y133	Translation_Start_Site	0	High-Mg & Left-sided colorectal tumors
Y127	Translation_Start_Site	0	High-Mg & Left-sided colorectal tumors
Y107	Translation_Start_Site	0	High-Mg & Left-sided colorectal tumors
Y113	Translation_Start_Site	0	High-Mg & Left-sided colorectal tumors
Y153	Translation_Start_Site	0	High-Mg & Left-sided colorectal tumors
Y151	Translation_Start_Site	1	High-Mg & Left-sided colorectal tumors
Y43	Translation_Start_Site	0	High-Mg & Left-sided colorectal tumors
Y115	Translation_Start_Site	1	High-Mg & Left-sided colorectal tumors
Y99	Translation_Start_Site	0	High-Mg & Left-sided colorectal tumors
Y69	Translation_Start_Site	0	High-Mg & Left-sided colorectal tumors
Y51	Translation_Start_Site	0	High-Mg & Left-sided colorectal tumors
Y131	Frame_Shift_Del	2	High-Mg & Unknown
Y95	Frame_Shift_Del	3	High-Mg & Unknown
Y93	Frame_Shift_Del	6	High-Mg & Unknown
Y7	Frame_Shift_Del	0	High-Mg & Unknown
Y131	Frame_Shift_Ins	3	High-Mg & Unknown
Y95	Frame_Shift_Ins	4	High-Mg & Unknown
Y93	Frame_Shift_Ins	3	High-Mg & Unknown
Y7	Frame_Shift_Ins	0	High-Mg & Unknown
Y131	In_Frame_Del	3	High-Mg & Unknown
Y95	In_Frame_Del	2	High-Mg & Unknown
Y93	In_Frame_Del	3	High-Mg & Unknown
Y7	In_Frame_Del	0	High-Mg & Unknown
Y131	In_Frame_Ins	2	High-Mg & Unknown
Y95	In_Frame_Ins	0	High-Mg & Unknown
Y93	In_Frame_Ins	5	High-Mg & Unknown
Y7	In_Frame_Ins	0	High-Mg & Unknown
Y131	Missense_Mutation	100	High-Mg & Unknown
Y95	Missense_Mutation	107	High-Mg & Unknown
Y93	Missense_Mutation	211	High-Mg & Unknown
Y7	Missense_Mutation	4	High-Mg & Unknown
Y131	Nonsense_Mutation	7	High-Mg & Unknown
Y95	Nonsense_Mutation	4	High-Mg & Unknown
Y93	Nonsense_Mutation	2	High-Mg & Unknown
Y7	Nonsense_Mutation	0	High-Mg & Unknown
Y131	Splice_Site	2	High-Mg & Unknown
Y95	Splice_Site	4	High-Mg & Unknown
Y93	Splice_Site	4	High-Mg & Unknown
Y7	Splice_Site	0	High-Mg & Unknown
Y131	Translation_Start_Site	1	High-Mg & Unknown
Y95	Translation_Start_Site	0	High-Mg & Unknown
Y93	Translation_Start_Site	0	High-Mg & Unknown
Y7	Translation_Start_Site	0	High-Mg & Unknown
Y71	Frame_Shift_Del	0	Low-Mg & Right-sided colon tumors
Y87	Frame_Shift_Del	406	Low-Mg & Right-sided colon tumors
Y5	Frame_Shift_Del	0	Low-Mg & Right-sided colon tumors
Y11	Frame_Shift_Del	0	Low-Mg & Right-sided colon tumors
Y67	Frame_Shift_Del	0	Low-Mg & Right-sided colon tumors
Y33	Frame_Shift_Del	0	Low-Mg & Right-sided colon tumors
Y27	Frame_Shift_Del	0	Low-Mg & Right-sided colon tumors
Y63	Frame_Shift_Del	0	Low-Mg & Right-sided colon tumors
Y13	Frame_Shift_Del	0	Low-Mg & Right-sided colon tumors
Y37	Frame_Shift_Del	0	Low-Mg & Right-sided colon tumors
Y31	Frame_Shift_Del	0	Low-Mg & Right-sided colon tumors
Y15	Frame_Shift_Del	0	Low-Mg & Right-sided colon tumors
Y17	Frame_Shift_Del	0	Low-Mg & Right-sided colon tumors
Y23	Frame_Shift_Del	0	Low-Mg & Right-sided colon tumors
Y59	Frame_Shift_Del	0	Low-Mg & Right-sided colon tumors
Y21	Frame_Shift_Del	0	Low-Mg & Right-sided colon tumors
Y73	Frame_Shift_Del	0	Low-Mg & Right-sided colon tumors
Y3	Frame_Shift_Del	0	Low-Mg & Right-sided colon tumors
Y71	Frame_Shift_Ins	0	Low-Mg & Right-sided colon tumors
Y87	Frame_Shift_Ins	83	Low-Mg & Right-sided colon tumors
Y5	Frame_Shift_Ins	0	Low-Mg & Right-sided colon tumors
Y11	Frame_Shift_Ins	0	Low-Mg & Right-sided colon tumors
Y67	Frame_Shift_Ins	0	Low-Mg & Right-sided colon tumors
Y33	Frame_Shift_Ins	0	Low-Mg & Right-sided colon tumors
Y27	Frame_Shift_Ins	0	Low-Mg & Right-sided colon tumors
Y63	Frame_Shift_Ins	0	Low-Mg & Right-sided colon tumors
Y13	Frame_Shift_Ins	0	Low-Mg & Right-sided colon tumors
Y37	Frame_Shift_Ins	0	Low-Mg & Right-sided colon tumors
Y31	Frame_Shift_Ins	0	Low-Mg & Right-sided colon tumors
Y15	Frame_Shift_Ins	0	Low-Mg & Right-sided colon tumors
Y17	Frame_Shift_Ins	0	Low-Mg & Right-sided colon tumors
Y23	Frame_Shift_Ins	0	Low-Mg & Right-sided colon tumors
Y59	Frame_Shift_Ins	0	Low-Mg & Right-sided colon tumors
Y21	Frame_Shift_Ins	0	Low-Mg & Right-sided colon tumors
Y73	Frame_Shift_Ins	0	Low-Mg & Right-sided colon tumors
Y3	Frame_Shift_Ins	0	Low-Mg & Right-sided colon tumors
Y71	In_Frame_Del	0	Low-Mg & Right-sided colon tumors
Y87	In_Frame_Del	25	Low-Mg & Right-sided colon tumors
Y5	In_Frame_Del	0	Low-Mg & Right-sided colon tumors
Y11	In_Frame_Del	0	Low-Mg & Right-sided colon tumors
Y67	In_Frame_Del	0	Low-Mg & Right-sided colon tumors
Y33	In_Frame_Del	0	Low-Mg & Right-sided colon tumors
Y27	In_Frame_Del	0	Low-Mg & Right-sided colon tumors
Y63	In_Frame_Del	0	Low-Mg & Right-sided colon tumors
Y13	In_Frame_Del	0	Low-Mg & Right-sided colon tumors
Y37	In_Frame_Del	0	Low-Mg & Right-sided colon tumors
Y31	In_Frame_Del	0	Low-Mg & Right-sided colon tumors
Y15	In_Frame_Del	0	Low-Mg & Right-sided colon tumors
Y17	In_Frame_Del	0	Low-Mg & Right-sided colon tumors
Y23	In_Frame_Del	0	Low-Mg & Right-sided colon tumors
Y59	In_Frame_Del	0	Low-Mg & Right-sided colon tumors
Y21	In_Frame_Del	0	Low-Mg & Right-sided colon tumors
Y73	In_Frame_Del	0	Low-Mg & Right-sided colon tumors
Y3	In_Frame_Del	0	Low-Mg & Right-sided colon tumors
Y71	In_Frame_Ins	0	Low-Mg & Right-sided colon tumors
Y87	In_Frame_Ins	1	Low-Mg & Right-sided colon tumors
Y5	In_Frame_Ins	0	Low-Mg & Right-sided colon tumors
Y11	In_Frame_Ins	0	Low-Mg & Right-sided colon tumors
Y67	In_Frame_Ins	0	Low-Mg & Right-sided colon tumors
Y33	In_Frame_Ins	0	Low-Mg & Right-sided colon tumors
Y27	In_Frame_Ins	0	Low-Mg & Right-sided colon tumors
Y63	In_Frame_Ins	0	Low-Mg & Right-sided colon tumors
Y13	In_Frame_Ins	0	Low-Mg & Right-sided colon tumors
Y37	In_Frame_Ins	0	Low-Mg & Right-sided colon tumors
Y31	In_Frame_Ins	0	Low-Mg & Right-sided colon tumors
Y15	In_Frame_Ins	0	Low-Mg & Right-sided colon tumors
Y17	In_Frame_Ins	0	Low-Mg & Right-sided colon tumors
Y23	In_Frame_Ins	0	Low-Mg & Right-sided colon tumors
Y59	In_Frame_Ins	0	Low-Mg & Right-sided colon tumors
Y21	In_Frame_Ins	0	Low-Mg & Right-sided colon tumors
Y73	In_Frame_Ins	0	Low-Mg & Right-sided colon tumors
Y3	In_Frame_Ins	0	Low-Mg & Right-sided colon tumors
Y71	Missense_Mutation	1	Low-Mg & Right-sided colon tumors
Y87	Missense_Mutation	1079	Low-Mg & Right-sided colon tumors
Y5	Missense_Mutation	6	Low-Mg & Right-sided colon tumors
Y11	Missense_Mutation	76	Low-Mg & Right-sided colon tumors
Y67	Missense_Mutation	8	Low-Mg & Right-sided colon tumors
Y33	Missense_Mutation	59	Low-Mg & Right-sided colon tumors
Y27	Missense_Mutation	72	Low-Mg & Right-sided colon tumors
Y63	Missense_Mutation	121	Low-Mg & Right-sided colon tumors
Y13	Missense_Mutation	1253	Low-Mg & Right-sided colon tumors
Y37	Missense_Mutation	929	Low-Mg & Right-sided colon tumors
Y31	Missense_Mutation	796	Low-Mg & Right-sided colon tumors
Y15	Missense_Mutation	596	Low-Mg & Right-sided colon tumors
Y17	Missense_Mutation	16	Low-Mg & Right-sided colon tumors
Y23	Missense_Mutation	73	Low-Mg & Right-sided colon tumors
Y59	Missense_Mutation	59	Low-Mg & Right-sided colon tumors
Y21	Missense_Mutation	10	Low-Mg & Right-sided colon tumors
Y73	Missense_Mutation	6	Low-Mg & Right-sided colon tumors
Y3	Missense_Mutation	3	Low-Mg & Right-sided colon tumors
Y71	Nonsense_Mutation	1	Low-Mg & Right-sided colon tumors
Y87	Nonsense_Mutation	53	Low-Mg & Right-sided colon tumors
Y5	Nonsense_Mutation	0	Low-Mg & Right-sided colon tumors
Y11	Nonsense_Mutation	9	Low-Mg & Right-sided colon tumors
Y67	Nonsense_Mutation	1	Low-Mg & Right-sided colon tumors
Y33	Nonsense_Mutation	6	Low-Mg & Right-sided colon tumors
Y27	Nonsense_Mutation	1	Low-Mg & Right-sided colon tumors
Y63	Nonsense_Mutation	8	Low-Mg & Right-sided colon tumors
Y13	Nonsense_Mutation	67	Low-Mg & Right-sided colon tumors
Y37	Nonsense_Mutation	52	Low-Mg & Right-sided colon tumors
Y31	Nonsense_Mutation	34	Low-Mg & Right-sided colon tumors
Y15	Nonsense_Mutation	28	Low-Mg & Right-sided colon tumors
Y17	Nonsense_Mutation	1	Low-Mg & Right-sided colon tumors
Y23	Nonsense_Mutation	2	Low-Mg & Right-sided colon tumors
Y59	Nonsense_Mutation	0	Low-Mg & Right-sided colon tumors
Y21	Nonsense_Mutation	0	Low-Mg & Right-sided colon tumors
Y73	Nonsense_Mutation	0	Low-Mg & Right-sided colon tumors
Y3	Nonsense_Mutation	0	Low-Mg & Right-sided colon tumors
Y71	Nonstop_Mutation	0	Low-Mg & Right-sided colon tumors
Y87	Nonstop_Mutation	4	Low-Mg & Right-sided colon tumors
Y5	Nonstop_Mutation	0	Low-Mg & Right-sided colon tumors
Y11	Nonstop_Mutation	0	Low-Mg & Right-sided colon tumors
Y67	Nonstop_Mutation	0	Low-Mg & Right-sided colon tumors
Y33	Nonstop_Mutation	0	Low-Mg & Right-sided colon tumors
Y27	Nonstop_Mutation	0	Low-Mg & Right-sided colon tumors
Y63	Nonstop_Mutation	0	Low-Mg & Right-sided colon tumors
Y13	Nonstop_Mutation	2	Low-Mg & Right-sided colon tumors
Y37	Nonstop_Mutation	0	Low-Mg & Right-sided colon tumors
Y31	Nonstop_Mutation	0	Low-Mg & Right-sided colon tumors
Y15	Nonstop_Mutation	0	Low-Mg & Right-sided colon tumors
Y17	Nonstop_Mutation	0	Low-Mg & Right-sided colon tumors
Y23	Nonstop_Mutation	0	Low-Mg & Right-sided colon tumors
Y59	Nonstop_Mutation	0	Low-Mg & Right-sided colon tumors
Y21	Nonstop_Mutation	0	Low-Mg & Right-sided colon tumors
Y73	Nonstop_Mutation	0	Low-Mg & Right-sided colon tumors
Y3	Nonstop_Mutation	0	Low-Mg & Right-sided colon tumors
Y71	Splice_Site	0	Low-Mg & Right-sided colon tumors
Y87	Splice_Site	31	Low-Mg & Right-sided colon tumors
Y5	Splice_Site	1	Low-Mg & Right-sided colon tumors
Y11	Splice_Site	3	Low-Mg & Right-sided colon tumors
Y67	Splice_Site	0	Low-Mg & Right-sided colon tumors
Y33	Splice_Site	0	Low-Mg & Right-sided colon tumors
Y27	Splice_Site	6	Low-Mg & Right-sided colon tumors
Y63	Splice_Site	1	Low-Mg & Right-sided colon tumors
Y13	Splice_Site	21	Low-Mg & Right-sided colon tumors
Y37	Splice_Site	9	Low-Mg & Right-sided colon tumors
Y31	Splice_Site	19	Low-Mg & Right-sided colon tumors
Y15	Splice_Site	11	Low-Mg & Right-sided colon tumors
Y17	Splice_Site	0	Low-Mg & Right-sided colon tumors
Y23	Splice_Site	1	Low-Mg & Right-sided colon tumors
Y59	Splice_Site	1	Low-Mg & Right-sided colon tumors
Y21	Splice_Site	0	Low-Mg & Right-sided colon tumors
Y73	Splice_Site	0	Low-Mg & Right-sided colon tumors
Y3	Splice_Site	0	Low-Mg & Right-sided colon tumors
Y71	Translation_Start_Site	0	Low-Mg & Right-sided colon tumors
Y87	Translation_Start_Site	1	Low-Mg & Right-sided colon tumors
Y5	Translation_Start_Site	0	Low-Mg & Right-sided colon tumors
Y11	Translation_Start_Site	0	Low-Mg & Right-sided colon tumors
Y67	Translation_Start_Site	0	Low-Mg & Right-sided colon tumors
Y33	Translation_Start_Site	1	Low-Mg & Right-sided colon tumors
Y27	Translation_Start_Site	0	Low-Mg & Right-sided colon tumors
Y63	Translation_Start_Site	0	Low-Mg & Right-sided colon tumors
Y13	Translation_Start_Site	1	Low-Mg & Right-sided colon tumors
Y37	Translation_Start_Site	3	Low-Mg & Right-sided colon tumors
Y31	Translation_Start_Site	0	Low-Mg & Right-sided colon tumors
Y15	Translation_Start_Site	0	Low-Mg & Right-sided colon tumors
Y17	Translation_Start_Site	0	Low-Mg & Right-sided colon tumors
Y23	Translation_Start_Site	0	Low-Mg & Right-sided colon tumors
Y59	Translation_Start_Site	0	Low-Mg & Right-sided colon tumors
Y21	Translation_Start_Site	0	Low-Mg & Right-sided colon tumors
Y73	Translation_Start_Site	0	Low-Mg & Right-sided colon tumors
Y3	Translation_Start_Site	0	Low-Mg & Right-sided colon tumors
Y111	Frame_Shift_Del	1	Low-Mg & Left-sided colorectal tumors
Y29	Frame_Shift_Del	1	Low-Mg & Left-sided colorectal tumors
Y39	Frame_Shift_Del	0	Low-Mg & Left-sided colorectal tumors
Y61	Frame_Shift_Del	0	Low-Mg & Left-sided colorectal tumors
Y9	Frame_Shift_Del	0	Low-Mg & Left-sided colorectal tumors
Y111	Missense_Mutation	1	Low-Mg & Left-sided colorectal tumors
Y29	Missense_Mutation	57	Low-Mg & Left-sided colorectal tumors
Y39	Missense_Mutation	104	Low-Mg & Left-sided colorectal tumors
Y61	Missense_Mutation	1350	Low-Mg & Left-sided colorectal tumors
Y9	Missense_Mutation	3	Low-Mg & Left-sided colorectal tumors
Y111	Nonsense_Mutation	0	Low-Mg & Left-sided colorectal tumors
Y29	Nonsense_Mutation	4	Low-Mg & Left-sided colorectal tumors
Y39	Nonsense_Mutation	5	Low-Mg & Left-sided colorectal tumors
Y61	Nonsense_Mutation	59	Low-Mg & Left-sided colorectal tumors
Y9	Nonsense_Mutation	0	Low-Mg & Left-sided colorectal tumors
Y111	Splice_Site	0	Low-Mg & Left-sided colorectal tumors
Y29	Splice_Site	1	Low-Mg & Left-sided colorectal tumors
Y39	Splice_Site	3	Low-Mg & Left-sided colorectal tumors
Y61	Splice_Site	18	Low-Mg & Left-sided colorectal tumors
Y9	Splice_Site	0	Low-Mg & Left-sided colorectal tumors
Y111	Translation_Start_Site	0	Low-Mg & Left-sided colorectal tumors
Y29	Translation_Start_Site	0	Low-Mg & Left-sided colorectal tumors
Y39	Translation_Start_Site	0	Low-Mg & Left-sided colorectal tumors
Y61	Translation_Start_Site	1	Low-Mg & Left-sided colorectal tumors
Y9	Translation_Start_Site	0	Low-Mg & Left-sided colorectal tumors

## Sheet: Table S2D
Table S2D Mutational frequencies for genes between the High-Mg group and the Low-Mg group in 62 tumors, P values derived from Fisher’s exact test (Related to Figure 2G)
Note: OR, odds ratios; CI, confidence interval.
Gene	High-Mg, mutation counts	Low-Mg, mutation counts	High-Mg, mutation counts %	Low-Mg, mutation counts %	P value	OR	CI.up	CI.low
HUWE1	0	6	0	0.26087	0.00164209	0	0.427839	0
ACACB	0	5	0	0.217391	0.00519997	0	0.574544	0
DYNC1H1	0	5	0	0.217391	0.00519997	0	0.574544	0
HTT	0	5	0	0.217391	0.00519997	0	0.574544	0
PCNT	0	5	0	0.217391	0.00519997	0	0.574544	0
SBF1	0	5	0	0.217391	0.00519997	0	0.574544	0
TP53	24	6	0.615385	0.26087	0.0090762	4.41728	16.9746	1.29945
BCL11B	0	4	0	0.173913	0.0158736	0	0.82967	0
BSN	0	4	0	0.173913	0.0158736	0	0.82967	0
CEP170	0	4	0	0.173913	0.0158736	0	0.82967	0
DNAH2	0	4	0	0.173913	0.0158736	0	0.82967	0
DOCK6	0	4	0	0.173913	0.0158736	0	0.82967	0
ERBB3	0	4	0	0.173913	0.0158736	0	0.82967	0
FAT3	0	4	0	0.173913	0.0158736	0	0.82967	0
HCFC1	0	4	0	0.173913	0.0158736	0	0.82967	0
INTS1	0	4	0	0.173913	0.0158736	0	0.82967	0
KCNC1	0	4	0	0.173913	0.0158736	0	0.82967	0
LRRC4	0	4	0	0.173913	0.0158736	0	0.82967	0
MYO15A	0	4	0	0.173913	0.0158736	0	0.82967	0
NOL6	0	4	0	0.173913	0.0158736	0	0.82967	0
NUP205	0	4	0	0.173913	0.0158736	0	0.82967	0
OPLAH	0	4	0	0.173913	0.0158736	0	0.82967	0
PDE4DIP	0	4	0	0.173913	0.0158736	0	0.82967	0
PKN1	0	4	0	0.173913	0.0158736	0	0.82967	0
PLEC	0	4	0	0.173913	0.0158736	0	0.82967	0
PPP1R13B	0	4	0	0.173913	0.0158736	0	0.82967	0
PRKDC	0	4	0	0.173913	0.0158736	0	0.82967	0
RTL1	0	4	0	0.173913	0.0158736	0	0.82967	0
SEMA4F	0	4	0	0.173913	0.0158736	0	0.82967	0
SETD1A	0	4	0	0.173913	0.0158736	0	0.82967	0
ZNF358	0	4	0	0.173913	0.0158736	0	0.82967	0
ZNF425	0	4	0	0.173913	0.0158736	0	0.82967	0
HECTD4	1	5	0.025641	0.217391	0.0229893	0.0984879	0.970779	0.00195895
KMT2A	1	5	0.025641	0.217391	0.0229893	0.0984879	0.970779	0.00195895
SDK2	1	5	0.025641	0.217391	0.0229893	0.0984879	0.970779	0.00195895
APC	20	5	0.512821	0.217391	0.031966	3.70816	15.4273	1.04953
ABHD16B	0	3	0	0.130435	0.0468271	0	1.37063	0
ACTL9	0	3	0	0.130435	0.0468271	0	1.37063	0
ADAM33	0	3	0	0.130435	0.0468271	0	1.37063	0
AFF2	0	3	0	0.130435	0.0468271	0	1.37063	0
AGAP3	0	3	0	0.130435	0.0468271	0	1.37063	0
ALG9	0	3	0	0.130435	0.0468271	0	1.37063	0
AP5B1	0	3	0	0.130435	0.0468271	0	1.37063	0
ARAP1	0	3	0	0.130435	0.0468271	0	1.37063	0
ARHGAP35	0	3	0	0.130435	0.0468271	0	1.37063	0
BCL9	0	3	0	0.130435	0.0468271	0	1.37063	0
BRAT1	0	3	0	0.130435	0.0468271	0	1.37063	0
C19orf68	0	3	0	0.130435	0.0468271	0	1.37063	0
C2orf16	0	3	0	0.130435	0.0468271	0	1.37063	0
C9orf172	0	3	0	0.130435	0.0468271	0	1.37063	0
CAD	0	3	0	0.130435	0.0468271	0	1.37063	0
CARD11	0	3	0	0.130435	0.0468271	0	1.37063	0
CARD14	0	3	0	0.130435	0.0468271	0	1.37063	0
CARM1	0	3	0	0.130435	0.0468271	0	1.37063	0
CC2D1A	0	3	0	0.130435	0.0468271	0	1.37063	0
CCDC166	0	3	0	0.130435	0.0468271	0	1.37063	0
CELSR1	0	3	0	0.130435	0.0468271	0	1.37063	0
CIITA	0	3	0	0.130435	0.0468271	0	1.37063	0
CIT	0	3	0	0.130435	0.0468271	0	1.37063	0
CMIP	0	3	0	0.130435	0.0468271	0	1.37063	0
COL4A2	0	3	0	0.130435	0.0468271	0	1.37063	0
COL4A3	0	3	0	0.130435	0.0468271	0	1.37063	0
DNAH1	0	3	0	0.130435	0.0468271	0	1.37063	0
DNAH11	0	3	0	0.130435	0.0468271	0	1.37063	0
DNAH8	0	3	0	0.130435	0.0468271	0	1.37063	0
DNM3	0	3	0	0.130435	0.0468271	0	1.37063	0
DPP10	0	3	0	0.130435	0.0468271	0	1.37063	0
DPY19L4	0	3	0	0.130435	0.0468271	0	1.37063	0
DYNC2H1	0	3	0	0.130435	0.0468271	0	1.37063	0
ELMSAN1	0	3	0	0.130435	0.0468271	0	1.37063	0
EP300	0	3	0	0.130435	0.0468271	0	1.37063	0
FAM160A2	0	3	0	0.130435	0.0468271	0	1.37063	0
FAM83H	0	3	0	0.130435	0.0468271	0	1.37063	0
FANCA	0	3	0	0.130435	0.0468271	0	1.37063	0
FBXO33	0	3	0	0.130435	0.0468271	0	1.37063	0
FOXP2	0	3	0	0.130435	0.0468271	0	1.37063	0
GAK	0	3	0	0.130435	0.0468271	0	1.37063	0
GCN1L1	0	3	0	0.130435	0.0468271	0	1.37063	0
GIT2	0	3	0	0.130435	0.0468271	0	1.37063	0
GNE	0	3	0	0.130435	0.0468271	0	1.37063	0
HFE2	0	3	0	0.130435	0.0468271	0	1.37063	0
IFT140	0	3	0	0.130435	0.0468271	0	1.37063	0
IGF1	0	3	0	0.130435	0.0468271	0	1.37063	0
IKBKE	0	3	0	0.130435	0.0468271	0	1.37063	0
IL17RD	0	3	0	0.130435	0.0468271	0	1.37063	0
ITGA2	0	3	0	0.130435	0.0468271	0	1.37063	0
KDM2B	0	3	0	0.130435	0.0468271	0	1.37063	0
KDM6B	0	3	0	0.130435	0.0468271	0	1.37063	0
KMT2C	0	3	0	0.130435	0.0468271	0	1.37063	0
KNTC1	0	3	0	0.130435	0.0468271	0	1.37063	0
LAMA1	0	3	0	0.130435	0.0468271	0	1.37063	0
LRFN5	0	3	0	0.130435	0.0468271	0	1.37063	0
LRRC8D	0	3	0	0.130435	0.0468271	0	1.37063	0
LRRK1	0	3	0	0.130435	0.0468271	0	1.37063	0
LTN1	0	3	0	0.130435	0.0468271	0	1.37063	0
MAN2C1	0	3	0	0.130435	0.0468271	0	1.37063	0
MAP1S	0	3	0	0.130435	0.0468271	0	1.37063	0
MAST2	0	3	0	0.130435	0.0468271	0	1.37063	0
MED12	0	3	0	0.130435	0.0468271	0	1.37063	0
MED12L	0	3	0	0.130435	0.0468271	0	1.37063	0
MIB2	0	3	0	0.130435	0.0468271	0	1.37063	0
MICAL3	0	3	0	0.130435	0.0468271	0	1.37063	0
MKRN3	0	3	0	0.130435	0.0468271	0	1.37063	0
MMP16	0	3	0	0.130435	0.0468271	0	1.37063	0
MYO19	0	3	0	0.130435	0.0468271	0	1.37063	0
MYO5A	0	3	0	0.130435	0.0468271	0	1.37063	0
NBAS	0	3	0	0.130435	0.0468271	0	1.37063	0
NEFM	0	3	0	0.130435	0.0468271	0	1.37063	0
NFRKB	0	3	0	0.130435	0.0468271	0	1.37063	0
NLRC5	0	3	0	0.130435	0.0468271	0	1.37063	0
NPC1	0	3	0	0.130435	0.0468271	0	1.37063	0
NPHS1	0	3	0	0.130435	0.0468271	0	1.37063	0
NR1H2	0	3	0	0.130435	0.0468271	0	1.37063	0
NRXN2	0	3	0	0.130435	0.0468271	0	1.37063	0
NXF1	0	3	0	0.130435	0.0468271	0	1.37063	0
NYAP1	0	3	0	0.130435	0.0468271	0	1.37063	0
OAS3	0	3	0	0.130435	0.0468271	0	1.37063	0
OSBPL7	0	3	0	0.130435	0.0468271	0	1.37063	0
PCDH19	0	3	0	0.130435	0.0468271	0	1.37063	0
PCDHA5	0	3	0	0.130435	0.0468271	0	1.37063	0
PCDHGB1	0	3	0	0.130435	0.0468271	0	1.37063	0
PDZD4	0	3	0	0.130435	0.0468271	0	1.37063	0
PIK3C2B	0	3	0	0.130435	0.0468271	0	1.37063	0
PIK3CD	0	3	0	0.130435	0.0468271	0	1.37063	0
PLXNB1	0	3	0	0.130435	0.0468271	0	1.37063	0
PRKCG	0	3	0	0.130435	0.0468271	0	1.37063	0
PRMT8	0	3	0	0.130435	0.0468271	0	1.37063	0
PTGES2	0	3	0	0.130435	0.0468271	0	1.37063	0
PTPN5	0	3	0	0.130435	0.0468271	0	1.37063	0
PYGB	0	3	0	0.130435	0.0468271	0	1.37063	0
RAB44	0	3	0	0.130435	0.0468271	0	1.37063	0
RAI1	0	3	0	0.130435	0.0468271	0	1.37063	0
RBMXL3	0	3	0	0.130435	0.0468271	0	1.37063	0
SEMA6C	0	3	0	0.130435	0.0468271	0	1.37063	0
SETD1B	0	3	0	0.130435	0.0468271	0	1.37063	0
SH3PXD2A	0	3	0	0.130435	0.0468271	0	1.37063	0
SHROOM3	0	3	0	0.130435	0.0468271	0	1.37063	0
SLC4A11	0	3	0	0.130435	0.0468271	0	1.37063	0
SOAT1	0	3	0	0.130435	0.0468271	0	1.37063	0
SPATA13	0	3	0	0.130435	0.0468271	0	1.37063	0
STAB2	0	3	0	0.130435	0.0468271	0	1.37063	0
SYNJ2	0	3	0	0.130435	0.0468271	0	1.37063	0
SYVN1	0	3	0	0.130435	0.0468271	0	1.37063	0
TBC1D16	0	3	0	0.130435	0.0468271	0	1.37063	0
TBL3	0	3	0	0.130435	0.0468271	0	1.37063	0
TEP1	0	3	0	0.130435	0.0468271	0	1.37063	0
THBS2	0	3	0	0.130435	0.0468271	0	1.37063	0
TMEM201	0	3	0	0.130435	0.0468271	0	1.37063	0
TNMD	0	3	0	0.130435	0.0468271	0	1.37063	0
TNRC6C	0	3	0	0.130435	0.0468271	0	1.37063	0
TRPC3	0	3	0	0.130435	0.0468271	0	1.37063	0
TTC7B	0	3	0	0.130435	0.0468271	0	1.37063	0
UPF3A	0	3	0	0.130435	0.0468271	0	1.37063	0
USH1G	0	3	0	0.130435	0.0468271	0	1.37063	0
USP35	0	3	0	0.130435	0.0468271	0	1.37063	0
USP6NL	0	3	0	0.130435	0.0468271	0	1.37063	0
WDR66	0	3	0	0.130435	0.0468271	0	1.37063	0
WNK4	0	3	0	0.130435	0.0468271	0	1.37063	0
ZBTB20	0	3	0	0.130435	0.0468271	0	1.37063	0
ZC3H3	0	3	0	0.130435	0.0468271	0	1.37063	0
ZHX3	0	3	0	0.130435	0.0468271	0	1.37063	0
ZNF470	0	3	0	0.130435	0.0468271	0	1.37063	0
AMH	1	4	0.025641	0.173913	0.0585681	0.12937	1.42405	0.00248081
APOA5	1	4	0.025641	0.173913	0.0585681	0.12937	1.42405	0.00248081
BCORL1	1	4	0.025641	0.173913	0.0585681	0.12937	1.42405	0.00248081
IGSF9B	1	4	0.025641	0.173913	0.0585681	0.12937	1.42405	0.00248081
KIAA1875	1	4	0.025641	0.173913	0.0585681	0.12937	1.42405	0.00248081
SHROOM2	1	4	0.025641	0.173913	0.0585681	0.12937	1.42405	0.00248081
TNRC18	1	4	0.025641	0.173913	0.0585681	0.12937	1.42405	0.00248081
WNK2	1	4	0.025641	0.173913	0.0585681	0.12937	1.42405	0.00248081
CSMD3	4	7	0.102564	0.304348	0.0818364	0.267524	1.22854	0.0498925
MGAM	2	5	0.0512821	0.217391	0.0904784	0.200214	1.36678	0.0174816
NAV2	2	5	0.0512821	0.217391	0.0904784	0.200214	1.36678	0.0174816
AATK	0	2	0	0.0869565	0.133792	0	3.09345	0
ABCB11	0	2	0	0.0869565	0.133792	0	3.09345	0
ABCB9	0	2	0	0.0869565	0.133792	0	3.09345	0
ABCC1	0	2	0	0.0869565	0.133792	0	3.09345	0
ABCD2	0	2	0	0.0869565	0.133792	0	3.09345	0
ABHD12B	0	2	0	0.0869565	0.133792	0	3.09345	0
ABHD4	0	2	0	0.0869565	0.133792	0	3.09345	0
ABR	0	2	0	0.0869565	0.133792	0	3.09345	0
ACSM4	0	2	0	0.0869565	0.133792	0	3.09345	0
ADAMTS14	0	2	0	0.0869565	0.133792	0	3.09345	0
ADAMTS7	0	2	0	0.0869565	0.133792	0	3.09345	0
ADAMTSL2	0	2	0	0.0869565	0.133792	0	3.09345	0
ADARB2	0	2	0	0.0869565	0.133792	0	3.09345	0
ADSL	0	2	0	0.0869565	0.133792	0	3.09345	0
AGMO	0	2	0	0.0869565	0.133792	0	3.09345	0
AGRN	0	2	0	0.0869565	0.133792	0	3.09345	0
AKAP6	0	2	0	0.0869565	0.133792	0	3.09345	0
AKAP8	0	2	0	0.0869565	0.133792	0	3.09345	0
ALAS2	0	2	0	0.0869565	0.133792	0	3.09345	0
ALDH16A1	0	2	0	0.0869565	0.133792	0	3.09345	0
ALPI	0	2	0	0.0869565	0.133792	0	3.09345	0
ALPPL2	0	2	0	0.0869565	0.133792	0	3.09345	0
ALS2CL	0	2	0	0.0869565	0.133792	0	3.09345	0
ALS2CR11	0	2	0	0.0869565	0.133792	0	3.09345	0
AMDHD2	0	2	0	0.0869565	0.133792	0	3.09345	0
ANKRD11	0	2	0	0.0869565	0.133792	0	3.09345	0
ANKRD52	0	2	0	0.0869565	0.133792	0	3.09345	0
ANKRD9	0	2	0	0.0869565	0.133792	0	3.09345	0
ANO8	0	2	0	0.0869565	0.133792	0	3.09345	0
APBA3	0	2	0	0.0869565	0.133792	0	3.09345	0
APBB1	0	2	0	0.0869565	0.133792	0	3.09345	0
ARFGAP3	0	2	0	0.0869565	0.133792	0	3.09345	0
ARHGAP26	0	2	0	0.0869565	0.133792	0	3.09345	0
ARHGAP29	0	2	0	0.0869565	0.133792	0	3.09345	0
ARHGEF16	0	2	0	0.0869565	0.133792	0	3.09345	0
ARHGEF33	0	2	0	0.0869565	0.133792	0	3.09345	0
ARID1A	0	2	0	0.0869565	0.133792	0	3.09345	0
ARID2	0	2	0	0.0869565	0.133792	0	3.09345	0
ARL10	0	2	0	0.0869565	0.133792	0	3.09345	0
ARNTL2	0	2	0	0.0869565	0.133792	0	3.09345	0
ARRB2	0	2	0	0.0869565	0.133792	0	3.09345	0
ARSI	0	2	0	0.0869565	0.133792	0	3.09345	0
ARVCF	0	2	0	0.0869565	0.133792	0	3.09345	0
ASIC4	0	2	0	0.0869565	0.133792	0	3.09345	0
ASL	0	2	0	0.0869565	0.133792	0	3.09345	0
ATG9A	0	2	0	0.0869565	0.133792	0	3.09345	0
ATL3	0	2	0	0.0869565	0.133792	0	3.09345	0
ATP10D	0	2	0	0.0869565	0.133792	0	3.09345	0
ATP13A1	0	2	0	0.0869565	0.133792	0	3.09345	0
ATP6V1B2	0	2	0	0.0869565	0.133792	0	3.09345	0
ATP7B	0	2	0	0.0869565	0.133792	0	3.09345	0
ATP8B1	0	2	0	0.0869565	0.133792	0	3.09345	0
B2M	0	2	0	0.0869565	0.133792	0	3.09345	0
BAG3	0	2	0	0.0869565	0.133792	0	3.09345	0
BAZ2A	0	2	0	0.0869565	0.133792	0	3.09345	0
BCAR1	0	2	0	0.0869565	0.133792	0	3.09345	0
BDP1	0	2	0	0.0869565	0.133792	0	3.09345	0
BEST1	0	2	0	0.0869565	0.133792	0	3.09345	0
BIN3	0	2	0	0.0869565	0.133792	0	3.09345	0
BIRC7	0	2	0	0.0869565	0.133792	0	3.09345	0
BMS1	0	2	0	0.0869565	0.133792	0	3.09345	0
BPIFB4	0	2	0	0.0869565	0.133792	0	3.09345	0
BPIFB6	0	2	0	0.0869565	0.133792	0	3.09345	0
BTBD1	0	2	0	0.0869565	0.133792	0	3.09345	0
BTBD11	0	2	0	0.0869565	0.133792	0	3.09345	0
BTBD17	0	2	0	0.0869565	0.133792	0	3.09345	0
BTBD9	0	2	0	0.0869565	0.133792	0	3.09345	0
BZRAP1	0	2	0	0.0869565	0.133792	0	3.09345	0
C11orf45	0	2	0	0.0869565	0.133792	0	3.09345	0
C11orf63	0	2	0	0.0869565	0.133792	0	3.09345	0
C15orf39	0	2	0	0.0869565	0.133792	0	3.09345	0
C16orf11	0	2	0	0.0869565	0.133792	0	3.09345	0
C1QTNF9B	0	2	0	0.0869565	0.133792	0	3.09345	0
C1orf198	0	2	0	0.0869565	0.133792	0	3.09345	0
C2orf57	0	2	0	0.0869565	0.133792	0	3.09345	0
C2orf71	0	2	0	0.0869565	0.133792	0	3.09345	0
C8A	0	2	0	0.0869565	0.133792	0	3.09345	0
CACNA2D4	0	2	0	0.0869565	0.133792	0	3.09345	0
CACTIN	0	2	0	0.0869565	0.133792	0	3.09345	0
CAPN15	0	2	0	0.0869565	0.133792	0	3.09345	0
CARD9	0	2	0	0.0869565	0.133792	0	3.09345	0
CASC5	0	2	0	0.0869565	0.133792	0	3.09345	0
CASKIN2	0	2	0	0.0869565	0.133792	0	3.09345	0
CBLB	0	2	0	0.0869565	0.133792	0	3.09345	0
CCDC13	0	2	0	0.0869565	0.133792	0	3.09345	0
CCDC171	0	2	0	0.0869565	0.133792	0	3.09345	0
CCDC177	0	2	0	0.0869565	0.133792	0	3.09345	0
CCDC33	0	2	0	0.0869565	0.133792	0	3.09345	0
CCDC38	0	2	0	0.0869565	0.133792	0	3.09345	0
CCDC40	0	2	0	0.0869565	0.133792	0	3.09345	0
CCDC42	0	2	0	0.0869565	0.133792	0	3.09345	0
CCDC88C	0	2	0	0.0869565	0.133792	0	3.09345	0
CD3EAP	0	2	0	0.0869565	0.133792	0	3.09345	0
CDK18	0	2	0	0.0869565	0.133792	0	3.09345	0
CDON	0	2	0	0.0869565	0.133792	0	3.09345	0
CELSR2	0	2	0	0.0869565	0.133792	0	3.09345	0
CEP164	0	2	0	0.0869565	0.133792	0	3.09345	0
CEP192	0	2	0	0.0869565	0.133792	0	3.09345	0
CES5A	0	2	0	0.0869565	0.133792	0	3.09345	0
CFHR1	0	2	0	0.0869565	0.133792	0	3.09345	0
CHDH	0	2	0	0.0869565	0.133792	0	3.09345	0
CHRNA5	0	2	0	0.0869565	0.133792	0	3.09345	0
CKAP5	0	2	0	0.0869565	0.133792	0	3.09345	0
CLCNKA	0	2	0	0.0869565	0.133792	0	3.09345	0
CLEC17A	0	2	0	0.0869565	0.133792	0	3.09345	0
CLSTN1	0	2	0	0.0869565	0.133792	0	3.09345	0
CNNM1	0	2	0	0.0869565	0.133792	0	3.09345	0
CNNM4	0	2	0	0.0869565	0.133792	0	3.09345	0
CNOT6	0	2	0	0.0869565	0.133792	0	3.09345	0
CNR1	0	2	0	0.0869565	0.133792	0	3.09345	0
COG4	0	2	0	0.0869565	0.133792	0	3.09345	0
COL10A1	0	2	0	0.0869565	0.133792	0	3.09345	0
COL9A1	0	2	0	0.0869565	0.133792	0	3.09345	0
COL9A3	0	2	0	0.0869565	0.133792	0	3.09345	0
COLEC12	0	2	0	0.0869565	0.133792	0	3.09345	0
CORO1B	0	2	0	0.0869565	0.133792	0	3.09345	0
CPS1	0	2	0	0.0869565	0.133792	0	3.09345	0
CREB5	0	2	0	0.0869565	0.133792	0	3.09345	0
CTAGE1	0	2	0	0.0869565	0.133792	0	3.09345	0
CTC1	0	2	0	0.0869565	0.133792	0	3.09345	0
CUL1	0	2	0	0.0869565	0.133792	0	3.09345	0
CUX2	0	2	0	0.0869565	0.133792	0	3.09345	0
CXXC11	0	2	0	0.0869565	0.133792	0	3.09345	0
CXorf58	0	2	0	0.0869565	0.133792	0	3.09345	0
CYGB	0	2	0	0.0869565	0.133792	0	3.09345	0
CYP2D6	0	2	0	0.0869565	0.133792	0	3.09345	0
DAPK3	0	2	0	0.0869565	0.133792	0	3.09345	0
DCST2	0	2	0	0.0869565	0.133792	0	3.09345	0
DDX59	0	2	0	0.0869565	0.133792	0	3.09345	0
DEFB118	0	2	0	0.0869565	0.133792	0	3.09345	0
DENND5B	0	2	0	0.0869565	0.133792	0	3.09345	0
DET1	0	2	0	0.0869565	0.133792	0	3.09345	0
DFNB31	0	2	0	0.0869565	0.133792	0	3.09345	0
DGCR8	0	2	0	0.0869565	0.133792	0	3.09345	0
DGKZ	0	2	0	0.0869565	0.133792	0	3.09345	0
DHCR7	0	2	0	0.0869565	0.133792	0	3.09345	0
DHX34	0	2	0	0.0869565	0.133792	0	3.09345	0
DHX38	0	2	0	0.0869565	0.133792	0	3.09345	0
DIRC2	0	2	0	0.0869565	0.133792	0	3.09345	0
DLG2	0	2	0	0.0869565	0.133792	0	3.09345	0
DLGAP1	0	2	0	0.0869565	0.133792	0	3.09345	0
DLGAP4	0	2	0	0.0869565	0.133792	0	3.09345	0
DMAP1	0	2	0	0.0869565	0.133792	0	3.09345	0
DMPK	0	2	0	0.0869565	0.133792	0	3.09345	0
DMXL2	0	2	0	0.0869565	0.133792	0	3.09345	0
DNAH9	0	2	0	0.0869565	0.133792	0	3.09345	0
DNAJC10	0	2	0	0.0869565	0.133792	0	3.09345	0
DNM1	0	2	0	0.0869565	0.133792	0	3.09345	0
DOT1L	0	2	0	0.0869565	0.133792	0	3.09345	0
DPYD	0	2	0	0.0869565	0.133792	0	3.09345	0
DSE	0	2	0	0.0869565	0.133792	0	3.09345	0
DSG1	0	2	0	0.0869565	0.133792	0	3.09345	0
DSG4	0	2	0	0.0869565	0.133792	0	3.09345	0
DTL	0	2	0	0.0869565	0.133792	0	3.09345	0
DUOX2	0	2	0	0.0869565	0.133792	0	3.09345	0
DUSP8	0	2	0	0.0869565	0.133792	0	3.09345	0
ECE1	0	2	0	0.0869565	0.133792	0	3.09345	0
EFCAB4B	0	2	0	0.0869565	0.133792	0	3.09345	0
EFCAB5	0	2	0	0.0869565	0.133792	0	3.09345	0
EFNB3	0	2	0	0.0869565	0.133792	0	3.09345	0
EHMT2	0	2	0	0.0869565	0.133792	0	3.09345	0
ELAVL1	0	2	0	0.0869565	0.133792	0	3.09345	0
EPB41L3	0	2	0	0.0869565	0.133792	0	3.09345	0
EPHA2	0	2	0	0.0869565	0.133792	0	3.09345	0
EPHA8	0	2	0	0.0869565	0.133792	0	3.09345	0
EPS8	0	2	0	0.0869565	0.133792	0	3.09345	0
ERCC4	0	2	0	0.0869565	0.133792	0	3.09345	0
ERCC6L	0	2	0	0.0869565	0.133792	0	3.09345	0
ESPL1	0	2	0	0.0869565	0.133792	0	3.09345	0
ESPN	0	2	0	0.0869565	0.133792	0	3.09345	0
ESR1	0	2	0	0.0869565	0.133792	0	3.09345	0
ETV3	0	2	0	0.0869565	0.133792	0	3.09345	0
EVC	0	2	0	0.0869565	0.133792	0	3.09345	0
EVI5L	0	2	0	0.0869565	0.133792	0	3.09345	0
EVPL	0	2	0	0.0869565	0.133792	0	3.09345	0
EXOC3L1	0	2	0	0.0869565	0.133792	0	3.09345	0
EXOC4	0	2	0	0.0869565	0.133792	0	3.09345	0
EXTL3	0	2	0	0.0869565	0.133792	0	3.09345	0
F8	0	2	0	0.0869565	0.133792	0	3.09345	0
FADS6	0	2	0	0.0869565	0.133792	0	3.09345	0
FAM120A	0	2	0	0.0869565	0.133792	0	3.09345	0
FAM120C	0	2	0	0.0869565	0.133792	0	3.09345	0
FAM129C	0	2	0	0.0869565	0.133792	0	3.09345	0
FAM135B	0	2	0	0.0869565	0.133792	0	3.09345	0
FAM163A	0	2	0	0.0869565	0.133792	0	3.09345	0
FAM69B	0	2	0	0.0869565	0.133792	0	3.09345	0
FAM71B	0	2	0	0.0869565	0.133792	0	3.09345	0
FAM89B	0	2	0	0.0869565	0.133792	0	3.09345	0
FAM98A	0	2	0	0.0869565	0.133792	0	3.09345	0
FAM98B	0	2	0	0.0869565	0.133792	0	3.09345	0
FBF1	0	2	0	0.0869565	0.133792	0	3.09345	0
FBRSL1	0	2	0	0.0869565	0.133792	0	3.09345	0
FBXL18	0	2	0	0.0869565	0.133792	0	3.09345	0
FBXL3	0	2	0	0.0869565	0.133792	0	3.09345	0
FBXO30	0	2	0	0.0869565	0.133792	0	3.09345	0
FBXW5	0	2	0	0.0869565	0.133792	0	3.09345	0
FCRL6	0	2	0	0.0869565	0.133792	0	3.09345	0
FERMT3	0	2	0	0.0869565	0.133792	0	3.09345	0
FGD2	0	2	0	0.0869565	0.133792	0	3.09345	0
FGD6	0	2	0	0.0869565	0.133792	0	3.09345	0
FHOD3	0	2	0	0.0869565	0.133792	0	3.09345	0
FLRT3	0	2	0	0.0869565	0.133792	0	3.09345	0
FMN1	0	2	0	0.0869565	0.133792	0	3.09345	0
FN1	0	2	0	0.0869565	0.133792	0	3.09345	0
FOLR1	0	2	0	0.0869565	0.133792	0	3.09345	0
FOXR2	0	2	0	0.0869565	0.133792	0	3.09345	0
FUT7	0	2	0	0.0869565	0.133792	0	3.09345	0
FXR1	0	2	0	0.0869565	0.133792	0	3.09345	0
FZD5	0	2	0	0.0869565	0.133792	0	3.09345	0
FZR1	0	2	0	0.0869565	0.133792	0	3.09345	0
GAA	0	2	0	0.0869565	0.133792	0	3.09345	0
GCAT	0	2	0	0.0869565	0.133792	0	3.09345	0
GCFC2	0	2	0	0.0869565	0.133792	0	3.09345	0
GCGR	0	2	0	0.0869565	0.133792	0	3.09345	0
GDF10	0	2	0	0.0869565	0.133792	0	3.09345	0
GFAP	0	2	0	0.0869565	0.133792	0	3.09345	0
GLRB	0	2	0	0.0869565	0.133792	0	3.09345	0
GLTSCR1L	0	2	0	0.0869565	0.133792	0	3.09345	0
GMPR2	0	2	0	0.0869565	0.133792	0	3.09345	0
GNB2	0	2	0	0.0869565	0.133792	0	3.09345	0
GOLGA8H	0	2	0	0.0869565	0.133792	0	3.09345	0
GPAM	0	2	0	0.0869565	0.133792	0	3.09345	0
GPBP1L1	0	2	0	0.0869565	0.133792	0	3.09345	0
GPR113	0	2	0	0.0869565	0.133792	0	3.09345	0
GPR179	0	2	0	0.0869565	0.133792	0	3.09345	0
GPR6	0	2	0	0.0869565	0.133792	0	3.09345	0
GPRC6A	0	2	0	0.0869565	0.133792	0	3.09345	0
GPRIN3	0	2	0	0.0869565	0.133792	0	3.09345	0
GRID2	0	2	0	0.0869565	0.133792	0	3.09345	0
GRIN1	0	2	0	0.0869565	0.133792	0	3.09345	0
GRIN2D	0	2	0	0.0869565	0.133792	0	3.09345	0
GRM5	0	2	0	0.0869565	0.133792	0	3.09345	0
GRM6	0	2	0	0.0869565	0.133792	0	3.09345	0
GTF2F1	0	2	0	0.0869565	0.133792	0	3.09345	0
GTF3C1	0	2	0	0.0869565	0.133792	0	3.09345	0
GYS2	0	2	0	0.0869565	0.133792	0	3.09345	0
HARBI1	0	2	0	0.0869565	0.133792	0	3.09345	0
HAS1	0	2	0	0.0869565	0.133792	0	3.09345	0
HAUS3	0	2	0	0.0869565	0.133792	0	3.09345	0
HDAC4	0	2	0	0.0869565	0.133792	0	3.09345	0
HDAC7	0	2	0	0.0869565	0.133792	0	3.09345	0
HHLA1	0	2	0	0.0869565	0.133792	0	3.09345	0
HIC1	0	2	0	0.0869565	0.133792	0	3.09345	0
HIP1R	0	2	0	0.0869565	0.133792	0	3.09345	0
HMGXB3	0	2	0	0.0869565	0.133792	0	3.09345	0
HMHA1	0	2	0	0.0869565	0.133792	0	3.09345	0
HOXA7	0	2	0	0.0869565	0.133792	0	3.09345	0
HOXD12	0	2	0	0.0869565	0.133792	0	3.09345	0
HS3ST3B1	0	2	0	0.0869565	0.133792	0	3.09345	0
HS3ST6	0	2	0	0.0869565	0.133792	0	3.09345	0
HSD11B2	0	2	0	0.0869565	0.133792	0	3.09345	0
HTR5A	0	2	0	0.0869565	0.133792	0	3.09345	0
IBA57	0	2	0	0.0869565	0.133792	0	3.09345	0
ICAM5	0	2	0	0.0869565	0.133792	0	3.09345	0
IFITM5	0	2	0	0.0869565	0.133792	0	3.09345	0
IGDCC3	0	2	0	0.0869565	0.133792	0	3.09345	0
IGDCC4	0	2	0	0.0869565	0.133792	0	3.09345	0
IGSF1	0	2	0	0.0869565	0.133792	0	3.09345	0
IGSF9	0	2	0	0.0869565	0.133792	0	3.09345	0
IL7	0	2	0	0.0869565	0.133792	0	3.09345	0
IQSEC2	0	2	0	0.0869565	0.133792	0	3.09345	0
IRF5	0	2	0	0.0869565	0.133792	0	3.09345	0
IRX1	0	2	0	0.0869565	0.133792	0	3.09345	0
ITGB4	0	2	0	0.0869565	0.133792	0	3.09345	0
ITGB7	0	2	0	0.0869565	0.133792	0	3.09345	0
ITIH6	0	2	0	0.0869565	0.133792	0	3.09345	0
ITPR1	0	2	0	0.0869565	0.133792	0	3.09345	0
ITPR3	0	2	0	0.0869565	0.133792	0	3.09345	0
KANK3	0	2	0	0.0869565	0.133792	0	3.09345	0
KAT6A	0	2	0	0.0869565	0.133792	0	3.09345	0
KAT8	0	2	0	0.0869565	0.133792	0	3.09345	0
KAZN	0	2	0	0.0869565	0.133792	0	3.09345	0
KCNJ14	0	2	0	0.0869565	0.133792	0	3.09345	0
KCNK6	0	2	0	0.0869565	0.133792	0	3.09345	0
KCNQ4	0	2	0	0.0869565	0.133792	0	3.09345	0
KDM4C	0	2	0	0.0869565	0.133792	0	3.09345	0
KIAA0319L	0	2	0	0.0869565	0.133792	0	3.09345	0
KIAA1462	0	2	0	0.0869565	0.133792	0	3.09345	0
KIAA1549L	0	2	0	0.0869565	0.133792	0	3.09345	0
KIAA1683	0	2	0	0.0869565	0.133792	0	3.09345	0
KIAA2018	0	2	0	0.0869565	0.133792	0	3.09345	0
KIDINS220	0	2	0	0.0869565	0.133792	0	3.09345	0
KIF1B	0	2	0	0.0869565	0.133792	0	3.09345	0
KIF5C	0	2	0	0.0869565	0.133792	0	3.09345	0
KIRREL2	0	2	0	0.0869565	0.133792	0	3.09345	0
KLF6	0	2	0	0.0869565	0.133792	0	3.09345	0
KLHDC7B	0	2	0	0.0869565	0.133792	0	3.09345	0
KLHL3	0	2	0	0.0869565	0.133792	0	3.09345	0
KLHL41	0	2	0	0.0869565	0.133792	0	3.09345	0
KPRP	0	2	0	0.0869565	0.133792	0	3.09345	0
KRI1	0	2	0	0.0869565	0.133792	0	3.09345	0
KRT85	0	2	0	0.0869565	0.133792	0	3.09345	0
LAMC1	0	2	0	0.0869565	0.133792	0	3.09345	0
LANCL3	0	2	0	0.0869565	0.133792	0	3.09345	0
LCE1C	0	2	0	0.0869565	0.133792	0	3.09345	0
LCT	0	2	0	0.0869565	0.133792	0	3.09345	0
LDB1	0	2	0	0.0869565	0.133792	0	3.09345	0
LIPE	0	2	0	0.0869565	0.133792	0	3.09345	0
LLGL2	0	2	0	0.0869565	0.133792	0	3.09345	0
LMF2	0	2	0	0.0869565	0.133792	0	3.09345	0
LMNB2	0	2	0	0.0869565	0.133792	0	3.09345	0
LMX1A	0	2	0	0.0869565	0.133792	0	3.09345	0
LNPEP	0	2	0	0.0869565	0.133792	0	3.09345	0
LOXHD1	0	2	0	0.0869565	0.133792	0	3.09345	0
LPHN1	0	2	0	0.0869565	0.133792	0	3.09345	0
LRFN1	0	2	0	0.0869565	0.133792	0	3.09345	0
LRIG1	0	2	0	0.0869565	0.133792	0	3.09345	0
LRIG2	0	2	0	0.0869565	0.133792	0	3.09345	0
LRIT2	0	2	0	0.0869565	0.133792	0	3.09345	0
LRRC14B	0	2	0	0.0869565	0.133792	0	3.09345	0
LRRC30	0	2	0	0.0869565	0.133792	0	3.09345	0
LRRC56	0	2	0	0.0869565	0.133792	0	3.09345	0
LZTS1	0	2	0	0.0869565	0.133792	0	3.09345	0
LZTS3	0	2	0	0.0869565	0.133792	0	3.09345	0
MAF	0	2	0	0.0869565	0.133792	0	3.09345	0
MAFF	0	2	0	0.0869565	0.133792	0	3.09345	0
MAGEE1	0	2	0	0.0869565	0.133792	0	3.09345	0
MAGI2	0	2	0	0.0869565	0.133792	0	3.09345	0
MAGI3	0	2	0	0.0869565	0.133792	0	3.09345	0
MAK16	0	2	0	0.0869565	0.133792	0	3.09345	0
MAMLD1	0	2	0	0.0869565	0.133792	0	3.09345	0
MAN1B1	0	2	0	0.0869565	0.133792	0	3.09345	0
MAP3K11	0	2	0	0.0869565	0.133792	0	3.09345	0
MAP3K12	0	2	0	0.0869565	0.133792	0	3.09345	0
MAP3K6	0	2	0	0.0869565	0.133792	0	3.09345	0
MAP3K9	0	2	0	0.0869565	0.133792	0	3.09345	0
MAP4K2	0	2	0	0.0869565	0.133792	0	3.09345	0
MAPK4	0	2	0	0.0869565	0.133792	0	3.09345	0
MAPK8IP1	0	2	0	0.0869565	0.133792	0	3.09345	0
MARCO	0	2	0	0.0869565	0.133792	0	3.09345	0
MARK2	0	2	0	0.0869565	0.133792	0	3.09345	0
MASP2	0	2	0	0.0869565	0.133792	0	3.09345	0
MBTPS1	0	2	0	0.0869565	0.133792	0	3.09345	0
MC3R	0	2	0	0.0869565	0.133792	0	3.09345	0
MCTP1	0	2	0	0.0869565	0.133792	0	3.09345	0
MED16	0	2	0	0.0869565	0.133792	0	3.09345	0
MGAT4C	0	2	0	0.0869565	0.133792	0	3.09345	0
MICALL1	0	2	0	0.0869565	0.133792	0	3.09345	0
MID1IP1	0	2	0	0.0869565	0.133792	0	3.09345	0
MKL2	0	2	0	0.0869565	0.133792	0	3.09345	0
MLXIPL	0	2	0	0.0869565	0.133792	0	3.09345	0
MOK	0	2	0	0.0869565	0.133792	0	3.09345	0
MPI	0	2	0	0.0869565	0.133792	0	3.09345	0
MROH2A	0	2	0	0.0869565	0.133792	0	3.09345	0
MSH5	0	2	0	0.0869565	0.133792	0	3.09345	0
MTMR4	0	2	0	0.0869565	0.133792	0	3.09345	0
MUTYH	0	2	0	0.0869565	0.133792	0	3.09345	0
MYBPC1	0	2	0	0.0869565	0.133792	0	3.09345	0
MYCBP2	0	2	0	0.0869565	0.133792	0	3.09345	0
MYH10	0	2	0	0.0869565	0.133792	0	3.09345	0
MYH13	0	2	0	0.0869565	0.133792	0	3.09345	0
MYH9	0	2	0	0.0869565	0.133792	0	3.09345	0
MYO18A	0	2	0	0.0869565	0.133792	0	3.09345	0
MYO1B	0	2	0	0.0869565	0.133792	0	3.09345	0
MYO1D	0	2	0	0.0869565	0.133792	0	3.09345	0
MYO6	0	2	0	0.0869565	0.133792	0	3.09345	0
MYO7A	0	2	0	0.0869565	0.133792	0	3.09345	0
MYOF	0	2	0	0.0869565	0.133792	0	3.09345	0
NAP1L3	0	2	0	0.0869565	0.133792	0	3.09345	0
NAT6	0	2	0	0.0869565	0.133792	0	3.09345	0
NCOA2	0	2	0	0.0869565	0.133792	0	3.09345	0
NEK4	0	2	0	0.0869565	0.133792	0	3.09345	0
NELFA	0	2	0	0.0869565	0.133792	0	3.09345	0
NEO1	0	2	0	0.0869565	0.133792	0	3.09345	0
NEURL4	0	2	0	0.0869565	0.133792	0	3.09345	0
NFATC1	0	2	0	0.0869565	0.133792	0	3.09345	0
NFATC2	0	2	0	0.0869565	0.133792	0	3.09345	0
NHS	0	2	0	0.0869565	0.133792	0	3.09345	0
NKPD1	0	2	0	0.0869565	0.133792	0	3.09345	0
NLRP3	0	2	0	0.0869565	0.133792	0	3.09345	0
NOD2	0	2	0	0.0869565	0.133792	0	3.09345	0
NPR1	0	2	0	0.0869565	0.133792	0	3.09345	0
NR2C2	0	2	0	0.0869565	0.133792	0	3.09345	0
NRG1	0	2	0	0.0869565	0.133792	0	3.09345	0
NRK	0	2	0	0.0869565	0.133792	0	3.09345	0
NT5C1B	0	2	0	0.0869565	0.133792	0	3.09345	0
NTF4	0	2	0	0.0869565	0.133792	0	3.09345	0
NTN3	0	2	0	0.0869565	0.133792	0	3.09345	0
NUB1	0	2	0	0.0869565	0.133792	0	3.09345	0
NUMA1	0	2	0	0.0869565	0.133792	0	3.09345	0
NUP133	0	2	0	0.0869565	0.133792	0	3.09345	0
NUP210	0	2	0	0.0869565	0.133792	0	3.09345	0
NUSAP1	0	2	0	0.0869565	0.133792	0	3.09345	0
NVL	0	2	0	0.0869565	0.133792	0	3.09345	0
OGDHL	0	2	0	0.0869565	0.133792	0	3.09345	0
OR10G3	0	2	0	0.0869565	0.133792	0	3.09345	0
OR4C16	0	2	0	0.0869565	0.133792	0	3.09345	0
OR4M2	0	2	0	0.0869565	0.133792	0	3.09345	0
OR4X2	0	2	0	0.0869565	0.133792	0	3.09345	0
OR52L1	0	2	0	0.0869565	0.133792	0	3.09345	0
OSBPL3	0	2	0	0.0869565	0.133792	0	3.09345	0
OSTF1	0	2	0	0.0869565	0.133792	0	3.09345	0
P4HB	0	2	0	0.0869565	0.133792	0	3.09345	0
PAPSS1	0	2	0	0.0869565	0.133792	0	3.09345	0
PAQR4	0	2	0	0.0869565	0.133792	0	3.09345	0
PAQR6	0	2	0	0.0869565	0.133792	0	3.09345	0
PARP10	0	2	0	0.0869565	0.133792	0	3.09345	0
PASD1	0	2	0	0.0869565	0.133792	0	3.09345	0
PBRM1	0	2	0	0.0869565	0.133792	0	3.09345	0
PBXIP1	0	2	0	0.0869565	0.133792	0	3.09345	0
PC	0	2	0	0.0869565	0.133792	0	3.09345	0
PCDH18	0	2	0	0.0869565	0.133792	0	3.09345	0
PCDH9	0	2	0	0.0869565	0.133792	0	3.09345	0
PCDHA7	0	2	0	0.0869565	0.133792	0	3.09345	0
PCDHGA11	0	2	0	0.0869565	0.133792	0	3.09345	0
PCDHGA7	0	2	0	0.0869565	0.133792	0	3.09345	0
PCMTD2	0	2	0	0.0869565	0.133792	0	3.09345	0
PCOLCE	0	2	0	0.0869565	0.133792	0	3.09345	0
PCSK2	0	2	0	0.0869565	0.133792	0	3.09345	0
PDE2A	0	2	0	0.0869565	0.133792	0	3.09345	0
PDGFRA	0	2	0	0.0869565	0.133792	0	3.09345	0
PDGFRB	0	2	0	0.0869565	0.133792	0	3.09345	0
PDIA4	0	2	0	0.0869565	0.133792	0	3.09345	0
PDILT	0	2	0	0.0869565	0.133792	0	3.09345	0
PDLIM2	0	2	0	0.0869565	0.133792	0	3.09345	0
PDZD2	0	2	0	0.0869565	0.133792	0	3.09345	0
PEG3	0	2	0	0.0869565	0.133792	0	3.09345	0
PFKFB2	0	2	0	0.0869565	0.133792	0	3.09345	0
PGM5	0	2	0	0.0869565	0.133792	0	3.09345	0
PHC1	0	2	0	0.0869565	0.133792	0	3.09345	0
PHF3	0	2	0	0.0869565	0.133792	0	3.09345	0
PHTF2	0	2	0	0.0869565	0.133792	0	3.09345	0
PIEZO1	0	2	0	0.0869565	0.133792	0	3.09345	0
PIGO	0	2	0	0.0869565	0.133792	0	3.09345	0
PIH1D1	0	2	0	0.0869565	0.133792	0	3.09345	0
PITPNM1	0	2	0	0.0869565	0.133792	0	3.09345	0
PITX2	0	2	0	0.0869565	0.133792	0	3.09345	0
PIWIL1	0	2	0	0.0869565	0.133792	0	3.09345	0
PKD1L1	0	2	0	0.0869565	0.133792	0	3.09345	0
PKHD1	0	2	0	0.0869565	0.133792	0	3.09345	0
PKLR	0	2	0	0.0869565	0.133792	0	3.09345	0
PKMYT1	0	2	0	0.0869565	0.133792	0	3.09345	0
PLEKHG2	0	2	0	0.0869565	0.133792	0	3.09345	0
PLEKHG6	0	2	0	0.0869565	0.133792	0	3.09345	0
PMS1	0	2	0	0.0869565	0.133792	0	3.09345	0
PNLIP	0	2	0	0.0869565	0.133792	0	3.09345	0
POU2F3	0	2	0	0.0869565	0.133792	0	3.09345	0
PPFIBP2	0	2	0	0.0869565	0.133792	0	3.09345	0
PPHLN1	0	2	0	0.0869565	0.133792	0	3.09345	0
PPIAL4G	0	2	0	0.0869565	0.133792	0	3.09345	0
PPIP5K2	0	2	0	0.0869565	0.133792	0	3.09345	0
PPL	0	2	0	0.0869565	0.133792	0	3.09345	0
PPP1R13L	0	2	0	0.0869565	0.133792	0	3.09345	0
PPP1R3D	0	2	0	0.0869565	0.133792	0	3.09345	0
PPP1R9B	0	2	0	0.0869565	0.133792	0	3.09345	0
PPP6R2	0	2	0	0.0869565	0.133792	0	3.09345	0
PRDM5	0	2	0	0.0869565	0.133792	0	3.09345	0
PRG4	0	2	0	0.0869565	0.133792	0	3.09345	0
PRKAG2	0	2	0	0.0869565	0.133792	0	3.09345	0
PRKRIR	0	2	0	0.0869565	0.133792	0	3.09345	0
PRLHR	0	2	0	0.0869565	0.133792	0	3.09345	0
PROCA1	0	2	0	0.0869565	0.133792	0	3.09345	0
PRRC2A	0	2	0	0.0869565	0.133792	0	3.09345	0
PRX	0	2	0	0.0869565	0.133792	0	3.09345	0
PSD	0	2	0	0.0869565	0.133792	0	3.09345	0
PSMC1	0	2	0	0.0869565	0.133792	0	3.09345	0
PTCH1	0	2	0	0.0869565	0.133792	0	3.09345	0
PTPN23	0	2	0	0.0869565	0.133792	0	3.09345	0
PTPN6	0	2	0	0.0869565	0.133792	0	3.09345	0
PTPRM	0	2	0	0.0869565	0.133792	0	3.09345	0
PTPRN	0	2	0	0.0869565	0.133792	0	3.09345	0
PWWP2B	0	2	0	0.0869565	0.133792	0	3.09345	0
QSOX1	0	2	0	0.0869565	0.133792	0	3.09345	0
QSOX2	0	2	0	0.0869565	0.133792	0	3.09345	0
RAB34	0	2	0	0.0869565	0.133792	0	3.09345	0
RAPGEF2	0	2	0	0.0869565	0.133792	0	3.09345	0
RASAL2	0	2	0	0.0869565	0.133792	0	3.09345	0
RAVER1	0	2	0	0.0869565	0.133792	0	3.09345	0
RBAK	0	2	0	0.0869565	0.133792	0	3.09345	0
RBFOX2	0	2	0	0.0869565	0.133792	0	3.09345	0
RBM15B	0	2	0	0.0869565	0.133792	0	3.09345	0
RBM19	0	2	0	0.0869565	0.133792	0	3.09345	0
RBM27	0	2	0	0.0869565	0.133792	0	3.09345	0
RBM28	0	2	0	0.0869565	0.133792	0	3.09345	0
RBPJL	0	2	0	0.0869565	0.133792	0	3.09345	0
RCN3	0	2	0	0.0869565	0.133792	0	3.09345	0
RCOR3	0	2	0	0.0869565	0.133792	0	3.09345	0
RCSD1	0	2	0	0.0869565	0.133792	0	3.09345	0
REXO1	0	2	0	0.0869565	0.133792	0	3.09345	0
RFC4	0	2	0	0.0869565	0.133792	0	3.09345	0
RFX6	0	2	0	0.0869565	0.133792	0	3.09345	0
RGS12	0	2	0	0.0869565	0.133792	0	3.09345	0
RGS3	0	2	0	0.0869565	0.133792	0	3.09345	0
RGS9BP	0	2	0	0.0869565	0.133792	0	3.09345	0
RGSL1	0	2	0	0.0869565	0.133792	0	3.09345	0
RHD	0	2	0	0.0869565	0.133792	0	3.09345	0
RIC8A	0	2	0	0.0869565	0.133792	0	3.09345	0
RIMBP2	0	2	0	0.0869565	0.133792	0	3.09345	0
RIN1	0	2	0	0.0869565	0.133792	0	3.09345	0
RNF123	0	2	0	0.0869565	0.133792	0	3.09345	0
ROBO4	0	2	0	0.0869565	0.133792	0	3.09345	0
RPGR	0	2	0	0.0869565	0.133792	0	3.09345	0
RPS6KA4	0	2	0	0.0869565	0.133792	0	3.09345	0
RTN4IP1	0	2	0	0.0869565	0.133792	0	3.09345	0
RTN4R	0	2	0	0.0869565	0.133792	0	3.09345	0
S100A7A	0	2	0	0.0869565	0.133792	0	3.09345	0
SAMD11	0	2	0	0.0869565	0.133792	0	3.09345	0
SAMSN1	0	2	0	0.0869565	0.133792	0	3.09345	0
SASH3	0	2	0	0.0869565	0.133792	0	3.09345	0
SASS6	0	2	0	0.0869565	0.133792	0	3.09345	0
SCLT1	0	2	0	0.0869565	0.133792	0	3.09345	0
SCN3A	0	2	0	0.0869565	0.133792	0	3.09345	0
SCN8A	0	2	0	0.0869565	0.133792	0	3.09345	0
SDC3	0	2	0	0.0869565	0.133792	0	3.09345	0
SDSL	0	2	0	0.0869565	0.133792	0	3.09345	0
SEC13	0	2	0	0.0869565	0.133792	0	3.09345	0
SEC16A	0	2	0	0.0869565	0.133792	0	3.09345	0
SEC31B	0	2	0	0.0869565	0.133792	0	3.09345	0
SELV	0	2	0	0.0869565	0.133792	0	3.09345	0
SEMA3F	0	2	0	0.0869565	0.133792	0	3.09345	0
SEMA5A	0	2	0	0.0869565	0.133792	0	3.09345	0
SEPN1	0	2	0	0.0869565	0.133792	0	3.09345	0
SERPINA11	0	2	0	0.0869565	0.133792	0	3.09345	0
SETBP1	0	2	0	0.0869565	0.133792	0	3.09345	0
SEZ6L2	0	2	0	0.0869565	0.133792	0	3.09345	0
SFXN5	0	2	0	0.0869565	0.133792	0	3.09345	0
SGPP1	0	2	0	0.0869565	0.133792	0	3.09345	0
SH2B3	0	2	0	0.0869565	0.133792	0	3.09345	0
SH2D3A	0	2	0	0.0869565	0.133792	0	3.09345	0
SH3BP5	0	2	0	0.0869565	0.133792	0	3.09345	0
SH3GLB2	0	2	0	0.0869565	0.133792	0	3.09345	0
SH3TC2	0	2	0	0.0869565	0.133792	0	3.09345	0
SHROOM1	0	2	0	0.0869565	0.133792	0	3.09345	0
SIDT1	0	2	0	0.0869565	0.133792	0	3.09345	0
SIGIRR	0	2	0	0.0869565	0.133792	0	3.09345	0
SIRPG	0	2	0	0.0869565	0.133792	0	3.09345	0
SIRT6	0	2	0	0.0869565	0.133792	0	3.09345	0
SIX4	0	2	0	0.0869565	0.133792	0	3.09345	0
SLAIN1	0	2	0	0.0869565	0.133792	0	3.09345	0
SLAIN2	0	2	0	0.0869565	0.133792	0	3.09345	0
SLC12A3	0	2	0	0.0869565	0.133792	0	3.09345	0
SLC12A5	0	2	0	0.0869565	0.133792	0	3.09345	0
SLC16A2	0	2	0	0.0869565	0.133792	0	3.09345	0
SLC16A3	0	2	0	0.0869565	0.133792	0	3.09345	0
SLC19A1	0	2	0	0.0869565	0.133792	0	3.09345	0
SLC24A4	0	2	0	0.0869565	0.133792	0	3.09345	0
SLC24A5	0	2	0	0.0869565	0.133792	0	3.09345	0
SLC25A29	0	2	0	0.0869565	0.133792	0	3.09345	0
SLC25A36	0	2	0	0.0869565	0.133792	0	3.09345	0
SLC26A8	0	2	0	0.0869565	0.133792	0	3.09345	0
SLC32A1	0	2	0	0.0869565	0.133792	0	3.09345	0
SLC34A2	0	2	0	0.0869565	0.133792	0	3.09345	0
SLC37A1	0	2	0	0.0869565	0.133792	0	3.09345	0
SLC44A2	0	2	0	0.0869565	0.133792	0	3.09345	0
SLCO5A1	0	2	0	0.0869565	0.133792	0	3.09345	0
SNED1	0	2	0	0.0869565	0.133792	0	3.09345	0
SNX32	0	2	0	0.0869565	0.133792	0	3.09345	0
SOGA3	0	2	0	0.0869565	0.133792	0	3.09345	0
SON	0	2	0	0.0869565	0.133792	0	3.09345	0
SORBS3	0	2	0	0.0869565	0.133792	0	3.09345	0
SORL1	0	2	0	0.0869565	0.133792	0	3.09345	0
SOX11	0	2	0	0.0869565	0.133792	0	3.09345	0
SPECC1	0	2	0	0.0869565	0.133792	0	3.09345	0
SPEM1	0	2	0	0.0869565	0.133792	0	3.09345	0
SPG7	0	2	0	0.0869565	0.133792	0	3.09345	0
SPN	0	2	0	0.0869565	0.133792	0	3.09345	0
SPTAN1	0	2	0	0.0869565	0.133792	0	3.09345	0
SQLE	0	2	0	0.0869565	0.133792	0	3.09345	0
SRRM4	0	2	0	0.0869565	0.133792	0	3.09345	0
SRSF11	0	2	0	0.0869565	0.133792	0	3.09345	0
ST18	0	2	0	0.0869565	0.133792	0	3.09345	0
STAG3	0	2	0	0.0869565	0.133792	0	3.09345	0
STAMBPL1	0	2	0	0.0869565	0.133792	0	3.09345	0
STAP2	0	2	0	0.0869565	0.133792	0	3.09345	0
STARD8	0	2	0	0.0869565	0.133792	0	3.09345	0
STAT1	0	2	0	0.0869565	0.133792	0	3.09345	0
STC1	0	2	0	0.0869565	0.133792	0	3.09345	0
STXBP6	0	2	0	0.0869565	0.133792	0	3.09345	0
SULF2	0	2	0	0.0869565	0.133792	0	3.09345	0
SUPT5H	0	2	0	0.0869565	0.133792	0	3.09345	0
SUV420H2	0	2	0	0.0869565	0.133792	0	3.09345	0
SYCP2L	0	2	0	0.0869565	0.133792	0	3.09345	0
SYNE3	0	2	0	0.0869565	0.133792	0	3.09345	0
SYNPO	0	2	0	0.0869565	0.133792	0	3.09345	0
SYNPO2L	0	2	0	0.0869565	0.133792	0	3.09345	0
TAF4	0	2	0	0.0869565	0.133792	0	3.09345	0
TANC2	0	2	0	0.0869565	0.133792	0	3.09345	0
TBC1D1	0	2	0	0.0869565	0.133792	0	3.09345	0
TBC1D10C	0	2	0	0.0869565	0.133792	0	3.09345	0
TBC1D20	0	2	0	0.0869565	0.133792	0	3.09345	0
TBC1D25	0	2	0	0.0869565	0.133792	0	3.09345	0
TBC1D8	0	2	0	0.0869565	0.133792	0	3.09345	0
TBX10	0	2	0	0.0869565	0.133792	0	3.09345	0
TCAP	0	2	0	0.0869565	0.133792	0	3.09345	0
TCEB3B	0	2	0	0.0869565	0.133792	0	3.09345	0
TCF19	0	2	0	0.0869565	0.133792	0	3.09345	0
TCF20	0	2	0	0.0869565	0.133792	0	3.09345	0
TCHP	0	2	0	0.0869565	0.133792	0	3.09345	0
TECPR1	0	2	0	0.0869565	0.133792	0	3.09345	0
TESK1	0	2	0	0.0869565	0.133792	0	3.09345	0
TESK2	0	2	0	0.0869565	0.133792	0	3.09345	0
TFAP2E	0	2	0	0.0869565	0.133792	0	3.09345	0
TG	0	2	0	0.0869565	0.133792	0	3.09345	0
THBS3	0	2	0	0.0869565	0.133792	0	3.09345	0
THRAP3	0	2	0	0.0869565	0.133792	0	3.09345	0
THSD1	0	2	0	0.0869565	0.133792	0	3.09345	0
THSD4	0	2	0	0.0869565	0.133792	0	3.09345	0
TMED6	0	2	0	0.0869565	0.133792	0	3.09345	0
TMEM164	0	2	0	0.0869565	0.133792	0	3.09345	0
TMEM177	0	2	0	0.0869565	0.133792	0	3.09345	0
TMEM181	0	2	0	0.0869565	0.133792	0	3.09345	0
TMOD3	0	2	0	0.0869565	0.133792	0	3.09345	0
TMTC3	0	2	0	0.0869565	0.133792	0	3.09345	0
TNFAIP1	0	2	0	0.0869565	0.133792	0	3.09345	0
TNKS1BP1	0	2	0	0.0869565	0.133792	0	3.09345	0
TOPBP1	0	2	0	0.0869565	0.133792	0	3.09345	0
TP53TG5	0	2	0	0.0869565	0.133792	0	3.09345	0
TPCN1	0	2	0	0.0869565	0.133792	0	3.09345	0
TPO	0	2	0	0.0869565	0.133792	0	3.09345	0
TPRA1	0	2	0	0.0869565	0.133792	0	3.09345	0
TRIM35	0	2	0	0.0869565	0.133792	0	3.09345	0
TRIM42	0	2	0	0.0869565	0.133792	0	3.09345	0
TRIM46	0	2	0	0.0869565	0.133792	0	3.09345	0
TRIM56	0	2	0	0.0869565	0.133792	0	3.09345	0
TRIM7	0	2	0	0.0869565	0.133792	0	3.09345	0
TRIM71	0	2	0	0.0869565	0.133792	0	3.09345	0
TRIP11	0	2	0	0.0869565	0.133792	0	3.09345	0
TROVE2	0	2	0	0.0869565	0.133792	0	3.09345	0
TRPC5	0	2	0	0.0869565	0.133792	0	3.09345	0
TRPM6	0	2	0	0.0869565	0.133792	0	3.09345	0
TRPV1	0	2	0	0.0869565	0.133792	0	3.09345	0
TRPV3	0	2	0	0.0869565	0.133792	0	3.09345	0
TRRAP	0	2	0	0.0869565	0.133792	0	3.09345	0
TSSK2	0	2	0	0.0869565	0.133792	0	3.09345	0
TTI1	0	2	0	0.0869565	0.133792	0	3.09345	0
TTLL4	0	2	0	0.0869565	0.133792	0	3.09345	0
TXNDC15	0	2	0	0.0869565	0.133792	0	3.09345	0
UBE3C	0	2	0	0.0869565	0.133792	0	3.09345	0
UCKL1	0	2	0	0.0869565	0.133792	0	3.09345	0
UNC13B	0	2	0	0.0869565	0.133792	0	3.09345	0
UNK	0	2	0	0.0869565	0.133792	0	3.09345	0
UNKL	0	2	0	0.0869565	0.133792	0	3.09345	0
URB2	0	2	0	0.0869565	0.133792	0	3.09345	0
URI1	0	2	0	0.0869565	0.133792	0	3.09345	0
USH1C	0	2	0	0.0869565	0.133792	0	3.09345	0
USP16	0	2	0	0.0869565	0.133792	0	3.09345	0
USP42	0	2	0	0.0869565	0.133792	0	3.09345	0
USP49	0	2	0	0.0869565	0.133792	0	3.09345	0
UTP14A	0	2	0	0.0869565	0.133792	0	3.09345	0
VCP	0	2	0	0.0869565	0.133792	0	3.09345	0
VPS13C	0	2	0	0.0869565	0.133792	0	3.09345	0
VPS16	0	2	0	0.0869565	0.133792	0	3.09345	0
VWA3A	0	2	0	0.0869565	0.133792	0	3.09345	0
VWA5B1	0	2	0	0.0869565	0.133792	0	3.09345	0
WDR33	0	2	0	0.0869565	0.133792	0	3.09345	0
WDR45	0	2	0	0.0869565	0.133792	0	3.09345	0
WDR6	0	2	0	0.0869565	0.133792	0	3.09345	0
WDR90	0	2	0	0.0869565	0.133792	0	3.09345	0
WHSC1	0	2	0	0.0869565	0.133792	0	3.09345	0
XKR7	0	2	0	0.0869565	0.133792	0	3.09345	0
XPO7	0	2	0	0.0869565	0.133792	0	3.09345	0
XRN2	0	2	0	0.0869565	0.133792	0	3.09345	0
ZBTB1	0	2	0	0.0869565	0.133792	0	3.09345	0
ZBTB4	0	2	0	0.0869565	0.133792	0	3.09345	0
ZBTB47	0	2	0	0.0869565	0.133792	0	3.09345	0
ZC3H14	0	2	0	0.0869565	0.133792	0	3.09345	0
ZFAT	0	2	0	0.0869565	0.133792	0	3.09345	0
ZFP64	0	2	0	0.0869565	0.133792	0	3.09345	0
ZFYVE20	0	2	0	0.0869565	0.133792	0	3.09345	0
ZNF101	0	2	0	0.0869565	0.133792	0	3.09345	0
ZNF212	0	2	0	0.0869565	0.133792	0	3.09345	0
ZNF219	0	2	0	0.0869565	0.133792	0	3.09345	0
ZNF268	0	2	0	0.0869565	0.133792	0	3.09345	0
ZNF283	0	2	0	0.0869565	0.133792	0	3.09345	0
ZNF33B	0	2	0	0.0869565	0.133792	0	3.09345	0
ZNF365	0	2	0	0.0869565	0.133792	0	3.09345	0
ZNF423	0	2	0	0.0869565	0.133792	0	3.09345	0
ZNF429	0	2	0	0.0869565	0.133792	0	3.09345	0
ZNF439	0	2	0	0.0869565	0.133792	0	3.09345	0
ZNF461	0	2	0	0.0869565	0.133792	0	3.09345	0
ZNF474	0	2	0	0.0869565	0.133792	0	3.09345	0
ZNF496	0	2	0	0.0869565	0.133792	0	3.09345	0
ZNF502	0	2	0	0.0869565	0.133792	0	3.09345	0
ZNF565	0	2	0	0.0869565	0.133792	0	3.09345	0
ZNF638	0	2	0	0.0869565	0.133792	0	3.09345	0
ZNF707	0	2	0	0.0869565	0.133792	0	3.09345	0
ZNF74	0	2	0	0.0869565	0.133792	0	3.09345	0
ZNF775	0	2	0	0.0869565	0.133792	0	3.09345	0
ZNF776	0	2	0	0.0869565	0.133792	0	3.09345	0
ZNF829	0	2	0	0.0869565	0.133792	0	3.09345	0
ZNF837	0	2	0	0.0869565	0.133792	0	3.09345	0
ZNF844	0	2	0	0.0869565	0.133792	0	3.09345	0
ZNF845	0	2	0	0.0869565	0.133792	0	3.09345	0
ZNRF4	0	2	0	0.0869565	0.133792	0	3.09345	0
ZSCAN10	0	2	0	0.0869565	0.133792	0	3.09345	0
ZSWIM8	0	2	0	0.0869565	0.133792	0	3.09345	0
ZZEF1	0	2	0	0.0869565	0.133792	0	3.09345	0
FAT4	3	5	0.0769231	0.217391	0.134245	0.306336	1.77665	0.0427168
GLI3	3	5	0.0769231	0.217391	0.134245	0.306336	1.77665	0.0427168
RP1L1	3	5	0.0769231	0.217391	0.134245	0.306336	1.77665	0.0427168
ABCC4	1	3	0.025641	0.130435	0.139688	0.180616	2.41491	0.00326445
ACTN2	1	3	0.025641	0.130435	0.139688	0.180616	2.41491	0.00326445
ADAMTS9	1	3	0.025641	0.130435	0.139688	0.180616	2.41491	0.00326445
ANKRD12	1	3	0.025641	0.130435	0.139688	0.180616	2.41491	0.00326445
ARHGAP4	1	3	0.025641	0.130435	0.139688	0.180616	2.41491	0.00326445
ARHGEF2	1	3	0.025641	0.130435	0.139688	0.180616	2.41491	0.00326445
ARID1B	1	3	0.025641	0.130435	0.139688	0.180616	2.41491	0.00326445
ATHL1	1	3	0.025641	0.130435	0.139688	0.180616	2.41491	0.00326445
ATP10A	1	3	0.025641	0.130435	0.139688	0.180616	2.41491	0.00326445
BIRC6	1	3	0.025641	0.130435	0.139688	0.180616	2.41491	0.00326445
BOC	1	3	0.025641	0.130435	0.139688	0.180616	2.41491	0.00326445
CACNA1H	1	3	0.025641	0.130435	0.139688	0.180616	2.41491	0.00326445
CDH1	1	3	0.025641	0.130435	0.139688	0.180616	2.41491	0.00326445
CDH18	1	3	0.025641	0.130435	0.139688	0.180616	2.41491	0.00326445
CELSR3	1	3	0.025641	0.130435	0.139688	0.180616	2.41491	0.00326445
CHD4	1	3	0.025641	0.130435	0.139688	0.180616	2.41491	0.00326445
CHD6	1	3	0.025641	0.130435	0.139688	0.180616	2.41491	0.00326445
CIC	1	3	0.025641	0.130435	0.139688	0.180616	2.41491	0.00326445
CLIP1	1	3	0.025641	0.130435	0.139688	0.180616	2.41491	0.00326445
CNTNAP2	1	3	0.025641	0.130435	0.139688	0.180616	2.41491	0.00326445
COL27A1	1	3	0.025641	0.130435	0.139688	0.180616	2.41491	0.00326445
CYFIP2	1	3	0.025641	0.130435	0.139688	0.180616	2.41491	0.00326445
DNAH7	1	3	0.025641	0.130435	0.139688	0.180616	2.41491	0.00326445
DOCK3	1	3	0.025641	0.130435	0.139688	0.180616	2.41491	0.00326445
ERCC2	1	3	0.025641	0.130435	0.139688	0.180616	2.41491	0.00326445
FASN	1	3	0.025641	0.130435	0.139688	0.180616	2.41491	0.00326445
FBN3	1	3	0.025641	0.130435	0.139688	0.180616	2.41491	0.00326445
FRAS1	1	3	0.025641	0.130435	0.139688	0.180616	2.41491	0.00326445
GREB1L	1	3	0.025641	0.130435	0.139688	0.180616	2.41491	0.00326445
GRID1	1	3	0.025641	0.130435	0.139688	0.180616	2.41491	0.00326445
GRIK2	1	3	0.025641	0.130435	0.139688	0.180616	2.41491	0.00326445
HDLBP	1	3	0.025641	0.130435	0.139688	0.180616	2.41491	0.00326445
HECW1	1	3	0.025641	0.130435	0.139688	0.180616	2.41491	0.00326445
HERC2	1	3	0.025641	0.130435	0.139688	0.180616	2.41491	0.00326445
IGSF10	1	3	0.025641	0.130435	0.139688	0.180616	2.41491	0.00326445
IRS4	1	3	0.025641	0.130435	0.139688	0.180616	2.41491	0.00326445
KCNA5	1	3	0.025641	0.130435	0.139688	0.180616	2.41491	0.00326445
LPHN2	1	3	0.025641	0.130435	0.139688	0.180616	2.41491	0.00326445
MAP7D1	1	3	0.025641	0.130435	0.139688	0.180616	2.41491	0.00326445
MYH7B	1	3	0.025641	0.130435	0.139688	0.180616	2.41491	0.00326445
NBEA	1	3	0.025641	0.130435	0.139688	0.180616	2.41491	0.00326445
NINL	1	3	0.025641	0.130435	0.139688	0.180616	2.41491	0.00326445
NIPBL	1	3	0.025641	0.130435	0.139688	0.180616	2.41491	0.00326445
NLGN4X	1	3	0.025641	0.130435	0.139688	0.180616	2.41491	0.00326445
NLRP11	1	3	0.025641	0.130435	0.139688	0.180616	2.41491	0.00326445
NTN1	1	3	0.025641	0.130435	0.139688	0.180616	2.41491	0.00326445
OBSL1	1	3	0.025641	0.130435	0.139688	0.180616	2.41491	0.00326445
PCDHA13	1	3	0.025641	0.130435	0.139688	0.180616	2.41491	0.00326445
PCDHGB7	1	3	0.025641	0.130435	0.139688	0.180616	2.41491	0.00326445
PKD1	1	3	0.025641	0.130435	0.139688	0.180616	2.41491	0.00326445
PLCH2	1	3	0.025641	0.130435	0.139688	0.180616	2.41491	0.00326445
PLXNA1	1	3	0.025641	0.130435	0.139688	0.180616	2.41491	0.00326445
SCAF1	1	3	0.025641	0.130435	0.139688	0.180616	2.41491	0.00326445
SHANK3	1	3	0.025641	0.130435	0.139688	0.180616	2.41491	0.00326445
SHCBP1L	1	3	0.025641	0.130435	0.139688	0.180616	2.41491	0.00326445
SLX4	1	3	0.025641	0.130435	0.139688	0.180616	2.41491	0.00326445
SPEG	1	3	0.025641	0.130435	0.139688	0.180616	2.41491	0.00326445
SPTBN1	1	3	0.025641	0.130435	0.139688	0.180616	2.41491	0.00326445
SVEP1	1	3	0.025641	0.130435	0.139688	0.180616	2.41491	0.00326445
TENM4	1	3	0.025641	0.130435	0.139688	0.180616	2.41491	0.00326445
TIE1	1	3	0.025641	0.130435	0.139688	0.180616	2.41491	0.00326445
TLN2	1	3	0.025641	0.130435	0.139688	0.180616	2.41491	0.00326445
TNXB	1	3	0.025641	0.130435	0.139688	0.180616	2.41491	0.00326445
TONSL	1	3	0.025641	0.130435	0.139688	0.180616	2.41491	0.00326445
TULP4	1	3	0.025641	0.130435	0.139688	0.180616	2.41491	0.00326445
ULK1	1	3	0.025641	0.130435	0.139688	0.180616	2.41491	0.00326445
WDFY3	1	3	0.025641	0.130435	0.139688	0.180616	2.41491	0.00326445
XAB2	1	3	0.025641	0.130435	0.139688	0.180616	2.41491	0.00326445
ZFHX3	1	3	0.025641	0.130435	0.139688	0.180616	2.41491	0.00326445
ZNF292	1	3	0.025641	0.130435	0.139688	0.180616	2.41491	0.00326445
ZNF536	1	3	0.025641	0.130435	0.139688	0.180616	2.41491	0.00326445
ZNF835	1	3	0.025641	0.130435	0.139688	0.180616	2.41491	0.00326445
PTEN	5	0	0.128205	0	0.147543	Inf	Inf	0.558965
TRHDE	5	0	0.128205	0	0.147543	Inf	Inf	0.558965
SMAD4	10	2	0.25641	0.0869565	0.182003	3.55561	36.68	0.655085
ATM	2	4	0.0512821	0.173913	0.182798	0.262866	2.02294	0.0219132
C3	2	4	0.0512821	0.173913	0.182798	0.262866	2.02294	0.0219132
EP400	2	4	0.0512821	0.173913	0.182798	0.262866	2.02294	0.0219132
FAT2	2	4	0.0512821	0.173913	0.182798	0.262866	2.02294	0.0219132
FLNC	2	4	0.0512821	0.173913	0.182798	0.262866	2.02294	0.0219132
MYT1L	2	4	0.0512821	0.173913	0.182798	0.262866	2.02294	0.0219132
SCRIB	2	4	0.0512821	0.173913	0.182798	0.262866	2.02294	0.0219132
SHANK1	2	4	0.0512821	0.173913	0.182798	0.262866	2.02294	0.0219132
SIGLEC1	2	4	0.0512821	0.173913	0.182798	0.262866	2.02294	0.0219132
TAF1L	2	4	0.0512821	0.173913	0.182798	0.262866	2.02294	0.0219132
VPS13B	2	4	0.0512821	0.173913	0.182798	0.262866	2.02294	0.0219132
VWA8	2	4	0.0512821	0.173913	0.182798	0.262866	2.02294	0.0219132
STARD9	4	5	0.102564	0.217391	0.272041	0.41777	2.20629	0.0731867
DOCK4	4	0	0.102564	0	0.287132	Inf	Inf	0.395505
ADCY8	3	0	0.0769231	0	0.288472	Inf	Inf	0.244337
AMER3	3	0	0.0769231	0	0.288472	Inf	Inf	0.244337
KRT12	3	0	0.0769231	0	0.288472	Inf	Inf	0.244337
MDH1B	3	0	0.0769231	0	0.288472	Inf	Inf	0.244337
MT-ND6	3	0	0.0769231	0	0.288472	Inf	Inf	0.244337
MYO1H	3	0	0.0769231	0	0.288472	Inf	Inf	0.244337
NCKAP5	3	0	0.0769231	0	0.288472	Inf	Inf	0.244337
PLK1	3	0	0.0769231	0	0.288472	Inf	Inf	0.244337
PTPRT	3	0	0.0769231	0	0.288472	Inf	Inf	0.244337
ZNF729	3	0	0.0769231	0	0.288472	Inf	Inf	0.244337
APC2	2	3	0.0512821	0.130435	0.350342	0.366738	3.47859	0.0284496
BHLHE22	2	3	0.0512821	0.130435	0.350342	0.366738	3.47859	0.0284496
CACNA1C	2	3	0.0512821	0.130435	0.350342	0.366738	3.47859	0.0284496
COL4A1	2	3	0.0512821	0.130435	0.350342	0.366738	3.47859	0.0284496
DMD	2	3	0.0512821	0.130435	0.350342	0.366738	3.47859	0.0284496
DNHD1	2	3	0.0512821	0.130435	0.350342	0.366738	3.47859	0.0284496
DSCAML1	2	3	0.0512821	0.130435	0.350342	0.366738	3.47859	0.0284496
GLI2	2	3	0.0512821	0.130435	0.350342	0.366738	3.47859	0.0284496
GPR112	2	3	0.0512821	0.130435	0.350342	0.366738	3.47859	0.0284496
HRNR	2	3	0.0512821	0.130435	0.350342	0.366738	3.47859	0.0284496
LAMA5	2	3	0.0512821	0.130435	0.350342	0.366738	3.47859	0.0284496
LRP2	2	3	0.0512821	0.130435	0.350342	0.366738	3.47859	0.0284496
MCF2L	2	3	0.0512821	0.130435	0.350342	0.366738	3.47859	0.0284496
MYH3	2	3	0.0512821	0.130435	0.350342	0.366738	3.47859	0.0284496
NOTCH1	2	3	0.0512821	0.130435	0.350342	0.366738	3.47859	0.0284496
PKHD1L1	2	3	0.0512821	0.130435	0.350342	0.366738	3.47859	0.0284496
PLEKHG5	2	3	0.0512821	0.130435	0.350342	0.366738	3.47859	0.0284496
SPEN	2	3	0.0512821	0.130435	0.350342	0.366738	3.47859	0.0284496
SZT2	2	3	0.0512821	0.130435	0.350342	0.366738	3.47859	0.0284496
TRPM1	2	3	0.0512821	0.130435	0.350342	0.366738	3.47859	0.0284496
XIRP2	2	3	0.0512821	0.130435	0.350342	0.366738	3.47859	0.0284496
2023-09-15	0	1	0	0.0434783	0.370968	0	23.0001	0
2023-03-03	0	1	0	0.0434783	0.370968	0	23.0001	0
2023-03-04	0	1	0	0.0434783	0.370968	0	23.0001	0
2023-09-08	0	1	0	0.0434783	0.370968	0	23.0001	0
2023-09-09	0	1	0	0.0434783	0.370968	0	23.0001	0
A3GALT2	0	1	0	0.0434783	0.370968	0	23.0001	0
AADACL4	0	1	0	0.0434783	0.370968	0	23.0001	0
AANAT	0	1	0	0.0434783	0.370968	0	23.0001	0
AAR2	0	1	0	0.0434783	0.370968	0	23.0001	0
AARS	0	1	0	0.0434783	0.370968	0	23.0001	0
AASS	0	1	0	0.0434783	0.370968	0	23.0001	0
ABCB10	0	1	0	0.0434783	0.370968	0	23.0001	0
ABCB6	0	1	0	0.0434783	0.370968	0	23.0001	0
ABCC12	0	1	0	0.0434783	0.370968	0	23.0001	0
ABCC3	0	1	0	0.0434783	0.370968	0	23.0001	0
ABCC5	0	1	0	0.0434783	0.370968	0	23.0001	0
ABCC6	0	1	0	0.0434783	0.370968	0	23.0001	0
ABCF1	0	1	0	0.0434783	0.370968	0	23.0001	0
ABCF2	0	1	0	0.0434783	0.370968	0	23.0001	0
ABCF3	0	1	0	0.0434783	0.370968	0	23.0001	0
ABCG2	0	1	0	0.0434783	0.370968	0	23.0001	0
ABHD11	0	1	0	0.0434783	0.370968	0	23.0001	0
ABHD16A	0	1	0	0.0434783	0.370968	0	23.0001	0
ABHD17C	0	1	0	0.0434783	0.370968	0	23.0001	0
ABHD5	0	1	0	0.0434783	0.370968	0	23.0001	0
ABI3BP	0	1	0	0.0434783	0.370968	0	23.0001	0
ABLIM1	0	1	0	0.0434783	0.370968	0	23.0001	0
ABLIM3	0	1	0	0.0434783	0.370968	0	23.0001	0
ABT1	0	1	0	0.0434783	0.370968	0	23.0001	0
AC004381.6	0	1	0	0.0434783	0.370968	0	23.0001	0
AC005841.1	0	1	0	0.0434783	0.370968	0	23.0001	0
ACAA1	0	1	0	0.0434783	0.370968	0	23.0001	0
ACADSB	0	1	0	0.0434783	0.370968	0	23.0001	0
ACADVL	0	1	0	0.0434783	0.370968	0	23.0001	0
ACAN	0	1	0	0.0434783	0.370968	0	23.0001	0
ACAP2	0	1	0	0.0434783	0.370968	0	23.0001	0
ACAT1	0	1	0	0.0434783	0.370968	0	23.0001	0
ACBD6	0	1	0	0.0434783	0.370968	0	23.0001	0
ACER2	0	1	0	0.0434783	0.370968	0	23.0001	0
ACHE	0	1	0	0.0434783	0.370968	0	23.0001	0
ACOT4	0	1	0	0.0434783	0.370968	0	23.0001	0
ACOX2	0	1	0	0.0434783	0.370968	0	23.0001	0
ACOXL	0	1	0	0.0434783	0.370968	0	23.0001	0
ACP2	0	1	0	0.0434783	0.370968	0	23.0001	0
ACRC	0	1	0	0.0434783	0.370968	0	23.0001	0
ACSF3	0	1	0	0.0434783	0.370968	0	23.0001	0
ACSL5	0	1	0	0.0434783	0.370968	0	23.0001	0
ACSM1	0	1	0	0.0434783	0.370968	0	23.0001	0
ACSM2B	0	1	0	0.0434783	0.370968	0	23.0001	0
ACSS3	0	1	0	0.0434783	0.370968	0	23.0001	0
ACTL7B	0	1	0	0.0434783	0.370968	0	23.0001	0
ACTN4	0	1	0	0.0434783	0.370968	0	23.0001	0
ACTR10	0	1	0	0.0434783	0.370968	0	23.0001	0
ACTR3C	0	1	0	0.0434783	0.370968	0	23.0001	0
ACTR8	0	1	0	0.0434783	0.370968	0	23.0001	0
ACTRT2	0	1	0	0.0434783	0.370968	0	23.0001	0
ACYP1	0	1	0	0.0434783	0.370968	0	23.0001	0
ADA	0	1	0	0.0434783	0.370968	0	23.0001	0
ADAD1	0	1	0	0.0434783	0.370968	0	23.0001	0
ADAL	0	1	0	0.0434783	0.370968	0	23.0001	0
ADAM17	0	1	0	0.0434783	0.370968	0	23.0001	0
ADAM28	0	1	0	0.0434783	0.370968	0	23.0001	0
ADAM29	0	1	0	0.0434783	0.370968	0	23.0001	0
ADAM30	0	1	0	0.0434783	0.370968	0	23.0001	0
ADAMDEC1	0	1	0	0.0434783	0.370968	0	23.0001	0
ADAMTS17	0	1	0	0.0434783	0.370968	0	23.0001	0
ADAMTS5	0	1	0	0.0434783	0.370968	0	23.0001	0
ADAMTS8	0	1	0	0.0434783	0.370968	0	23.0001	0
ADAMTSL5	0	1	0	0.0434783	0.370968	0	23.0001	0
ADAR	0	1	0	0.0434783	0.370968	0	23.0001	0
ADAT3	0	1	0	0.0434783	0.370968	0	23.0001	0
ADCK3	0	1	0	0.0434783	0.370968	0	23.0001	0
ADCK4	0	1	0	0.0434783	0.370968	0	23.0001	0
ADCY2	0	1	0	0.0434783	0.370968	0	23.0001	0
ADCY3	0	1	0	0.0434783	0.370968	0	23.0001	0
ADCY7	0	1	0	0.0434783	0.370968	0	23.0001	0
ADCY9	0	1	0	0.0434783	0.370968	0	23.0001	0
ADGB	0	1	0	0.0434783	0.370968	0	23.0001	0
ADH1C	0	1	0	0.0434783	0.370968	0	23.0001	0
ADH6	0	1	0	0.0434783	0.370968	0	23.0001	0
ADIPOQ	0	1	0	0.0434783	0.370968	0	23.0001	0
ADNP2	0	1	0	0.0434783	0.370968	0	23.0001	0
ADORA2A	0	1	0	0.0434783	0.370968	0	23.0001	0
ADORA3	0	1	0	0.0434783	0.370968	0	23.0001	0
ADRA1B	0	1	0	0.0434783	0.370968	0	23.0001	0
ADRB1	0	1	0	0.0434783	0.370968	0	23.0001	0
ADRB2	0	1	0	0.0434783	0.370968	0	23.0001	0
ADSS	0	1	0	0.0434783	0.370968	0	23.0001	0
AEBP1	0	1	0	0.0434783	0.370968	0	23.0001	0
AEN	0	1	0	0.0434783	0.370968	0	23.0001	0
AFAP1L1	0	1	0	0.0434783	0.370968	0	23.0001	0
AGAP2	0	1	0	0.0434783	0.370968	0	23.0001	0
AGBL2	0	1	0	0.0434783	0.370968	0	23.0001	0
AGBL5	0	1	0	0.0434783	0.370968	0	23.0001	0
AGO1	0	1	0	0.0434783	0.370968	0	23.0001	0
AGO2	0	1	0	0.0434783	0.370968	0	23.0001	0
AGO3	0	1	0	0.0434783	0.370968	0	23.0001	0
AGT	0	1	0	0.0434783	0.370968	0	23.0001	0
AGTRAP	0	1	0	0.0434783	0.370968	0	23.0001	0
AGXT	0	1	0	0.0434783	0.370968	0	23.0001	0
AHCYL1	0	1	0	0.0434783	0.370968	0	23.0001	0
AIFM2	0	1	0	0.0434783	0.370968	0	23.0001	0
AIFM3	0	1	0	0.0434783	0.370968	0	23.0001	0
AIPL1	0	1	0	0.0434783	0.370968	0	23.0001	0
AIRE	0	1	0	0.0434783	0.370968	0	23.0001	0
AK7	0	1	0	0.0434783	0.370968	0	23.0001	0
AKAP1	0	1	0	0.0434783	0.370968	0	23.0001	0
AKAP10	0	1	0	0.0434783	0.370968	0	23.0001	0
AKAP11	0	1	0	0.0434783	0.370968	0	23.0001	0
AKAP5	0	1	0	0.0434783	0.370968	0	23.0001	0
AKR1C4	0	1	0	0.0434783	0.370968	0	23.0001	0
AKT1S1	0	1	0	0.0434783	0.370968	0	23.0001	0
ALDH18A1	0	1	0	0.0434783	0.370968	0	23.0001	0
ALDH1A3	0	1	0	0.0434783	0.370968	0	23.0001	0
ALDH3A2	0	1	0	0.0434783	0.370968	0	23.0001	0
ALG12	0	1	0	0.0434783	0.370968	0	23.0001	0
ALG13	0	1	0	0.0434783	0.370968	0	23.0001	0
ALG6	0	1	0	0.0434783	0.370968	0	23.0001	0
ALK	0	1	0	0.0434783	0.370968	0	23.0001	0
ALKBH4	0	1	0	0.0434783	0.370968	0	23.0001	0
ALKBH6	0	1	0	0.0434783	0.370968	0	23.0001	0
ALKBH8	0	1	0	0.0434783	0.370968	0	23.0001	0
ALLC	0	1	0	0.0434783	0.370968	0	23.0001	0
ALMS1	0	1	0	0.0434783	0.370968	0	23.0001	0
ALOX12	0	1	0	0.0434783	0.370968	0	23.0001	0
ALPK2	0	1	0	0.0434783	0.370968	0	23.0001	0
ALPK3	0	1	0	0.0434783	0.370968	0	23.0001	0
AMBP	0	1	0	0.0434783	0.370968	0	23.0001	0
AMER2	0	1	0	0.0434783	0.370968	0	23.0001	0
AMIGO3	0	1	0	0.0434783	0.370968	0	23.0001	0
AMOT	0	1	0	0.0434783	0.370968	0	23.0001	0
AMOTL2	0	1	0	0.0434783	0.370968	0	23.0001	0
AMPD1	0	1	0	0.0434783	0.370968	0	23.0001	0
AMPD2	0	1	0	0.0434783	0.370968	0	23.0001	0
AMPH	0	1	0	0.0434783	0.370968	0	23.0001	0
AMT	0	1	0	0.0434783	0.370968	0	23.0001	0
AMZ1	0	1	0	0.0434783	0.370968	0	23.0001	0
ANAPC2	0	1	0	0.0434783	0.370968	0	23.0001	0
ANGPTL6	0	1	0	0.0434783	0.370968	0	23.0001	0
ANKEF1	0	1	0	0.0434783	0.370968	0	23.0001	0
ANKHD1	0	1	0	0.0434783	0.370968	0	23.0001	0
ANKMY1	0	1	0	0.0434783	0.370968	0	23.0001	0
ANKRD13B	0	1	0	0.0434783	0.370968	0	23.0001	0
ANKRD23	0	1	0	0.0434783	0.370968	0	23.0001	0
ANKRD26	0	1	0	0.0434783	0.370968	0	23.0001	0
ANKRD30A	0	1	0	0.0434783	0.370968	0	23.0001	0
ANKRD30B	0	1	0	0.0434783	0.370968	0	23.0001	0
ANKRD44	0	1	0	0.0434783	0.370968	0	23.0001	0
ANKRD55	0	1	0	0.0434783	0.370968	0	23.0001	0
ANKRD6	0	1	0	0.0434783	0.370968	0	23.0001	0
ANKZF1	0	1	0	0.0434783	0.370968	0	23.0001	0
ANO10	0	1	0	0.0434783	0.370968	0	23.0001	0
ANO4	0	1	0	0.0434783	0.370968	0	23.0001	0
ANO9	0	1	0	0.0434783	0.370968	0	23.0001	0
ANP32E	0	1	0	0.0434783	0.370968	0	23.0001	0
ANXA13	0	1	0	0.0434783	0.370968	0	23.0001	0
ANXA3	0	1	0	0.0434783	0.370968	0	23.0001	0
ANXA6	0	1	0	0.0434783	0.370968	0	23.0001	0
AOC1	0	1	0	0.0434783	0.370968	0	23.0001	0
AOC2	0	1	0	0.0434783	0.370968	0	23.0001	0
AP1M1	0	1	0	0.0434783	0.370968	0	23.0001	0
AP1S1	0	1	0	0.0434783	0.370968	0	23.0001	0
AP2A1	0	1	0	0.0434783	0.370968	0	23.0001	0
AP3D1	0	1	0	0.0434783	0.370968	0	23.0001	0
AP3M2	0	1	0	0.0434783	0.370968	0	23.0001	0
AP4B1	0	1	0	0.0434783	0.370968	0	23.0001	0
AP4E1	0	1	0	0.0434783	0.370968	0	23.0001	0
AP4M1	0	1	0	0.0434783	0.370968	0	23.0001	0
AP5M1	0	1	0	0.0434783	0.370968	0	23.0001	0
AP5S1	0	1	0	0.0434783	0.370968	0	23.0001	0
APBA1	0	1	0	0.0434783	0.370968	0	23.0001	0
APLNR	0	1	0	0.0434783	0.370968	0	23.0001	0
APOA1	0	1	0	0.0434783	0.370968	0	23.0001	0
APOBR	0	1	0	0.0434783	0.370968	0	23.0001	0
APOE	0	1	0	0.0434783	0.370968	0	23.0001	0
APOLD1	0	1	0	0.0434783	0.370968	0	23.0001	0
APOO	0	1	0	0.0434783	0.370968	0	23.0001	0
APPL1	0	1	0	0.0434783	0.370968	0	23.0001	0
APRT	0	1	0	0.0434783	0.370968	0	23.0001	0
AQP8	0	1	0	0.0434783	0.370968	0	23.0001	0
AQP9	0	1	0	0.0434783	0.370968	0	23.0001	0
AQPEP	0	1	0	0.0434783	0.370968	0	23.0001	0
ARAF	0	1	0	0.0434783	0.370968	0	23.0001	0
ARAP3	0	1	0	0.0434783	0.370968	0	23.0001	0
ARF1	0	1	0	0.0434783	0.370968	0	23.0001	0
ARF6	0	1	0	0.0434783	0.370968	0	23.0001	0
ARFGEF1	0	1	0	0.0434783	0.370968	0	23.0001	0
ARHGAP1	0	1	0	0.0434783	0.370968	0	23.0001	0
ARHGAP11A	0	1	0	0.0434783	0.370968	0	23.0001	0
ARHGAP21	0	1	0	0.0434783	0.370968	0	23.0001	0
ARHGAP24	0	1	0	0.0434783	0.370968	0	23.0001	0
ARHGAP25	0	1	0	0.0434783	0.370968	0	23.0001	0
ARHGAP33	0	1	0	0.0434783	0.370968	0	23.0001	0
ARHGAP44	0	1	0	0.0434783	0.370968	0	23.0001	0
ARHGAP9	0	1	0	0.0434783	0.370968	0	23.0001	0
ARHGEF10	0	1	0	0.0434783	0.370968	0	23.0001	0
ARHGEF11	0	1	0	0.0434783	0.370968	0	23.0001	0
ARHGEF15	0	1	0	0.0434783	0.370968	0	23.0001	0
ARHGEF18	0	1	0	0.0434783	0.370968	0	23.0001	0
ARHGEF4	0	1	0	0.0434783	0.370968	0	23.0001	0
ARHGEF7	0	1	0	0.0434783	0.370968	0	23.0001	0
ARID5A	0	1	0	0.0434783	0.370968	0	23.0001	0
ARIH1	0	1	0	0.0434783	0.370968	0	23.0001	0
ARIH2OS	0	1	0	0.0434783	0.370968	0	23.0001	0
ARL14	0	1	0	0.0434783	0.370968	0	23.0001	0
ARL5C	0	1	0	0.0434783	0.370968	0	23.0001	0
ARMC6	0	1	0	0.0434783	0.370968	0	23.0001	0
ARMCX4	0	1	0	0.0434783	0.370968	0	23.0001	0
ARMCX6	0	1	0	0.0434783	0.370968	0	23.0001	0
ARPC1B	0	1	0	0.0434783	0.370968	0	23.0001	0
ARRDC5	0	1	0	0.0434783	0.370968	0	23.0001	0
ARSA	0	1	0	0.0434783	0.370968	0	23.0001	0
ARSD	0	1	0	0.0434783	0.370968	0	23.0001	0
ARSF	0	1	0	0.0434783	0.370968	0	23.0001	0
ARSG	0	1	0	0.0434783	0.370968	0	23.0001	0
ARSH	0	1	0	0.0434783	0.370968	0	23.0001	0
ASB1	0	1	0	0.0434783	0.370968	0	23.0001	0
ASB18	0	1	0	0.0434783	0.370968	0	23.0001	0
ASB7	0	1	0	0.0434783	0.370968	0	23.0001	0
ASCC1	0	1	0	0.0434783	0.370968	0	23.0001	0
ASH1L	0	1	0	0.0434783	0.370968	0	23.0001	0
ASIC1	0	1	0	0.0434783	0.370968	0	23.0001	0
ASPHD1	0	1	0	0.0434783	0.370968	0	23.0001	0
ASPRV1	0	1	0	0.0434783	0.370968	0	23.0001	0
ASPSCR1	0	1	0	0.0434783	0.370968	0	23.0001	0
ASTE1	0	1	0	0.0434783	0.370968	0	23.0001	0
ATAD1	0	1	0	0.0434783	0.370968	0	23.0001	0
ATAD2	0	1	0	0.0434783	0.370968	0	23.0001	0
ATAD2B	0	1	0	0.0434783	0.370968	0	23.0001	0
ATAD3B	0	1	0	0.0434783	0.370968	0	23.0001	0
ATAD5	0	1	0	0.0434783	0.370968	0	23.0001	0
ATF6B	0	1	0	0.0434783	0.370968	0	23.0001	0
ATG16L1	0	1	0	0.0434783	0.370968	0	23.0001	0
ATG2A	0	1	0	0.0434783	0.370968	0	23.0001	0
ATG4B	0	1	0	0.0434783	0.370968	0	23.0001	0
ATG9B	0	1	0	0.0434783	0.370968	0	23.0001	0
ATOH1	0	1	0	0.0434783	0.370968	0	23.0001	0
ATP11B	0	1	0	0.0434783	0.370968	0	23.0001	0
ATP13A3	0	1	0	0.0434783	0.370968	0	23.0001	0
ATP1A1	0	1	0	0.0434783	0.370968	0	23.0001	0
ATP1A2	0	1	0	0.0434783	0.370968	0	23.0001	0
ATP1B3	0	1	0	0.0434783	0.370968	0	23.0001	0
ATP1B4	0	1	0	0.0434783	0.370968	0	23.0001	0
ATP2A1	0	1	0	0.0434783	0.370968	0	23.0001	0
ATP2A2	0	1	0	0.0434783	0.370968	0	23.0001	0
ATP2B1	0	1	0	0.0434783	0.370968	0	23.0001	0
ATP2C2	0	1	0	0.0434783	0.370968	0	23.0001	0
ATP5J	0	1	0	0.0434783	0.370968	0	23.0001	0
ATP6AP1	0	1	0	0.0434783	0.370968	0	23.0001	0
ATP6V0A1	0	1	0	0.0434783	0.370968	0	23.0001	0
ATP6V0D1	0	1	0	0.0434783	0.370968	0	23.0001	0
ATP6V1G2	0	1	0	0.0434783	0.370968	0	23.0001	0
ATP8A1	0	1	0	0.0434783	0.370968	0	23.0001	0
ATP9A	0	1	0	0.0434783	0.370968	0	23.0001	0
ATPAF2	0	1	0	0.0434783	0.370968	0	23.0001	0
ATXN1	0	1	0	0.0434783	0.370968	0	23.0001	0
ATXN1L	0	1	0	0.0434783	0.370968	0	23.0001	0
ATXN7L3	0	1	0	0.0434783	0.370968	0	23.0001	0
AVL9	0	1	0	0.0434783	0.370968	0	23.0001	0
AXIN1	0	1	0	0.0434783	0.370968	0	23.0001	0
AZIN1	0	1	0	0.0434783	0.370968	0	23.0001	0
B3GALT5	0	1	0	0.0434783	0.370968	0	23.0001	0
B3GNT1	0	1	0	0.0434783	0.370968	0	23.0001	0
B3GNT4	0	1	0	0.0434783	0.370968	0	23.0001	0
B4GALNT2	0	1	0	0.0434783	0.370968	0	23.0001	0
BAG6	0	1	0	0.0434783	0.370968	0	23.0001	0
BANK1	0	1	0	0.0434783	0.370968	0	23.0001	0
BAP1	0	1	0	0.0434783	0.370968	0	23.0001	0
BARHL1	0	1	0	0.0434783	0.370968	0	23.0001	0
BATF2	0	1	0	0.0434783	0.370968	0	23.0001	0
BAX	0	1	0	0.0434783	0.370968	0	23.0001	0
BBS1	0	1	0	0.0434783	0.370968	0	23.0001	0
BBS9	0	1	0	0.0434783	0.370968	0	23.0001	0
BBX	0	1	0	0.0434783	0.370968	0	23.0001	0
BCL11A	0	1	0	0.0434783	0.370968	0	23.0001	0
BCL2L1	0	1	0	0.0434783	0.370968	0	23.0001	0
BCL2L11	0	1	0	0.0434783	0.370968	0	23.0001	0
BCL2L15	0	1	0	0.0434783	0.370968	0	23.0001	0
BCL3	0	1	0	0.0434783	0.370968	0	23.0001	0
BCL7A	0	1	0	0.0434783	0.370968	0	23.0001	0
BCL7C	0	1	0	0.0434783	0.370968	0	23.0001	0
BCL9L	0	1	0	0.0434783	0.370968	0	23.0001	0
BCO2	0	1	0	0.0434783	0.370968	0	23.0001	0
BCR	0	1	0	0.0434783	0.370968	0	23.0001	0
BDKRB1	0	1	0	0.0434783	0.370968	0	23.0001	0
BEAN1	0	1	0	0.0434783	0.370968	0	23.0001	0
BEGAIN	0	1	0	0.0434783	0.370968	0	23.0001	0
BEND3	0	1	0	0.0434783	0.370968	0	23.0001	0
BET1L	0	1	0	0.0434783	0.370968	0	23.0001	0
BHLHA15	0	1	0	0.0434783	0.370968	0	23.0001	0
BHLHA9	0	1	0	0.0434783	0.370968	0	23.0001	0
BICD1	0	1	0	0.0434783	0.370968	0	23.0001	0
BIRC3	0	1	0	0.0434783	0.370968	0	23.0001	0
BIVM	0	1	0	0.0434783	0.370968	0	23.0001	0
BLK	0	1	0	0.0434783	0.370968	0	23.0001	0
BMP7	0	1	0	0.0434783	0.370968	0	23.0001	0
BMP8B	0	1	0	0.0434783	0.370968	0	23.0001	0
BMX	0	1	0	0.0434783	0.370968	0	23.0001	0
BNC1	0	1	0	0.0434783	0.370968	0	23.0001	0
BNIPL	0	1	0	0.0434783	0.370968	0	23.0001	0
BPIFA1	0	1	0	0.0434783	0.370968	0	23.0001	0
BRCA1	0	1	0	0.0434783	0.370968	0	23.0001	0
BRCA2	0	1	0	0.0434783	0.370968	0	23.0001	0
BRF2	0	1	0	0.0434783	0.370968	0	23.0001	0
BRIP1	0	1	0	0.0434783	0.370968	0	23.0001	0
BRPF1	0	1	0	0.0434783	0.370968	0	23.0001	0
BRPF3	0	1	0	0.0434783	0.370968	0	23.0001	0
BRSK2	0	1	0	0.0434783	0.370968	0	23.0001	0
BSDC1	0	1	0	0.0434783	0.370968	0	23.0001	0
BTAF1	0	1	0	0.0434783	0.370968	0	23.0001	0
BTBD16	0	1	0	0.0434783	0.370968	0	23.0001	0
BTBD3	0	1	0	0.0434783	0.370968	0	23.0001	0
BTG1	0	1	0	0.0434783	0.370968	0	23.0001	0
BTN3A3	0	1	0	0.0434783	0.370968	0	23.0001	0
BZW2	0	1	0	0.0434783	0.370968	0	23.0001	0
C10orf128	0	1	0	0.0434783	0.370968	0	23.0001	0
C10orf67	0	1	0	0.0434783	0.370968	0	23.0001	0
C11orf24	0	1	0	0.0434783	0.370968	0	23.0001	0
C11orf35	0	1	0	0.0434783	0.370968	0	23.0001	0
C11orf87	0	1	0	0.0434783	0.370968	0	23.0001	0
C11orf94	0	1	0	0.0434783	0.370968	0	23.0001	0
C12orf42	0	1	0	0.0434783	0.370968	0	23.0001	0
C12orf49	0	1	0	0.0434783	0.370968	0	23.0001	0
C12orf76	0	1	0	0.0434783	0.370968	0	23.0001	0
C14orf159	0	1	0	0.0434783	0.370968	0	23.0001	0
C14orf80	0	1	0	0.0434783	0.370968	0	23.0001	0
C15orf27	0	1	0	0.0434783	0.370968	0	23.0001	0
C15orf48	0	1	0	0.0434783	0.370968	0	23.0001	0
C15orf52	0	1	0	0.0434783	0.370968	0	23.0001	0
C15orf53	0	1	0	0.0434783	0.370968	0	23.0001	0
C16orf46	0	1	0	0.0434783	0.370968	0	23.0001	0
C16orf54	0	1	0	0.0434783	0.370968	0	23.0001	0
C16orf78	0	1	0	0.0434783	0.370968	0	23.0001	0
C17orf53	0	1	0	0.0434783	0.370968	0	23.0001	0
C17orf64	0	1	0	0.0434783	0.370968	0	23.0001	0
C17orf66	0	1	0	0.0434783	0.370968	0	23.0001	0
C17orf98	0	1	0	0.0434783	0.370968	0	23.0001	0
C18orf25	0	1	0	0.0434783	0.370968	0	23.0001	0
C19orf47	0	1	0	0.0434783	0.370968	0	23.0001	0
C19orf71	0	1	0	0.0434783	0.370968	0	23.0001	0
C19orf81	0	1	0	0.0434783	0.370968	0	23.0001	0
C1QL1	0	1	0	0.0434783	0.370968	0	23.0001	0
C1RL	0	1	0	0.0434783	0.370968	0	23.0001	0
C1S	0	1	0	0.0434783	0.370968	0	23.0001	0
C1orf109	0	1	0	0.0434783	0.370968	0	23.0001	0
C1orf116	0	1	0	0.0434783	0.370968	0	23.0001	0
C1orf141	0	1	0	0.0434783	0.370968	0	23.0001	0
C1orf159	0	1	0	0.0434783	0.370968	0	23.0001	0
C1orf168	0	1	0	0.0434783	0.370968	0	23.0001	0
C1orf173	0	1	0	0.0434783	0.370968	0	23.0001	0
C1orf185	0	1	0	0.0434783	0.370968	0	23.0001	0
C1orf189	0	1	0	0.0434783	0.370968	0	23.0001	0
C1orf85	0	1	0	0.0434783	0.370968	0	23.0001	0
C1orf94	0	1	0	0.0434783	0.370968	0	23.0001	0
C20orf112	0	1	0	0.0434783	0.370968	0	23.0001	0
C20orf195	0	1	0	0.0434783	0.370968	0	23.0001	0
C22orf26	0	1	0	0.0434783	0.370968	0	23.0001	0
C2CD4A	0	1	0	0.0434783	0.370968	0	23.0001	0
C2orf44	0	1	0	0.0434783	0.370968	0	23.0001	0
C2orf70	0	1	0	0.0434783	0.370968	0	23.0001	0
C3orf17	0	1	0	0.0434783	0.370968	0	23.0001	0
C3orf33	0	1	0	0.0434783	0.370968	0	23.0001	0
C3orf38	0	1	0	0.0434783	0.370968	0	23.0001	0
C3orf56	0	1	0	0.0434783	0.370968	0	23.0001	0
C4orf29	0	1	0	0.0434783	0.370968	0	23.0001	0
C4orf51	0	1	0	0.0434783	0.370968	0	23.0001	0
C5AR2	0	1	0	0.0434783	0.370968	0	23.0001	0
C5orf22	0	1	0	0.0434783	0.370968	0	23.0001	0
C5orf64	0	1	0	0.0434783	0.370968	0	23.0001	0
C6	0	1	0	0.0434783	0.370968	0	23.0001	0
C6orf120	0	1	0	0.0434783	0.370968	0	23.0001	0
C6orf89	0	1	0	0.0434783	0.370968	0	23.0001	0
C7	0	1	0	0.0434783	0.370968	0	23.0001	0
C7orf50	0	1	0	0.0434783	0.370968	0	23.0001	0
C7orf76	0	1	0	0.0434783	0.370968	0	23.0001	0
C8orf58	0	1	0	0.0434783	0.370968	0	23.0001	0
C8orf74	0	1	0	0.0434783	0.370968	0	23.0001	0
C8orf82	0	1	0	0.0434783	0.370968	0	23.0001	0
C9orf135	0	1	0	0.0434783	0.370968	0	23.0001	0
C9orf156	0	1	0	0.0434783	0.370968	0	23.0001	0
C9orf169	0	1	0	0.0434783	0.370968	0	23.0001	0
C9orf171	0	1	0	0.0434783	0.370968	0	23.0001	0
C9orf3	0	1	0	0.0434783	0.370968	0	23.0001	0
C9orf37	0	1	0	0.0434783	0.370968	0	23.0001	0
C9orf43	0	1	0	0.0434783	0.370968	0	23.0001	0
C9orf57	0	1	0	0.0434783	0.370968	0	23.0001	0
C9orf72	0	1	0	0.0434783	0.370968	0	23.0001	0
C9orf78	0	1	0	0.0434783	0.370968	0	23.0001	0
C9orf89	0	1	0	0.0434783	0.370968	0	23.0001	0
C9orf91	0	1	0	0.0434783	0.370968	0	23.0001	0
CA14	0	1	0	0.0434783	0.370968	0	23.0001	0
CA2	0	1	0	0.0434783	0.370968	0	23.0001	0
CA3	0	1	0	0.0434783	0.370968	0	23.0001	0
CA4	0	1	0	0.0434783	0.370968	0	23.0001	0
CAB39L	0	1	0	0.0434783	0.370968	0	23.0001	0
CABYR	0	1	0	0.0434783	0.370968	0	23.0001	0
CACNB2	0	1	0	0.0434783	0.370968	0	23.0001	0
CACNG3	0	1	0	0.0434783	0.370968	0	23.0001	0
CACNG8	0	1	0	0.0434783	0.370968	0	23.0001	0
CADM1	0	1	0	0.0434783	0.370968	0	23.0001	0
CADM3	0	1	0	0.0434783	0.370968	0	23.0001	0
CADPS2	0	1	0	0.0434783	0.370968	0	23.0001	0
CALU	0	1	0	0.0434783	0.370968	0	23.0001	0
CAMK1G	0	1	0	0.0434783	0.370968	0	23.0001	0
CAMK2B	0	1	0	0.0434783	0.370968	0	23.0001	0
CAMKK1	0	1	0	0.0434783	0.370968	0	23.0001	0
CAMSAP3	0	1	0	0.0434783	0.370968	0	23.0001	0
CAND1	0	1	0	0.0434783	0.370968	0	23.0001	0
CAND2	0	1	0	0.0434783	0.370968	0	23.0001	0
CAPN10	0	1	0	0.0434783	0.370968	0	23.0001	0
CAPRIN1	0	1	0	0.0434783	0.370968	0	23.0001	0
CAPS	0	1	0	0.0434783	0.370968	0	23.0001	0
CARD10	0	1	0	0.0434783	0.370968	0	23.0001	0
CARD6	0	1	0	0.0434783	0.370968	0	23.0001	0
CARF	0	1	0	0.0434783	0.370968	0	23.0001	0
CARNS1	0	1	0	0.0434783	0.370968	0	23.0001	0
CASD1	0	1	0	0.0434783	0.370968	0	23.0001	0
CASK	0	1	0	0.0434783	0.370968	0	23.0001	0
CASP5	0	1	0	0.0434783	0.370968	0	23.0001	0
CASP8	0	1	0	0.0434783	0.370968	0	23.0001	0
CASP9	0	1	0	0.0434783	0.370968	0	23.0001	0
CASQ1	0	1	0	0.0434783	0.370968	0	23.0001	0
CATSPER4	0	1	0	0.0434783	0.370968	0	23.0001	0
CATSPERG	0	1	0	0.0434783	0.370968	0	23.0001	0
CBR4	0	1	0	0.0434783	0.370968	0	23.0001	0
CBX4	0	1	0	0.0434783	0.370968	0	23.0001	0
CBY3	0	1	0	0.0434783	0.370968	0	23.0001	0
CC2D2A	0	1	0	0.0434783	0.370968	0	23.0001	0
CCBE1	0	1	0	0.0434783	0.370968	0	23.0001	0
CCDC105	0	1	0	0.0434783	0.370968	0	23.0001	0
CCDC109B	0	1	0	0.0434783	0.370968	0	23.0001	0
CCDC113	0	1	0	0.0434783	0.370968	0	23.0001	0
CCDC116	0	1	0	0.0434783	0.370968	0	23.0001	0
CCDC132	0	1	0	0.0434783	0.370968	0	23.0001	0
CCDC14	0	1	0	0.0434783	0.370968	0	23.0001	0
CCDC141	0	1	0	0.0434783	0.370968	0	23.0001	0
CCDC142	0	1	0	0.0434783	0.370968	0	23.0001	0
CCDC15	0	1	0	0.0434783	0.370968	0	23.0001	0
CCDC153	0	1	0	0.0434783	0.370968	0	23.0001	0
CCDC158	0	1	0	0.0434783	0.370968	0	23.0001	0
CCDC169	0	1	0	0.0434783	0.370968	0	23.0001	0
CCDC17	0	1	0	0.0434783	0.370968	0	23.0001	0
CCDC170	0	1	0	0.0434783	0.370968	0	23.0001	0
CCDC172	0	1	0	0.0434783	0.370968	0	23.0001	0
CCDC175	0	1	0	0.0434783	0.370968	0	23.0001	0
CCDC18	0	1	0	0.0434783	0.370968	0	23.0001	0
CCDC19	0	1	0	0.0434783	0.370968	0	23.0001	0
CCDC27	0	1	0	0.0434783	0.370968	0	23.0001	0
CCDC3	0	1	0	0.0434783	0.370968	0	23.0001	0
CCDC42B	0	1	0	0.0434783	0.370968	0	23.0001	0
CCDC43	0	1	0	0.0434783	0.370968	0	23.0001	0
CCDC51	0	1	0	0.0434783	0.370968	0	23.0001	0
CCDC62	0	1	0	0.0434783	0.370968	0	23.0001	0
CCDC64	0	1	0	0.0434783	0.370968	0	23.0001	0
CCDC64B	0	1	0	0.0434783	0.370968	0	23.0001	0
CCDC65	0	1	0	0.0434783	0.370968	0	23.0001	0
CCDC73	0	1	0	0.0434783	0.370968	0	23.0001	0
CCDC74A	0	1	0	0.0434783	0.370968	0	23.0001	0
CCDC81	0	1	0	0.0434783	0.370968	0	23.0001	0
CCDC82	0	1	0	0.0434783	0.370968	0	23.0001	0
CCDC85A	0	1	0	0.0434783	0.370968	0	23.0001	0
CCDC88B	0	1	0	0.0434783	0.370968	0	23.0001	0
CCDC9	0	1	0	0.0434783	0.370968	0	23.0001	0
CCDC90B	0	1	0	0.0434783	0.370968	0	23.0001	0
CCER1	0	1	0	0.0434783	0.370968	0	23.0001	0
CCKBR	0	1	0	0.0434783	0.370968	0	23.0001	0
CCL7	0	1	0	0.0434783	0.370968	0	23.0001	0
CCM2	0	1	0	0.0434783	0.370968	0	23.0001	0
CCM2L	0	1	0	0.0434783	0.370968	0	23.0001	0
CCNB1IP1	0	1	0	0.0434783	0.370968	0	23.0001	0
CCNB2	0	1	0	0.0434783	0.370968	0	23.0001	0
CCNDBP1	0	1	0	0.0434783	0.370968	0	23.0001	0
CCNF	0	1	0	0.0434783	0.370968	0	23.0001	0
CCNL1	0	1	0	0.0434783	0.370968	0	23.0001	0
CCNO	0	1	0	0.0434783	0.370968	0	23.0001	0
CCT3	0	1	0	0.0434783	0.370968	0	23.0001	0
CD109	0	1	0	0.0434783	0.370968	0	23.0001	0
CD151	0	1	0	0.0434783	0.370968	0	23.0001	0
CD163L1	0	1	0	0.0434783	0.370968	0	23.0001	0
CD164L2	0	1	0	0.0434783	0.370968	0	23.0001	0
CD1C	0	1	0	0.0434783	0.370968	0	23.0001	0
CD200R1L	0	1	0	0.0434783	0.370968	0	23.0001	0
CD207	0	1	0	0.0434783	0.370968	0	23.0001	0
CD248	0	1	0	0.0434783	0.370968	0	23.0001	0
CD27	0	1	0	0.0434783	0.370968	0	23.0001	0
CD276	0	1	0	0.0434783	0.370968	0	23.0001	0
CD300E	0	1	0	0.0434783	0.370968	0	23.0001	0
CD46	0	1	0	0.0434783	0.370968	0	23.0001	0
CD5	0	1	0	0.0434783	0.370968	0	23.0001	0
CD55	0	1	0	0.0434783	0.370968	0	23.0001	0
CD58	0	1	0	0.0434783	0.370968	0	23.0001	0
CDC25A	0	1	0	0.0434783	0.370968	0	23.0001	0
CDC25B	0	1	0	0.0434783	0.370968	0	23.0001	0
CDC34	0	1	0	0.0434783	0.370968	0	23.0001	0
CDC40	0	1	0	0.0434783	0.370968	0	23.0001	0
CDC42BPG	0	1	0	0.0434783	0.370968	0	23.0001	0
CDC42EP3	0	1	0	0.0434783	0.370968	0	23.0001	0
CDC42EP5	0	1	0	0.0434783	0.370968	0	23.0001	0
CDC45	0	1	0	0.0434783	0.370968	0	23.0001	0
CDC5L	0	1	0	0.0434783	0.370968	0	23.0001	0
CDCA2	0	1	0	0.0434783	0.370968	0	23.0001	0
CDH12	0	1	0	0.0434783	0.370968	0	23.0001	0
CDH17	0	1	0	0.0434783	0.370968	0	23.0001	0
CDH2	0	1	0	0.0434783	0.370968	0	23.0001	0
CDH20	0	1	0	0.0434783	0.370968	0	23.0001	0
CDH24	0	1	0	0.0434783	0.370968	0	23.0001	0
CDH26	0	1	0	0.0434783	0.370968	0	23.0001	0
CDH3	0	1	0	0.0434783	0.370968	0	23.0001	0
CDH9	0	1	0	0.0434783	0.370968	0	23.0001	0
CDHR2	0	1	0	0.0434783	0.370968	0	23.0001	0
CDHR3	0	1	0	0.0434783	0.370968	0	23.0001	0
CDK10	0	1	0	0.0434783	0.370968	0	23.0001	0
CDK13	0	1	0	0.0434783	0.370968	0	23.0001	0
CDK5	0	1	0	0.0434783	0.370968	0	23.0001	0
CDK5RAP2	0	1	0	0.0434783	0.370968	0	23.0001	0
CDKN1A	0	1	0	0.0434783	0.370968	0	23.0001	0
CDR2L	0	1	0	0.0434783	0.370968	0	23.0001	0
CDRT1	0	1	0	0.0434783	0.370968	0	23.0001	0
CDRT15	0	1	0	0.0434783	0.370968	0	23.0001	0
CDRT15L2	0	1	0	0.0434783	0.370968	0	23.0001	0
CDS2	0	1	0	0.0434783	0.370968	0	23.0001	0
CEACAM19	0	1	0	0.0434783	0.370968	0	23.0001	0
CEACAM5	0	1	0	0.0434783	0.370968	0	23.0001	0
CEBPG	0	1	0	0.0434783	0.370968	0	23.0001	0
CECR6	0	1	0	0.0434783	0.370968	0	23.0001	0
CELF2	0	1	0	0.0434783	0.370968	0	23.0001	0
CENPB	0	1	0	0.0434783	0.370968	0	23.0001	0
CENPBD1	0	1	0	0.0434783	0.370968	0	23.0001	0
CENPJ	0	1	0	0.0434783	0.370968	0	23.0001	0
CENPN	0	1	0	0.0434783	0.370968	0	23.0001	0
CEP170B	0	1	0	0.0434783	0.370968	0	23.0001	0
CEP70	0	1	0	0.0434783	0.370968	0	23.0001	0
CEP89	0	1	0	0.0434783	0.370968	0	23.0001	0
CEP95	0	1	0	0.0434783	0.370968	0	23.0001	0
CEP97	0	1	0	0.0434783	0.370968	0	23.0001	0
CER1	0	1	0	0.0434783	0.370968	0	23.0001	0
CERCAM	0	1	0	0.0434783	0.370968	0	23.0001	0
CES3	0	1	0	0.0434783	0.370968	0	23.0001	0
CFD	0	1	0	0.0434783	0.370968	0	23.0001	0
CFH	0	1	0	0.0434783	0.370968	0	23.0001	0
CFHR3	0	1	0	0.0434783	0.370968	0	23.0001	0
CFI	0	1	0	0.0434783	0.370968	0	23.0001	0
CFLAR	0	1	0	0.0434783	0.370968	0	23.0001	0
CGNL1	0	1	0	0.0434783	0.370968	0	23.0001	0
CHADL	0	1	0	0.0434783	0.370968	0	23.0001	0
CHAF1A	0	1	0	0.0434783	0.370968	0	23.0001	0
CHAF1B	0	1	0	0.0434783	0.370968	0	23.0001	0
CHD1	0	1	0	0.0434783	0.370968	0	23.0001	0
CHD2	0	1	0	0.0434783	0.370968	0	23.0001	0
CHD7	0	1	0	0.0434783	0.370968	0	23.0001	0
CHD9	0	1	0	0.0434783	0.370968	0	23.0001	0
CHMP1A	0	1	0	0.0434783	0.370968	0	23.0001	0
CHMP7	0	1	0	0.0434783	0.370968	0	23.0001	0
CHODL	0	1	0	0.0434783	0.370968	0	23.0001	0
CHRM5	0	1	0	0.0434783	0.370968	0	23.0001	0
CHRNA10	0	1	0	0.0434783	0.370968	0	23.0001	0
CHRNA3	0	1	0	0.0434783	0.370968	0	23.0001	0
CHRNB2	0	1	0	0.0434783	0.370968	0	23.0001	0
CHRND	0	1	0	0.0434783	0.370968	0	23.0001	0
CHST13	0	1	0	0.0434783	0.370968	0	23.0001	0
CHST15	0	1	0	0.0434783	0.370968	0	23.0001	0
CHST4	0	1	0	0.0434783	0.370968	0	23.0001	0
CHST5	0	1	0	0.0434783	0.370968	0	23.0001	0
CHST8	0	1	0	0.0434783	0.370968	0	23.0001	0
CHSY1	0	1	0	0.0434783	0.370968	0	23.0001	0
CIPC	0	1	0	0.0434783	0.370968	0	23.0001	0
CKAP2	0	1	0	0.0434783	0.370968	0	23.0001	0
CKM	0	1	0	0.0434783	0.370968	0	23.0001	0
CKMT2	0	1	0	0.0434783	0.370968	0	23.0001	0
CLASP1	0	1	0	0.0434783	0.370968	0	23.0001	0
CLCA1	0	1	0	0.0434783	0.370968	0	23.0001	0
CLCA4	0	1	0	0.0434783	0.370968	0	23.0001	0
CLCC1	0	1	0	0.0434783	0.370968	0	23.0001	0
CLCN1	0	1	0	0.0434783	0.370968	0	23.0001	0
CLCN3	0	1	0	0.0434783	0.370968	0	23.0001	0
CLCN7	0	1	0	0.0434783	0.370968	0	23.0001	0
CLDN6	0	1	0	0.0434783	0.370968	0	23.0001	0
CLEC14A	0	1	0	0.0434783	0.370968	0	23.0001	0
CLEC16A	0	1	0	0.0434783	0.370968	0	23.0001	0
CLEC18B	0	1	0	0.0434783	0.370968	0	23.0001	0
CLEC1B	0	1	0	0.0434783	0.370968	0	23.0001	0
CLEC3B	0	1	0	0.0434783	0.370968	0	23.0001	0
CLIC1	0	1	0	0.0434783	0.370968	0	23.0001	0
CLIP2	0	1	0	0.0434783	0.370968	0	23.0001	0
CLIP3	0	1	0	0.0434783	0.370968	0	23.0001	0
CLIP4	0	1	0	0.0434783	0.370968	0	23.0001	0
CLK3	0	1	0	0.0434783	0.370968	0	23.0001	0
CLK4	0	1	0	0.0434783	0.370968	0	23.0001	0
CLMN	0	1	0	0.0434783	0.370968	0	23.0001	0
CLOCK	0	1	0	0.0434783	0.370968	0	23.0001	0
CLPB	0	1	0	0.0434783	0.370968	0	23.0001	0
CLPSL2	0	1	0	0.0434783	0.370968	0	23.0001	0
CLRN3	0	1	0	0.0434783	0.370968	0	23.0001	0
CLTCL1	0	1	0	0.0434783	0.370968	0	23.0001	0
CLVS2	0	1	0	0.0434783	0.370968	0	23.0001	0
CLYBL	0	1	0	0.0434783	0.370968	0	23.0001	0
CMPK2	0	1	0	0.0434783	0.370968	0	23.0001	0
CNDP1	0	1	0	0.0434783	0.370968	0	23.0001	0
CNGA3	0	1	0	0.0434783	0.370968	0	23.0001	0
CNNM3	0	1	0	0.0434783	0.370968	0	23.0001	0
CNOT1	0	1	0	0.0434783	0.370968	0	23.0001	0
CNOT4	0	1	0	0.0434783	0.370968	0	23.0001	0
CNOT8	0	1	0	0.0434783	0.370968	0	23.0001	0
CNPPD1	0	1	0	0.0434783	0.370968	0	23.0001	0
CNTLN	0	1	0	0.0434783	0.370968	0	23.0001	0
CNTN3	0	1	0	0.0434783	0.370968	0	23.0001	0
CNTNAP1	0	1	0	0.0434783	0.370968	0	23.0001	0
CNTNAP3	0	1	0	0.0434783	0.370968	0	23.0001	0
CNTNAP4	0	1	0	0.0434783	0.370968	0	23.0001	0
CNTROB	0	1	0	0.0434783	0.370968	0	23.0001	0
COBL	0	1	0	0.0434783	0.370968	0	23.0001	0
COG5	0	1	0	0.0434783	0.370968	0	23.0001	0
COG6	0	1	0	0.0434783	0.370968	0	23.0001	0
COG7	0	1	0	0.0434783	0.370968	0	23.0001	0
COG8	0	1	0	0.0434783	0.370968	0	23.0001	0
COL11A2	0	1	0	0.0434783	0.370968	0	23.0001	0
COL15A1	0	1	0	0.0434783	0.370968	0	23.0001	0
COL16A1	0	1	0	0.0434783	0.370968	0	23.0001	0
COL1A1	0	1	0	0.0434783	0.370968	0	23.0001	0
COL25A1	0	1	0	0.0434783	0.370968	0	23.0001	0
COL26A1	0	1	0	0.0434783	0.370968	0	23.0001	0
COL4A5	0	1	0	0.0434783	0.370968	0	23.0001	0
COL8A2	0	1	0	0.0434783	0.370968	0	23.0001	0
COLEC10	0	1	0	0.0434783	0.370968	0	23.0001	0
COMMD1	0	1	0	0.0434783	0.370968	0	23.0001	0
COMMD9	0	1	0	0.0434783	0.370968	0	23.0001	0
COMP	0	1	0	0.0434783	0.370968	0	23.0001	0
COPA	0	1	0	0.0434783	0.370968	0	23.0001	0
COPB1	0	1	0	0.0434783	0.370968	0	23.0001	0
COPE	0	1	0	0.0434783	0.370968	0	23.0001	0
COPG1	0	1	0	0.0434783	0.370968	0	23.0001	0
COPS5	0	1	0	0.0434783	0.370968	0	23.0001	0
COQ3	0	1	0	0.0434783	0.370968	0	23.0001	0
COQ5	0	1	0	0.0434783	0.370968	0	23.0001	0
COQ6	0	1	0	0.0434783	0.370968	0	23.0001	0
COQ7	0	1	0	0.0434783	0.370968	0	23.0001	0
CORO2A	0	1	0	0.0434783	0.370968	0	23.0001	0
COX18	0	1	0	0.0434783	0.370968	0	23.0001	0
COX7A1	0	1	0	0.0434783	0.370968	0	23.0001	0
COX8C	0	1	0	0.0434783	0.370968	0	23.0001	0
CPA4	0	1	0	0.0434783	0.370968	0	23.0001	0
CPA5	0	1	0	0.0434783	0.370968	0	23.0001	0
CPD	0	1	0	0.0434783	0.370968	0	23.0001	0
CPEB1	0	1	0	0.0434783	0.370968	0	23.0001	0
CPEB2	0	1	0	0.0434783	0.370968	0	23.0001	0
CPEB4	0	1	0	0.0434783	0.370968	0	23.0001	0
CPLX2	0	1	0	0.0434783	0.370968	0	23.0001	0
CPLX3	0	1	0	0.0434783	0.370968	0	23.0001	0
CPNE9	0	1	0	0.0434783	0.370968	0	23.0001	0
CPSF3L	0	1	0	0.0434783	0.370968	0	23.0001	0
CPSF4	0	1	0	0.0434783	0.370968	0	23.0001	0
CPT1B	0	1	0	0.0434783	0.370968	0	23.0001	0
CPZ	0	1	0	0.0434783	0.370968	0	23.0001	0
CR1L	0	1	0	0.0434783	0.370968	0	23.0001	0
CRABP1	0	1	0	0.0434783	0.370968	0	23.0001	0
CRAMP1L	0	1	0	0.0434783	0.370968	0	23.0001	0
CRAT	0	1	0	0.0434783	0.370968	0	23.0001	0
CREB3L2	0	1	0	0.0434783	0.370968	0	23.0001	0
CREB3L4	0	1	0	0.0434783	0.370968	0	23.0001	0
CREBZF	0	1	0	0.0434783	0.370968	0	23.0001	0
CRHR2	0	1	0	0.0434783	0.370968	0	23.0001	0
CRLF1	0	1	0	0.0434783	0.370968	0	23.0001	0
CROT	0	1	0	0.0434783	0.370968	0	23.0001	0
CRYGA	0	1	0	0.0434783	0.370968	0	23.0001	0
CRYZ	0	1	0	0.0434783	0.370968	0	23.0001	0
CSAD	0	1	0	0.0434783	0.370968	0	23.0001	0
CSF1R	0	1	0	0.0434783	0.370968	0	23.0001	0
CSF3R	0	1	0	0.0434783	0.370968	0	23.0001	0
CSGALNACT1	0	1	0	0.0434783	0.370968	0	23.0001	0
CSNK1D	0	1	0	0.0434783	0.370968	0	23.0001	0
CSNK1E	0	1	0	0.0434783	0.370968	0	23.0001	0
CSNK1G2	0	1	0	0.0434783	0.370968	0	23.0001	0
CSNK2A1	0	1	0	0.0434783	0.370968	0	23.0001	0
CSPG5	0	1	0	0.0434783	0.370968	0	23.0001	0
CSRNP1	0	1	0	0.0434783	0.370968	0	23.0001	0
CST6	0	1	0	0.0434783	0.370968	0	23.0001	0
CSTF1	0	1	0	0.0434783	0.370968	0	23.0001	0
CTBP1	0	1	0	0.0434783	0.370968	0	23.0001	0
CTD-2144E22.5	0	1	0	0.0434783	0.370968	0	23.0001	0
CTNNA3	0	1	0	0.0434783	0.370968	0	23.0001	0
CTNND1	0	1	0	0.0434783	0.370968	0	23.0001	0
CTNS	0	1	0	0.0434783	0.370968	0	23.0001	0
CTPS2	0	1	0	0.0434783	0.370968	0	23.0001	0
CTRC	0	1	0	0.0434783	0.370968	0	23.0001	0
CTSD	0	1	0	0.0434783	0.370968	0	23.0001	0
CTSF	0	1	0	0.0434783	0.370968	0	23.0001	0
CTSH	0	1	0	0.0434783	0.370968	0	23.0001	0
CTSW	0	1	0	0.0434783	0.370968	0	23.0001	0
CTTNBP2NL	0	1	0	0.0434783	0.370968	0	23.0001	0
CTU1	0	1	0	0.0434783	0.370968	0	23.0001	0
CUEDC1	0	1	0	0.0434783	0.370968	0	23.0001	0
CUEDC2	0	1	0	0.0434783	0.370968	0	23.0001	0
CUL2	0	1	0	0.0434783	0.370968	0	23.0001	0
CUL3	0	1	0	0.0434783	0.370968	0	23.0001	0
CUL9	0	1	0	0.0434783	0.370968	0	23.0001	0
CUX1	0	1	0	0.0434783	0.370968	0	23.0001	0
CWC25	0	1	0	0.0434783	0.370968	0	23.0001	0
CWF19L2	0	1	0	0.0434783	0.370968	0	23.0001	0
CX3CL1	0	1	0	0.0434783	0.370968	0	23.0001	0
CXADR	0	1	0	0.0434783	0.370968	0	23.0001	0
CXCR2	0	1	0	0.0434783	0.370968	0	23.0001	0
CXXC4	0	1	0	0.0434783	0.370968	0	23.0001	0
CXXC5	0	1	0	0.0434783	0.370968	0	23.0001	0
CXorf40B	0	1	0	0.0434783	0.370968	0	23.0001	0
CXorf66	0	1	0	0.0434783	0.370968	0	23.0001	0
CYB561A3	0	1	0	0.0434783	0.370968	0	23.0001	0
CYB5R2	0	1	0	0.0434783	0.370968	0	23.0001	0
CYB5R4	0	1	0	0.0434783	0.370968	0	23.0001	0
CYFIP1	0	1	0	0.0434783	0.370968	0	23.0001	0
CYP26A1	0	1	0	0.0434783	0.370968	0	23.0001	0
CYP27C1	0	1	0	0.0434783	0.370968	0	23.0001	0
CYP2B6	0	1	0	0.0434783	0.370968	0	23.0001	0
CYP2C19	0	1	0	0.0434783	0.370968	0	23.0001	0
CYP2C8	0	1	0	0.0434783	0.370968	0	23.0001	0
CYP2E1	0	1	0	0.0434783	0.370968	0	23.0001	0
CYP4A22	0	1	0	0.0434783	0.370968	0	23.0001	0
CYP4F3	0	1	0	0.0434783	0.370968	0	23.0001	0
CYP4X1	0	1	0	0.0434783	0.370968	0	23.0001	0
CYP7B1	0	1	0	0.0434783	0.370968	0	23.0001	0
CYP8B1	0	1	0	0.0434783	0.370968	0	23.0001	0
CYTH1	0	1	0	0.0434783	0.370968	0	23.0001	0
CYTH3	0	1	0	0.0434783	0.370968	0	23.0001	0
CYYR1	0	1	0	0.0434783	0.370968	0	23.0001	0
DAB2IP	0	1	0	0.0434783	0.370968	0	23.0001	0
DACT1	0	1	0	0.0434783	0.370968	0	23.0001	0
DACT2	0	1	0	0.0434783	0.370968	0	23.0001	0
DBF4B	0	1	0	0.0434783	0.370968	0	23.0001	0
DBN1	0	1	0	0.0434783	0.370968	0	23.0001	0
DCAF13	0	1	0	0.0434783	0.370968	0	23.0001	0
DCAF4L1	0	1	0	0.0434783	0.370968	0	23.0001	0
DCAF6	0	1	0	0.0434783	0.370968	0	23.0001	0
DCDC2	0	1	0	0.0434783	0.370968	0	23.0001	0
DCT	0	1	0	0.0434783	0.370968	0	23.0001	0
DCUN1D4	0	1	0	0.0434783	0.370968	0	23.0001	0
DCX	0	1	0	0.0434783	0.370968	0	23.0001	0
DDB1	0	1	0	0.0434783	0.370968	0	23.0001	0
DDC8	0	1	0	0.0434783	0.370968	0	23.0001	0
DDI1	0	1	0	0.0434783	0.370968	0	23.0001	0
DDI2	0	1	0	0.0434783	0.370968	0	23.0001	0
DDR1	0	1	0	0.0434783	0.370968	0	23.0001	0
DDX11	0	1	0	0.0434783	0.370968	0	23.0001	0
DDX17	0	1	0	0.0434783	0.370968	0	23.0001	0
DDX19A	0	1	0	0.0434783	0.370968	0	23.0001	0
DDX31	0	1	0	0.0434783	0.370968	0	23.0001	0
DDX3X	0	1	0	0.0434783	0.370968	0	23.0001	0
DDX41	0	1	0	0.0434783	0.370968	0	23.0001	0
DDX43	0	1	0	0.0434783	0.370968	0	23.0001	0
DDX60	0	1	0	0.0434783	0.370968	0	23.0001	0
DEAF1	0	1	0	0.0434783	0.370968	0	23.0001	0
DEF8	0	1	0	0.0434783	0.370968	0	23.0001	0
DEFB134	0	1	0	0.0434783	0.370968	0	23.0001	0
DEGS2	0	1	0	0.0434783	0.370968	0	23.0001	0
DENND1A	0	1	0	0.0434783	0.370968	0	23.0001	0
DENND1C	0	1	0	0.0434783	0.370968	0	23.0001	0
DENND2A	0	1	0	0.0434783	0.370968	0	23.0001	0
DENND3	0	1	0	0.0434783	0.370968	0	23.0001	0
DENND5A	0	1	0	0.0434783	0.370968	0	23.0001	0
DENND6B	0	1	0	0.0434783	0.370968	0	23.0001	0
DEPDC5	0	1	0	0.0434783	0.370968	0	23.0001	0
DESI2	0	1	0	0.0434783	0.370968	0	23.0001	0
DFFA	0	1	0	0.0434783	0.370968	0	23.0001	0
DFNA5	0	1	0	0.0434783	0.370968	0	23.0001	0
DGCR2	0	1	0	0.0434783	0.370968	0	23.0001	0
DGKB	0	1	0	0.0434783	0.370968	0	23.0001	0
DGKD	0	1	0	0.0434783	0.370968	0	23.0001	0
DHDDS	0	1	0	0.0434783	0.370968	0	23.0001	0
DHODH	0	1	0	0.0434783	0.370968	0	23.0001	0
DHPS	0	1	0	0.0434783	0.370968	0	23.0001	0
DHRS11	0	1	0	0.0434783	0.370968	0	23.0001	0
DHRS13	0	1	0	0.0434783	0.370968	0	23.0001	0
DHRS2	0	1	0	0.0434783	0.370968	0	23.0001	0
DHRS3	0	1	0	0.0434783	0.370968	0	23.0001	0
DHTKD1	0	1	0	0.0434783	0.370968	0	23.0001	0
DHX15	0	1	0	0.0434783	0.370968	0	23.0001	0
DHX30	0	1	0	0.0434783	0.370968	0	23.0001	0
DHX35	0	1	0	0.0434783	0.370968	0	23.0001	0
DHX36	0	1	0	0.0434783	0.370968	0	23.0001	0
DHX37	0	1	0	0.0434783	0.370968	0	23.0001	0
DIAPH1	0	1	0	0.0434783	0.370968	0	23.0001	0
DIAPH2	0	1	0	0.0434783	0.370968	0	23.0001	0
DIAPH3	0	1	0	0.0434783	0.370968	0	23.0001	0
DIEXF	0	1	0	0.0434783	0.370968	0	23.0001	0
DIO2	0	1	0	0.0434783	0.370968	0	23.0001	0
DIS3L	0	1	0	0.0434783	0.370968	0	23.0001	0
DISP2	0	1	0	0.0434783	0.370968	0	23.0001	0
DIXDC1	0	1	0	0.0434783	0.370968	0	23.0001	0
DKK4	0	1	0	0.0434783	0.370968	0	23.0001	0
DLEC1	0	1	0	0.0434783	0.370968	0	23.0001	0
DLEU7	0	1	0	0.0434783	0.370968	0	23.0001	0
DLG3	0	1	0	0.0434783	0.370968	0	23.0001	0
DLST	0	1	0	0.0434783	0.370968	0	23.0001	0
DLX5	0	1	0	0.0434783	0.370968	0	23.0001	0
DMC1	0	1	0	0.0434783	0.370968	0	23.0001	0
DMGDH	0	1	0	0.0434783	0.370968	0	23.0001	0
DMRTA1	0	1	0	0.0434783	0.370968	0	23.0001	0
DMRTB1	0	1	0	0.0434783	0.370968	0	23.0001	0
DMXL1	0	1	0	0.0434783	0.370968	0	23.0001	0
DNAAF2	0	1	0	0.0434783	0.370968	0	23.0001	0
DNAH6	0	1	0	0.0434783	0.370968	0	23.0001	0
DNAJA4	0	1	0	0.0434783	0.370968	0	23.0001	0
DNAJB1	0	1	0	0.0434783	0.370968	0	23.0001	0
DNAJB5	0	1	0	0.0434783	0.370968	0	23.0001	0
DNAJB6	0	1	0	0.0434783	0.370968	0	23.0001	0
DNAJC1	0	1	0	0.0434783	0.370968	0	23.0001	0
DNAJC7	0	1	0	0.0434783	0.370968	0	23.0001	0
DNASE1L3	0	1	0	0.0434783	0.370968	0	23.0001	0
DNASE2	0	1	0	0.0434783	0.370968	0	23.0001	0
DNM1L	0	1	0	0.0434783	0.370968	0	23.0001	0
DNMT1	0	1	0	0.0434783	0.370968	0	23.0001	0
DNMT3L	0	1	0	0.0434783	0.370968	0	23.0001	0
DNTT	0	1	0	0.0434783	0.370968	0	23.0001	0
DOC2A	0	1	0	0.0434783	0.370968	0	23.0001	0
DOC2B	0	1	0	0.0434783	0.370968	0	23.0001	0
DOCK1	0	1	0	0.0434783	0.370968	0	23.0001	0
DOCK7	0	1	0	0.0434783	0.370968	0	23.0001	0
DOHH	0	1	0	0.0434783	0.370968	0	23.0001	0
DOK5	0	1	0	0.0434783	0.370968	0	23.0001	0
DOPEY2	0	1	0	0.0434783	0.370968	0	23.0001	0
DPAGT1	0	1	0	0.0434783	0.370968	0	23.0001	0
DPCD	0	1	0	0.0434783	0.370968	0	23.0001	0
DPEP1	0	1	0	0.0434783	0.370968	0	23.0001	0
DPEP2	0	1	0	0.0434783	0.370968	0	23.0001	0
DPF1	0	1	0	0.0434783	0.370968	0	23.0001	0
DPH7	0	1	0	0.0434783	0.370968	0	23.0001	0
DPRX	0	1	0	0.0434783	0.370968	0	23.0001	0
DPYSL4	0	1	0	0.0434783	0.370968	0	23.0001	0
DPYSL5	0	1	0	0.0434783	0.370968	0	23.0001	0
DRD4	0	1	0	0.0434783	0.370968	0	23.0001	0
DRP2	0	1	0	0.0434783	0.370968	0	23.0001	0
DSTYK	0	1	0	0.0434783	0.370968	0	23.0001	0
DTX2	0	1	0	0.0434783	0.370968	0	23.0001	0
DTX4	0	1	0	0.0434783	0.370968	0	23.0001	0
DUOX1	0	1	0	0.0434783	0.370968	0	23.0001	0
DUOXA1	0	1	0	0.0434783	0.370968	0	23.0001	0
DUS1L	0	1	0	0.0434783	0.370968	0	23.0001	0
DUS2	0	1	0	0.0434783	0.370968	0	23.0001	0
DUS3L	0	1	0	0.0434783	0.370968	0	23.0001	0
DUSP1	0	1	0	0.0434783	0.370968	0	23.0001	0
DUSP10	0	1	0	0.0434783	0.370968	0	23.0001	0
DUSP2	0	1	0	0.0434783	0.370968	0	23.0001	0
DUSP7	0	1	0	0.0434783	0.370968	0	23.0001	0
DUT	0	1	0	0.0434783	0.370968	0	23.0001	0
DYNC2LI1	0	1	0	0.0434783	0.370968	0	23.0001	0
DYRK1A	0	1	0	0.0434783	0.370968	0	23.0001	0
DYRK2	0	1	0	0.0434783	0.370968	0	23.0001	0
DZIP1L	0	1	0	0.0434783	0.370968	0	23.0001	0
E2F3	0	1	0	0.0434783	0.370968	0	23.0001	0
EBF2	0	1	0	0.0434783	0.370968	0	23.0001	0
EBF3	0	1	0	0.0434783	0.370968	0	23.0001	0
ECHS1	0	1	0	0.0434783	0.370968	0	23.0001	0
ECI2	0	1	0	0.0434783	0.370968	0	23.0001	0
ECT2L	0	1	0	0.0434783	0.370968	0	23.0001	0
EDC4	0	1	0	0.0434783	0.370968	0	23.0001	0
EDNRB	0	1	0	0.0434783	0.370968	0	23.0001	0
EDRF1	0	1	0	0.0434783	0.370968	0	23.0001	0
EEF1A1	0	1	0	0.0434783	0.370968	0	23.0001	0
EEF1G	0	1	0	0.0434783	0.370968	0	23.0001	0
EFCAB13	0	1	0	0.0434783	0.370968	0	23.0001	0
EFCAB14	0	1	0	0.0434783	0.370968	0	23.0001	0
EFCAB6	0	1	0	0.0434783	0.370968	0	23.0001	0
EFCC1	0	1	0	0.0434783	0.370968	0	23.0001	0
EFEMP2	0	1	0	0.0434783	0.370968	0	23.0001	0
EFHC1	0	1	0	0.0434783	0.370968	0	23.0001	0
EFHC2	0	1	0	0.0434783	0.370968	0	23.0001	0
EFHD1	0	1	0	0.0434783	0.370968	0	23.0001	0
EFTUD1	0	1	0	0.0434783	0.370968	0	23.0001	0
EFTUD2	0	1	0	0.0434783	0.370968	0	23.0001	0
EGFL7	0	1	0	0.0434783	0.370968	0	23.0001	0
EGFL8	0	1	0	0.0434783	0.370968	0	23.0001	0
EGLN1	0	1	0	0.0434783	0.370968	0	23.0001	0
EGR1	0	1	0	0.0434783	0.370968	0	23.0001	0
EGR2	0	1	0	0.0434783	0.370968	0	23.0001	0
EHBP1	0	1	0	0.0434783	0.370968	0	23.0001	0
EHD3	0	1	0	0.0434783	0.370968	0	23.0001	0
EIF2A	0	1	0	0.0434783	0.370968	0	23.0001	0
EIF2AK3	0	1	0	0.0434783	0.370968	0	23.0001	0
EIF2B2	0	1	0	0.0434783	0.370968	0	23.0001	0
EIF3A	0	1	0	0.0434783	0.370968	0	23.0001	0
EIF3B	0	1	0	0.0434783	0.370968	0	23.0001	0
EIF3C	0	1	0	0.0434783	0.370968	0	23.0001	0
EIF3D	0	1	0	0.0434783	0.370968	0	23.0001	0
EIF3F	0	1	0	0.0434783	0.370968	0	23.0001	0
EIF3M	0	1	0	0.0434783	0.370968	0	23.0001	0
EIF4EBP1	0	1	0	0.0434783	0.370968	0	23.0001	0
EIF4ENIF1	0	1	0	0.0434783	0.370968	0	23.0001	0
EIF4G2	0	1	0	0.0434783	0.370968	0	23.0001	0
EIF5AL1	0	1	0	0.0434783	0.370968	0	23.0001	0
ELAVL3	0	1	0	0.0434783	0.370968	0	23.0001	0
ELAVL4	0	1	0	0.0434783	0.370968	0	23.0001	0
ELF3	0	1	0	0.0434783	0.370968	0	23.0001	0
ELK3	0	1	0	0.0434783	0.370968	0	23.0001	0
ELL	0	1	0	0.0434783	0.370968	0	23.0001	0
ELMO2	0	1	0	0.0434783	0.370968	0	23.0001	0
ELOVL1	0	1	0	0.0434783	0.370968	0	23.0001	0
EMC1	0	1	0	0.0434783	0.370968	0	23.0001	0
EMC9	0	1	0	0.0434783	0.370968	0	23.0001	0
EMG1	0	1	0	0.0434783	0.370968	0	23.0001	0
EMILIN1	0	1	0	0.0434783	0.370968	0	23.0001	0
EMILIN3	0	1	0	0.0434783	0.370968	0	23.0001	0
EML3	0	1	0	0.0434783	0.370968	0	23.0001	0
EML4	0	1	0	0.0434783	0.370968	0	23.0001	0
EML6	0	1	0	0.0434783	0.370968	0	23.0001	0
ENAM	0	1	0	0.0434783	0.370968	0	23.0001	0
ENC1	0	1	0	0.0434783	0.370968	0	23.0001	0
ENDOD1	0	1	0	0.0434783	0.370968	0	23.0001	0
ENGASE	0	1	0	0.0434783	0.370968	0	23.0001	0
ENOX1	0	1	0	0.0434783	0.370968	0	23.0001	0
ENOX2	0	1	0	0.0434783	0.370968	0	23.0001	0
ENTPD3	0	1	0	0.0434783	0.370968	0	23.0001	0
ENTPD4	0	1	0	0.0434783	0.370968	0	23.0001	0
EPB41	0	1	0	0.0434783	0.370968	0	23.0001	0
EPB41L5	0	1	0	0.0434783	0.370968	0	23.0001	0
EPB42	0	1	0	0.0434783	0.370968	0	23.0001	0
EPHA1	0	1	0	0.0434783	0.370968	0	23.0001	0
EPHA3	0	1	0	0.0434783	0.370968	0	23.0001	0
EPHA6	0	1	0	0.0434783	0.370968	0	23.0001	0
EPHA7	0	1	0	0.0434783	0.370968	0	23.0001	0
EPHB3	0	1	0	0.0434783	0.370968	0	23.0001	0
EPHB4	0	1	0	0.0434783	0.370968	0	23.0001	0
EPS15	0	1	0	0.0434783	0.370968	0	23.0001	0
EPS15L1	0	1	0	0.0434783	0.370968	0	23.0001	0
EPS8L3	0	1	0	0.0434783	0.370968	0	23.0001	0
ERAS	0	1	0	0.0434783	0.370968	0	23.0001	0
ERBB2IP	0	1	0	0.0434783	0.370968	0	23.0001	0
ERCC5	0	1	0	0.0434783	0.370968	0	23.0001	0
EREG	0	1	0	0.0434783	0.370968	0	23.0001	0
ERF	0	1	0	0.0434783	0.370968	0	23.0001	0
ERLIN2	0	1	0	0.0434783	0.370968	0	23.0001	0
ERMP1	0	1	0	0.0434783	0.370968	0	23.0001	0
ERN2	0	1	0	0.0434783	0.370968	0	23.0001	0
ERO1L	0	1	0	0.0434783	0.370968	0	23.0001	0
ERRFI1	0	1	0	0.0434783	0.370968	0	23.0001	0
ERVFRD-1	0	1	0	0.0434783	0.370968	0	23.0001	0
ERVMER34-1	0	1	0	0.0434783	0.370968	0	23.0001	0
ERVV-1	0	1	0	0.0434783	0.370968	0	23.0001	0
ESCO2	0	1	0	0.0434783	0.370968	0	23.0001	0
ESPNL	0	1	0	0.0434783	0.370968	0	23.0001	0
ETS2	0	1	0	0.0434783	0.370968	0	23.0001	0
ETV1	0	1	0	0.0434783	0.370968	0	23.0001	0
ETV6	0	1	0	0.0434783	0.370968	0	23.0001	0
EWSR1	0	1	0	0.0434783	0.370968	0	23.0001	0
EXD1	0	1	0	0.0434783	0.370968	0	23.0001	0
EXD3	0	1	0	0.0434783	0.370968	0	23.0001	0
EXOC1	0	1	0	0.0434783	0.370968	0	23.0001	0
EXOC2	0	1	0	0.0434783	0.370968	0	23.0001	0
EXOC3	0	1	0	0.0434783	0.370968	0	23.0001	0
EXOC3L2	0	1	0	0.0434783	0.370968	0	23.0001	0
EXOC6	0	1	0	0.0434783	0.370968	0	23.0001	0
EXOSC10	0	1	0	0.0434783	0.370968	0	23.0001	0
EXOSC4	0	1	0	0.0434783	0.370968	0	23.0001	0
EXOSC5	0	1	0	0.0434783	0.370968	0	23.0001	0
EYA1	0	1	0	0.0434783	0.370968	0	23.0001	0
EYA4	0	1	0	0.0434783	0.370968	0	23.0001	0
EZH1	0	1	0	0.0434783	0.370968	0	23.0001	0
EZR	0	1	0	0.0434783	0.370968	0	23.0001	0
F10	0	1	0	0.0434783	0.370968	0	23.0001	0
F2	0	1	0	0.0434783	0.370968	0	23.0001	0
F2R	0	1	0	0.0434783	0.370968	0	23.0001	0
F2RL1	0	1	0	0.0434783	0.370968	0	23.0001	0
F5	0	1	0	0.0434783	0.370968	0	23.0001	0
F9	0	1	0	0.0434783	0.370968	0	23.0001	0
FABP9	0	1	0	0.0434783	0.370968	0	23.0001	0
FAM109A	0	1	0	0.0434783	0.370968	0	23.0001	0
FAM118B	0	1	0	0.0434783	0.370968	0	23.0001	0
FAM129B	0	1	0	0.0434783	0.370968	0	23.0001	0
FAM131A	0	1	0	0.0434783	0.370968	0	23.0001	0
FAM162B	0	1	0	0.0434783	0.370968	0	23.0001	0
FAM170A	0	1	0	0.0434783	0.370968	0	23.0001	0
FAM179A	0	1	0	0.0434783	0.370968	0	23.0001	0
FAM181A	0	1	0	0.0434783	0.370968	0	23.0001	0
FAM184A	0	1	0	0.0434783	0.370968	0	23.0001	0
FAM186B	0	1	0	0.0434783	0.370968	0	23.0001	0
FAM187A	0	1	0	0.0434783	0.370968	0	23.0001	0
FAM188B2	0	1	0	0.0434783	0.370968	0	23.0001	0
FAM189A1	0	1	0	0.0434783	0.370968	0	23.0001	0
FAM189A2	0	1	0	0.0434783	0.370968	0	23.0001	0
FAM194B	0	1	0	0.0434783	0.370968	0	23.0001	0
FAM198A	0	1	0	0.0434783	0.370968	0	23.0001	0
FAM198B	0	1	0	0.0434783	0.370968	0	23.0001	0
FAM19A4	0	1	0	0.0434783	0.370968	0	23.0001	0
FAM200B	0	1	0	0.0434783	0.370968	0	23.0001	0
FAM208B	0	1	0	0.0434783	0.370968	0	23.0001	0
FAM210A	0	1	0	0.0434783	0.370968	0	23.0001	0
FAM214B	0	1	0	0.0434783	0.370968	0	23.0001	0
FAM221B	0	1	0	0.0434783	0.370968	0	23.0001	0
FAM222B	0	1	0	0.0434783	0.370968	0	23.0001	0
FAM228A	0	1	0	0.0434783	0.370968	0	23.0001	0
FAM49A	0	1	0	0.0434783	0.370968	0	23.0001	0
FAM50B	0	1	0	0.0434783	0.370968	0	23.0001	0
FAM53A	0	1	0	0.0434783	0.370968	0	23.0001	0
FAM63A	0	1	0	0.0434783	0.370968	0	23.0001	0
FAM71F1	0	1	0	0.0434783	0.370968	0	23.0001	0
FAM78B	0	1	0	0.0434783	0.370968	0	23.0001	0
FAM83A	0	1	0	0.0434783	0.370968	0	23.0001	0
FAM83B	0	1	0	0.0434783	0.370968	0	23.0001	0
FAM83F	0	1	0	0.0434783	0.370968	0	23.0001	0
FAM84B	0	1	0	0.0434783	0.370968	0	23.0001	0
FANCD2	0	1	0	0.0434783	0.370968	0	23.0001	0
FANCE	0	1	0	0.0434783	0.370968	0	23.0001	0
FAP	0	1	0	0.0434783	0.370968	0	23.0001	0
FAR1	0	1	0	0.0434783	0.370968	0	23.0001	0
FASTKD5	0	1	0	0.0434783	0.370968	0	23.0001	0
FBLN5	0	1	0	0.0434783	0.370968	0	23.0001	0
FBRS	0	1	0	0.0434783	0.370968	0	23.0001	0
FBXL14	0	1	0	0.0434783	0.370968	0	23.0001	0
FBXL16	0	1	0	0.0434783	0.370968	0	23.0001	0
FBXL17	0	1	0	0.0434783	0.370968	0	23.0001	0
FBXL5	0	1	0	0.0434783	0.370968	0	23.0001	0
FBXL8	0	1	0	0.0434783	0.370968	0	23.0001	0
FBXO16	0	1	0	0.0434783	0.370968	0	23.0001	0
FBXO24	0	1	0	0.0434783	0.370968	0	23.0001	0
FBXO34	0	1	0	0.0434783	0.370968	0	23.0001	0
FBXO41	0	1	0	0.0434783	0.370968	0	23.0001	0
FBXO44	0	1	0	0.0434783	0.370968	0	23.0001	0
[truncated: 5,176 more rows]

## Sheet: Table S2E
Table S2E Number of mutated samples per gene in 62 tumors (Related to Figure 2H)
Gene	Number of mutated samples	Mg-group
TP53	24	High-Mg
APC	20	High-Mg
KRAS	17	High-Mg
TTN	12	High-Mg
SMAD4	10	High-Mg
OBSCN	8	High-Mg
MUC16	7	High-Mg
ZFHX4	7	High-Mg
SOX9	6	High-Mg
BRAF	6	High-Mg
HYDIN	6	High-Mg
PIK3CA	5	High-Mg
PTEN	5	High-Mg
ABCA12	5	High-Mg
NEB	5	High-Mg
TRHDE	5	High-Mg
UNC79	5	High-Mg
WDFY4	5	High-Mg
CSMD3	4	High-Mg
ABCA13	4	High-Mg
FLG	4	High-Mg
LRP1B	4	High-Mg
RYR1	4	High-Mg
CSMD1	4	High-Mg
DOCK4	4	High-Mg
FCGBP	4	High-Mg
FNDC1	4	High-Mg
MT-ND5	4	High-Mg
NRXN3	4	High-Mg
PCDH10	4	High-Mg
PCLO	4	High-Mg
RYR3	4	High-Mg
STARD9	4	High-Mg
UNC80	4	High-Mg
ZDBF2	4	High-Mg
MLK4	3	High-Mg
RBMXL2	3	High-Mg
RNF43	3	High-Mg
ABCA4	3	High-Mg
ACVR2A	3	High-Mg
ADCY8	3	High-Mg
AMER3	3	High-Mg
ATP2B3	3	High-Mg
CACNA1E	3	High-Mg
CASKIN1	3	High-Mg
CDH4	3	High-Mg
COL12A1	3	High-Mg
COL6A3	3	High-Mg
CSMD2	3	High-Mg
CSPG4	3	High-Mg
DAPK1	3	High-Mg
DCAF12L1	3	High-Mg
DLG5	3	High-Mg
DNAH10	3	High-Mg
DYSF	3	High-Mg
ERBB2	3	High-Mg
ESRRG	3	High-Mg
FAT4	3	High-Mg
FREM2	3	High-Mg
GLI3	3	High-Mg
HCN4	3	High-Mg
KIAA1109	3	High-Mg
KRT12	3	High-Mg
MDH1B	3	High-Mg
MT-CO1	3	High-Mg
MT-CYB	3	High-Mg
MT-ND6	3	High-Mg
MYO1H	3	High-Mg
NBEAL2	3	High-Mg
NCKAP5	3	High-Mg
NELL1	3	High-Mg
NTRK3	3	High-Mg
PAPOLB	3	High-Mg
PDZRN4	3	High-Mg
PER1	3	High-Mg
PIF1	3	High-Mg
PLK1	3	High-Mg
PLXNA4	3	High-Mg
PTPRS	3	High-Mg
PTPRT	3	High-Mg
PXDNL	3	High-Mg
ROBO1	3	High-Mg
RP11-435B5.5	3	High-Mg
RP1L1	3	High-Mg
RYR2	3	High-Mg
SCN5A	3	High-Mg
SDK1	3	High-Mg
SEMA5B	3	High-Mg
SMAD3	3	High-Mg
SOX17	3	High-Mg
SPAG17	3	High-Mg
TCF7L2	3	High-Mg
UNC13C	3	High-Mg
USH2A	3	High-Mg
VSTM4	3	High-Mg
WDR72	3	High-Mg
WIZ	3	High-Mg
ZIC1	3	High-Mg
ZNF469	3	High-Mg
ZNF729	3	High-Mg
ANK1	2	High-Mg
ASTN2	2	High-Mg
CTNNB1	2	High-Mg
FLNC	2	High-Mg
GPR174	2	High-Mg
KCNH1	2	High-Mg
LAMA5	2	High-Mg
MUC19	2	High-Mg
RICTOR	2	High-Mg
RSPH10B	2	High-Mg
SHANK1	2	High-Mg
SZT2	2	High-Mg
TTC40	2	High-Mg
ABCA3	2	High-Mg
ABCA5	2	High-Mg
ABTB2	2	High-Mg
ADAMTS16	2	High-Mg
ADAMTS18	2	High-Mg
ADCY5	2	High-Mg
ADCY6	2	High-Mg
AKAP9	2	High-Mg
AMTN	2	High-Mg
ANO3	2	High-Mg
ANO5	2	High-Mg
AP001631.10	2	High-Mg
APBA2	2	High-Mg
APC2	2	High-Mg
ARAP2	2	High-Mg
ARC	2	High-Mg
ARHGEF10L	2	High-Mg
ARHGEF6	2	High-Mg
ARID3A	2	High-Mg
ARRDC3	2	High-Mg
ASCC3	2	High-Mg
ASIC2	2	High-Mg
ASPM	2	High-Mg
ATIC	2	High-Mg
ATM	2	High-Mg
ATRNL1	2	High-Mg
AXIN2	2	High-Mg
BAI2	2	High-Mg
BHLHE22	2	High-Mg
BMPR1A	2	High-Mg
BPTF	2	High-Mg
BRINP2	2	High-Mg
C10orf71	2	High-Mg
C11orf89	2	High-Mg
C3	2	High-Mg
C5AR1	2	High-Mg
C8orf34	2	High-Mg
CABIN1	2	High-Mg
CACHD1	2	High-Mg
CACNA1A	2	High-Mg
CACNA1C	2	High-Mg
CACNA1D	2	High-Mg
CACNA1F	2	High-Mg
CADPS	2	High-Mg
CAPN14	2	High-Mg
CCDC108	2	High-Mg
CCKAR	2	High-Mg
CDC42EP1	2	High-Mg
CDH23	2	High-Mg
CEP152	2	High-Mg
CHD5	2	High-Mg
CLASP2	2	High-Mg
CLCNKB	2	High-Mg
CLN5	2	High-Mg
CLUH	2	High-Mg
CNGB1	2	High-Mg
CNTN2	2	High-Mg
CNTN4	2	High-Mg
CNTNAP5	2	High-Mg
CNTRL	2	High-Mg
COL14A1	2	High-Mg
COL1A2	2	High-Mg
COL3A1	2	High-Mg
COL4A1	2	High-Mg
COL6A1	2	High-Mg
COL7A1	2	High-Mg
CORO7	2	High-Mg
CPOX	2	High-Mg
CRYBB1	2	High-Mg
CSPP1	2	High-Mg
CTD-3193O13.9	2	High-Mg
CUBN	2	High-Mg
CXorf67	2	High-Mg
CYP11A1	2	High-Mg
CYP46A1	2	High-Mg
DAAM2	2	High-Mg
DBR1	2	High-Mg
DCC	2	High-Mg
DCDC1	2	High-Mg
DCP1B	2	High-Mg
DDX60L	2	High-Mg
DHX9	2	High-Mg
DKK1	2	High-Mg
DMD	2	High-Mg
DMRTA2	2	High-Mg
DNA2	2	High-Mg
DNAH17	2	High-Mg
DNAH3	2	High-Mg
DNHD1	2	High-Mg
DNMBP	2	High-Mg
DOK2	2	High-Mg
DPP8	2	High-Mg
DPYSL3	2	High-Mg
DRAP1	2	High-Mg
DSCAML1	2	High-Mg
DST	2	High-Mg
DYNC1I1	2	High-Mg
EBF1	2	High-Mg
EGFLAM	2	High-Mg
EP400	2	High-Mg
ERBB4	2	High-Mg
ERC2	2	High-Mg
F2RL3	2	High-Mg
FAN1	2	High-Mg
FARP2	2	High-Mg
FASTKD1	2	High-Mg
FAT2	2	High-Mg
FBLN2	2	High-Mg
FBXW7	2	High-Mg
FCRL3	2	High-Mg
FEZF2	2	High-Mg
FLNA	2	High-Mg
FLRT2	2	High-Mg
FREM1	2	High-Mg
FRMPD4	2	High-Mg
GALNT9	2	High-Mg
GLDC	2	High-Mg
GLI2	2	High-Mg
GLIS1	2	High-Mg
GOLGA6L18	2	High-Mg
GPR112	2	High-Mg
GPR124	2	High-Mg
GPR152	2	High-Mg
GPR25	2	High-Mg
GRIA1	2	High-Mg
GRIK3	2	High-Mg
GRIN3A	2	High-Mg
GRM1	2	High-Mg
HELZ2	2	High-Mg
HERC1	2	High-Mg
HLTF	2	High-Mg
HPS6	2	High-Mg
HRNR	2	High-Mg
HS3ST2	2	High-Mg
HSPG2	2	High-Mg
IL16	2	High-Mg
INPP1	2	High-Mg
INSM2	2	High-Mg
INSR	2	High-Mg
ITGAD	2	High-Mg
ITIH1	2	High-Mg
ITIH5	2	High-Mg
IVL	2	High-Mg
JPH2	2	High-Mg
JPH4	2	High-Mg
KAL1	2	High-Mg
KCNA7	2	High-Mg
KCND2	2	High-Mg
KCNJ11	2	High-Mg
KCNK1	2	High-Mg
KCNMA1	2	High-Mg
KCNQ3	2	High-Mg
KCNQ5	2	High-Mg
KCNT1	2	High-Mg
KCNU1	2	High-Mg
KDM5B	2	High-Mg
KDM6A	2	High-Mg
KIAA0947	2	High-Mg
KIAA1045	2	High-Mg
KIAA1211	2	High-Mg
KIAA1549	2	High-Mg
KIAA1731	2	High-Mg
KIF26A	2	High-Mg
KIRREL3	2	High-Mg
KLF5	2	High-Mg
KNDC1	2	High-Mg
KRT14	2	High-Mg
KSR2	2	High-Mg
LHX5	2	High-Mg
LRIF1	2	High-Mg
LRP2	2	High-Mg
LRP3	2	High-Mg
LRPPRC	2	High-Mg
LRRC8B	2	High-Mg
LTBP1	2	High-Mg
MAGEB18	2	High-Mg
MAGEL2	2	High-Mg
MAP1B	2	High-Mg
MASP1	2	High-Mg
MCF2L	2	High-Mg
MDGA1	2	High-Mg
MDN1	2	High-Mg
MECOM	2	High-Mg
MEGF10	2	High-Mg
MEP1A	2	High-Mg
MERTK	2	High-Mg
METTL22	2	High-Mg
MFSD11	2	High-Mg
MGAM	2	High-Mg
MRPS22	2	High-Mg
MTTP	2	High-Mg
MTUS2	2	High-Mg
MUC12	2	High-Mg
MUM1L1	2	High-Mg
MYCBPAP	2	High-Mg
MYEOV	2	High-Mg
MYH2	2	High-Mg
MYH3	2	High-Mg
MYO18B	2	High-Mg
MYO1C	2	High-Mg
MYO7B	2	High-Mg
MYO9B	2	High-Mg
MYT1L	2	High-Mg
NALCN	2	High-Mg
NAV2	2	High-Mg
NAV3	2	High-Mg
NCKAP1L	2	High-Mg
NOS1	2	High-Mg
NOTCH1	2	High-Mg
NOXRED1	2	High-Mg
NPAP1	2	High-Mg
NPAS3	2	High-Mg
NUDT19	2	High-Mg
OLFML1	2	High-Mg
OPTN	2	High-Mg
OR12D2	2	High-Mg
OR2H1	2	High-Mg
OR2T2	2	High-Mg
OR4A16	2	High-Mg
OR4C13	2	High-Mg
OR51A7	2	High-Mg
OR51V1	2	High-Mg
OR5T2	2	High-Mg
OR6P1	2	High-Mg
OTOF	2	High-Mg
OTOGL	2	High-Mg
P4HA3	2	High-Mg
PABPC5	2	High-Mg
PADI2	2	High-Mg
PAPOLA	2	High-Mg
PAPPA2	2	High-Mg
PARD3B	2	High-Mg
PCDHA3	2	High-Mg
PCDHA4	2	High-Mg
PCDHB2	2	High-Mg
PCDHB3	2	High-Mg
PCDHB8	2	High-Mg
PCDHGA12	2	High-Mg
PCDHGB3	2	High-Mg
PDGFC	2	High-Mg
PDS5B	2	High-Mg
PHKG2	2	High-Mg
PI4KA	2	High-Mg
PIEZO2	2	High-Mg
PIKFYVE	2	High-Mg
PKHD1L1	2	High-Mg
PLCD4	2	High-Mg
PLD5	2	High-Mg
PLEKHG5	2	High-Mg
PLXNA2	2	High-Mg
PNPLA6	2	High-Mg
POU4F3	2	High-Mg
PRB4	2	High-Mg
PROC	2	High-Mg
PRPF6	2	High-Mg
PTCHD2	2	High-Mg
PTER	2	High-Mg
PTPRC	2	High-Mg
PZP	2	High-Mg
RBM10	2	High-Mg
RBM15	2	High-Mg
RELN	2	High-Mg
RET	2	High-Mg
RFPL4B	2	High-Mg
RGS14	2	High-Mg
RIMS1	2	High-Mg
RIMS2	2	High-Mg
RNF144B	2	High-Mg
RP11-1055B8.7	2	High-Mg
RPH3A	2	High-Mg
RRP9	2	High-Mg
RUFY2	2	High-Mg
S1PR3	2	High-Mg
S1PR4	2	High-Mg
SAMD9L	2	High-Mg
SCN1A	2	High-Mg
SCRIB	2	High-Mg
SERPINB11	2	High-Mg
SHANK2	2	High-Mg
SIGLEC1	2	High-Mg
SIX5	2	High-Mg
SLC12A9	2	High-Mg
SLC6A15	2	High-Mg
SLC6A5	2	High-Mg
SLC7A11	2	High-Mg
SLC9A8	2	High-Mg
SLFN5	2	High-Mg
SLITRK1	2	High-Mg
SLITRK5	2	High-Mg
SMAD2	2	High-Mg
SORCS2	2	High-Mg
SPANXN4	2	High-Mg
SPATA31D1	2	High-Mg
SPATA31E3P	2	High-Mg
SPEN	2	High-Mg
SPHKAP	2	High-Mg
SPSB3	2	High-Mg
SPTB	2	High-Mg
SPTBN2	2	High-Mg
SPTBN5	2	High-Mg
STX11	2	High-Mg
SVIL	2	High-Mg
SYCP2	2	High-Mg
SYNE2	2	High-Mg
TAF1L	2	High-Mg
TAS1R2	2	High-Mg
TBC1D9	2	High-Mg
TEKT4	2	High-Mg
TENM3	2	High-Mg
TET1	2	High-Mg
THSD7B	2	High-Mg
TIAM1	2	High-Mg
TLK1	2	High-Mg
TLN1	2	High-Mg
TLX3	2	High-Mg
TMC7	2	High-Mg
TMEM132C	2	High-Mg
TMEM132D	2	High-Mg
TMEM151A	2	High-Mg
TMEM218	2	High-Mg
TMPRSS11F	2	High-Mg
TMPRSS5	2	High-Mg
TNIP3	2	High-Mg
TNS1	2	High-Mg
TP73	2	High-Mg
TRIM68	2	High-Mg
TRPC7	2	High-Mg
TRPM1	2	High-Mg
TRPM3	2	High-Mg
TRPS1	2	High-Mg
TRPV5	2	High-Mg
TSHZ2	2	High-Mg
TSSK1B	2	High-Mg
UGGT1	2	High-Mg
UHRF1BP1	2	High-Mg
UTRN	2	High-Mg
VARS2	2	High-Mg
VCAN	2	High-Mg
VPS13B	2	High-Mg
VSIG8	2	High-Mg
VWA8	2	High-Mg
VWF	2	High-Mg
WASF3	2	High-Mg
WDR17	2	High-Mg
WDR37	2	High-Mg
WDR87	2	High-Mg
WNT7A	2	High-Mg
XIRP1	2	High-Mg
XIRP2	2	High-Mg
XKR4	2	High-Mg
ZC3H13	2	High-Mg
ZDHHC1	2	High-Mg
ZER1	2	High-Mg
ZFPM2	2	High-Mg
ZMYM6	2	High-Mg
ZNF135	2	High-Mg
ZNF28	2	High-Mg
ZNF341	2	High-Mg
ZNF493	2	High-Mg
ZNF568	2	High-Mg
ZNF611	2	High-Mg
ZNF781	2	High-Mg
ZNF808	2	High-Mg
ZNF831	2	High-Mg
ZNF891	2	High-Mg
AFF3	1	High-Mg
BRINP3	1	High-Mg
CAMSAP1	1	High-Mg
CCDC57	1	High-Mg
CDH22	1	High-Mg
CHD6	1	High-Mg
CNBD1	1	High-Mg
DNAJC13	1	High-Mg
ELK1	1	High-Mg
EYS	1	High-Mg
HECTD4	1	High-Mg
HTRA4	1	High-Mg
KCNB2	1	High-Mg
MAP3K4	1	High-Mg
NLRP12	1	High-Mg
PTPN11	1	High-Mg
RDH8	1	High-Mg
SLCO1C1	1	High-Mg
THRA	1	High-Mg
TLN2	1	High-Mg
TTK	1	High-Mg
UBE2J2	1	High-Mg
2022-03-10	1	High-Mg
2022-03-02	1	High-Mg
2022-09-04	1	High-Mg
2022-03-06	1	High-Mg
2022-03-08	1	High-Mg
A1BG	1	High-Mg
A2ML1	1	High-Mg
AACS	1	High-Mg
ABCA1	1	High-Mg
ABCA2	1	High-Mg
ABCA7	1	High-Mg
ABCB5	1	High-Mg
ABCB8	1	High-Mg
ABCC10	1	High-Mg
ABCC4	1	High-Mg
ABCG1	1	High-Mg
ABCG4	1	High-Mg
ABCG5	1	High-Mg
ABHD10	1	High-Mg
ABHD13	1	High-Mg
AC002365.1	1	High-Mg
AC005609.1	1	High-Mg
AC009403.2	1	High-Mg
AC019294.1	1	High-Mg
AC027612.6	1	High-Mg
AC083862.1	1	High-Mg
AC104809.3	1	High-Mg
ACACA	1	High-Mg
ACADL	1	High-Mg
ACAP1	1	High-Mg
ACBD5	1	High-Mg
ACE	1	High-Mg
ACE2	1	High-Mg
ACIN1	1	High-Mg
ACKR3	1	High-Mg
ACOX1	1	High-Mg
ACSL1	1	High-Mg
ACSL6	1	High-Mg
ACSS2	1	High-Mg
ACTA1	1	High-Mg
ACTL6A	1	High-Mg
ACTN2	1	High-Mg
ADAD2	1	High-Mg
ADAM11	1	High-Mg
ADAM15	1	High-Mg
ADAM21	1	High-Mg
ADAM32	1	High-Mg
ADAM8	1	High-Mg
ADAM9	1	High-Mg
ADAMTS1	1	High-Mg
ADAMTS10	1	High-Mg
ADAMTS12	1	High-Mg
ADAMTS13	1	High-Mg
ADAMTS15	1	High-Mg
ADAMTS19	1	High-Mg
ADAMTS2	1	High-Mg
ADAMTS20	1	High-Mg
ADAMTS3	1	High-Mg
ADAMTS4	1	High-Mg
ADAMTS6	1	High-Mg
ADAMTS9	1	High-Mg
ADAMTSL1	1	High-Mg
ADAMTSL3	1	High-Mg
ADARB1	1	High-Mg
ADCK5	1	High-Mg
ADCY1	1	High-Mg
ADCY10	1	High-Mg
ADCY4	1	High-Mg
ADCYAP1R1	1	High-Mg
ADORA1	1	High-Mg
ADRA1D	1	High-Mg
ADRB3	1	High-Mg
ADRBK1	1	High-Mg
ADRM1	1	High-Mg
AE000662.92	1	High-Mg
AF165138.7	1	High-Mg
AFTPH	1	High-Mg
AGAP6	1	High-Mg
AGBL3	1	High-Mg
AGBL4	1	High-Mg
AGL	1	High-Mg
AGTPBP1	1	High-Mg
AHCY	1	High-Mg
AHDC1	1	High-Mg
AHNAK	1	High-Mg
AHSG	1	High-Mg
AHSP	1	High-Mg
AIP	1	High-Mg
AJAP1	1	High-Mg
AKAP12	1	High-Mg
AKAP13	1	High-Mg
AKAP7	1	High-Mg
AKNA	1	High-Mg
AKNAD1	1	High-Mg
AKR1C1	1	High-Mg
AL441883.1	1	High-Mg
AL445989.1	1	High-Mg
ALAS1	1	High-Mg
ALDH1A1	1	High-Mg
ALDH1L2	1	High-Mg
ALDH4A1	1	High-Mg
ALG1	1	High-Mg
ALG11	1	High-Mg
ALKBH1	1	High-Mg
ALOXE3	1	High-Mg
ALS2CR12	1	High-Mg
AMER1	1	High-Mg
AMH	1	High-Mg
AMOTL1	1	High-Mg
AMY2A	1	High-Mg
ANAPC1	1	High-Mg
ANGEL1	1	High-Mg
ANGPT1	1	High-Mg
ANK2	1	High-Mg
ANK3	1	High-Mg
ANKIB1	1	High-Mg
ANKK1	1	High-Mg
ANKLE1	1	High-Mg
ANKMY2	1	High-Mg
ANKRD12	1	High-Mg
ANKRD17	1	High-Mg
ANKRD24	1	High-Mg
ANKRD26P1	1	High-Mg
ANKRD31	1	High-Mg
ANKRD32	1	High-Mg
ANKRD34C	1	High-Mg
ANKRD35	1	High-Mg
ANKRD36	1	High-Mg
ANKRD63	1	High-Mg
ANKS1B	1	High-Mg
ANKS3	1	High-Mg
ANO1	1	High-Mg
ANO2	1	High-Mg
ANO7	1	High-Mg
ANPEP	1	High-Mg
ANTXR1	1	High-Mg
ANTXR2	1	High-Mg
AP003068.23	1	High-Mg
AP1G1	1	High-Mg
AP2A2	1	High-Mg
AP3B1	1	High-Mg
AP3B2	1	High-Mg
APBB1IP	1	High-Mg
APBB2	1	High-Mg
APLP1	1	High-Mg
APLP2	1	High-Mg
APOA4	1	High-Mg
APOA5	1	High-Mg
APOB	1	High-Mg
APOBEC3D	1	High-Mg
APOL4	1	High-Mg
APPBP2	1	High-Mg
AQP10	1	High-Mg
AQP12A	1	High-Mg
AQP3	1	High-Mg
AR	1	High-Mg
ARFGEF2	1	High-Mg
ARHGAP11B	1	High-Mg
ARHGAP17	1	High-Mg
ARHGAP20	1	High-Mg
ARHGAP23	1	High-Mg
ARHGAP30	1	High-Mg
ARHGAP31	1	High-Mg
ARHGAP32	1	High-Mg
ARHGAP39	1	High-Mg
ARHGAP4	1	High-Mg
ARHGAP40	1	High-Mg
ARHGAP6	1	High-Mg
ARHGEF17	1	High-Mg
ARHGEF2	1	High-Mg
ARHGEF40	1	High-Mg
ARHGEF5	1	High-Mg
ARID1B	1	High-Mg
ARID4A	1	High-Mg
ARMC5	1	High-Mg
ARMCX1	1	High-Mg
ARMCX2	1	High-Mg
ARNT2	1	High-Mg
ARR3	1	High-Mg
ART5	1	High-Mg
ASAP1	1	High-Mg
ASCL2	1	High-Mg
ASNA1	1	High-Mg
ASPH	1	High-Mg
ASPN	1	High-Mg
ASTL	1	High-Mg
ASXL1	1	High-Mg
ASXL3	1	High-Mg
ATAD3A	1	High-Mg
ATF5	1	High-Mg
ATF7IP	1	High-Mg
ATF7IP2	1	High-Mg
ATHL1	1	High-Mg
ATL1	1	High-Mg
ATP10A	1	High-Mg
ATP11A	1	High-Mg
ATP11C	1	High-Mg
ATP13A5	1	High-Mg
ATP1A3	1	High-Mg
ATP1B2	1	High-Mg
ATP4A	1	High-Mg
ATP5A1	1	High-Mg
ATP6AP2	1	High-Mg
ATP6V0E1	1	High-Mg
ATP6V1C1	1	High-Mg
ATP8A2	1	High-Mg
ATP8B2	1	High-Mg
ATP8B3	1	High-Mg
ATP9B	1	High-Mg
ATRN	1	High-Mg
ATRX	1	High-Mg
AUTS2	1	High-Mg
AVPR1A	1	High-Mg
AVPR1B	1	High-Mg
AWAT1	1	High-Mg
AZI1	1	High-Mg
B3GALNT2	1	High-Mg
B3GALT6	1	High-Mg
B3GAT1	1	High-Mg
B4GALNT4	1	High-Mg
B4GALT3	1	High-Mg
BACH2	1	High-Mg
BAD	1	High-Mg
BAGE2	1	High-Mg
BAI1	1	High-Mg
BAI3	1	High-Mg
BANP	1	High-Mg
BARHL2	1	High-Mg
BARX2	1	High-Mg
BAZ1A	1	High-Mg
BAZ2B	1	High-Mg
BBS12	1	High-Mg
BBS2	1	High-Mg
BCAN	1	High-Mg
BCHE	1	High-Mg
BCKDHA	1	High-Mg
BCL10	1	High-Mg
BCL2L10	1	High-Mg
BCL2L13	1	High-Mg
BCL6B	1	High-Mg
BCLAF1	1	High-Mg
BCOR	1	High-Mg
BCORL1	1	High-Mg
BEND4	1	High-Mg
BEND5	1	High-Mg
BEX1	1	High-Mg
BEX2	1	High-Mg
BEX4	1	High-Mg
BHLHE23	1	High-Mg
BIN1	1	High-Mg
BIRC6	1	High-Mg
BMP1	1	High-Mg
BMP2K	1	High-Mg
BMPER	1	High-Mg
BMPR2	1	High-Mg
BNC2	1	High-Mg
BOC	1	High-Mg
BOD1L1	1	High-Mg
BPIFB2	1	High-Mg
BRD3	1	High-Mg
BRDT	1	High-Mg
BRINP1	1	High-Mg
BRWD3	1	High-Mg
BTBD18	1	High-Mg
BTNL9	1	High-Mg
C11orf70	1	High-Mg
C11orf82	1	High-Mg
C12orf40	1	High-Mg
C12orf50	1	High-Mg
C12orf68	1	High-Mg
C14orf23	1	High-Mg
C15orf26	1	High-Mg
C15orf32	1	High-Mg
C16orf45	1	High-Mg
C16orf96	1	High-Mg
C17orf47	1	High-Mg
C17orf59	1	High-Mg
C17orf62	1	High-Mg
C17orf72	1	High-Mg
C18orf54	1	High-Mg
C18orf64	1	High-Mg
C18orf8	1	High-Mg
C19orf12	1	High-Mg
C1QTNF4	1	High-Mg
C1orf127	1	High-Mg
C1orf65	1	High-Mg
C20orf141	1	High-Mg
C20orf194	1	High-Mg
C20orf201	1	High-Mg
C20orf85	1	High-Mg
C21orf90	1	High-Mg
C22orf34	1	High-Mg
C22orf42	1	High-Mg
C3orf30	1	High-Mg
C3orf80	1	High-Mg
C4orf17	1	High-Mg
C4orf21	1	High-Mg
C4orf26	1	High-Mg
C4orf47	1	High-Mg
C5	1	High-Mg
C5orf38	1	High-Mg
C5orf45	1	High-Mg
C5orf47	1	High-Mg
C5orf54	1	High-Mg
C6orf118	1	High-Mg
C6orf132	1	High-Mg
C6orf203	1	High-Mg
C7orf31	1	High-Mg
C7orf49	1	High-Mg
C7orf65	1	High-Mg
C8orf22	1	High-Mg
C9orf131	1	High-Mg
C9orf96	1	High-Mg
CA10	1	High-Mg
CA6	1	High-Mg
CA7	1	High-Mg
CABS1	1	High-Mg
CACNA1B	1	High-Mg
CACNA1G	1	High-Mg
CACNA1H	1	High-Mg
CACNA1I	1	High-Mg
CACNA2D1	1	High-Mg
CACNA2D2	1	High-Mg
CACNB4	1	High-Mg
CADM2	1	High-Mg
CALCB	1	High-Mg
CALD1	1	High-Mg
CAMK2G	1	High-Mg
CAMTA1	1	High-Mg
CAPN11	1	High-Mg
CARD16	1	High-Mg
CASC3	1	High-Mg
CASC4	1	High-Mg
CASR	1	High-Mg
CASZ1	1	High-Mg
CAT	1	High-Mg
CATSPER3	1	High-Mg
CBFA2T3	1	High-Mg
CBLL1	1	High-Mg
CBLN2	1	High-Mg
CBLN4	1	High-Mg
CBX2	1	High-Mg
CBX8	1	High-Mg
CCDC102B	1	High-Mg
CCDC115	1	High-Mg
CCDC135	1	High-Mg
CCDC151	1	High-Mg
CCDC155	1	High-Mg
CCDC178	1	High-Mg
CCDC180	1	High-Mg
CCDC36	1	High-Mg
CCDC37	1	High-Mg
CCDC39	1	High-Mg
CCDC53	1	High-Mg
CCDC59	1	High-Mg
CCDC6	1	High-Mg
CCDC66	1	High-Mg
CCDC71	1	High-Mg
CCDC71L	1	High-Mg
CCDC79	1	High-Mg
CCDC80	1	High-Mg
CCDC86	1	High-Mg
CCDC93	1	High-Mg
CCDC96	1	High-Mg
CCIN	1	High-Mg
CCL20	1	High-Mg
CCNA1	1	High-Mg
CCNB3	1	High-Mg
CCNJL	1	High-Mg
CCNT1	1	High-Mg
CCR1	1	High-Mg
CCR4	1	High-Mg
CCSER1	1	High-Mg
CD180	1	High-Mg
CD1E	1	High-Mg
CD226	1	High-Mg
CD33	1	High-Mg
CD3G	1	High-Mg
CD4	1	High-Mg
CD6	1	High-Mg
CD93	1	High-Mg
CD97	1	High-Mg
CDADC1	1	High-Mg
CDAN1	1	High-Mg
CDC14A	1	High-Mg
CDC16	1	High-Mg
CDC25C	1	High-Mg
CDC42BPA	1	High-Mg
CDCA7L	1	High-Mg
CDH1	1	High-Mg
CDH10	1	High-Mg
CDH11	1	High-Mg
CDH13	1	High-Mg
CDH15	1	High-Mg
CDH16	1	High-Mg
CDH18	1	High-Mg
CDH19	1	High-Mg
CDH5	1	High-Mg
CDH7	1	High-Mg
CDH8	1	High-Mg
CDHR5	1	High-Mg
CDK11B	1	High-Mg
CDK12	1	High-Mg
CDK16	1	High-Mg
CDK5RAP1	1	High-Mg
CDK5RAP3	1	High-Mg
CDK8	1	High-Mg
CDKL4	1	High-Mg
CDR1	1	High-Mg
CDRT15P1	1	High-Mg
CEBPZ	1	High-Mg
CECR1	1	High-Mg
CEL	1	High-Mg
CELF4	1	High-Mg
CELSR3	1	High-Mg
CEP250	1	High-Mg
CEP57	1	High-Mg
CEP85L	1	High-Mg
CETN1	1	High-Mg
CFHR5	1	High-Mg
CGN	1	High-Mg
CH25H	1	High-Mg
CHAC2	1	High-Mg
CHD1L	1	High-Mg
CHD3	1	High-Mg
CHD4	1	High-Mg
CHD8	1	High-Mg
CHGB	1	High-Mg
CHI3L2	1	High-Mg
CHIA	1	High-Mg
CHIT1	1	High-Mg
CHL1	1	High-Mg
CHN2	1	High-Mg
CHRM4	1	High-Mg
CHRNA4	1	High-Mg
CHRNA9	1	High-Mg
CHRNB3	1	High-Mg
CHRNB4	1	High-Mg
CHTF18	1	High-Mg
CIC	1	High-Mg
CILP2	1	High-Mg
CLASRP	1	High-Mg
CLCA2	1	High-Mg
CLDN17	1	High-Mg
CLDN18	1	High-Mg
CLEC10A	1	High-Mg
CLEC1A	1	High-Mg
CLEC9A	1	High-Mg
CLIC6	1	High-Mg
CLIP1	1	High-Mg
CLMP	1	High-Mg
CLNS1A	1	High-Mg
CLPX	1	High-Mg
CLRN2	1	High-Mg
CLTC	1	High-Mg
CMSS1	1	High-Mg
CMTM2	1	High-Mg
CMTR1	1	High-Mg
CNGA2	1	High-Mg
CNGB3	1	High-Mg
CNIH2	1	High-Mg
CNOT10	1	High-Mg
CNOT3	1	High-Mg
CNOT6L	1	High-Mg
CNST	1	High-Mg
CNTN5	1	High-Mg
CNTNAP2	1	High-Mg
COL11A1	1	High-Mg
COL17A1	1	High-Mg
COL18A1	1	High-Mg
COL20A1	1	High-Mg
COL22A1	1	High-Mg
COL27A1	1	High-Mg
COL28A1	1	High-Mg
COL2A1	1	High-Mg
COL4A4	1	High-Mg
COL4A6	1	High-Mg
COL5A1	1	High-Mg
COL5A2	1	High-Mg
COL5A3	1	High-Mg
COL6A5	1	High-Mg
COL6A6	1	High-Mg
COMMD10	1	High-Mg
COPRS	1	High-Mg
CORIN	1	High-Mg
CORO1A	1	High-Mg
CPAMD8	1	High-Mg
CPB2	1	High-Mg
CPN1	1	High-Mg
CPNE3	1	High-Mg
CPNE6	1	High-Mg
CPSF1	1	High-Mg
CPSF6	1	High-Mg
CPT1C	1	High-Mg
CPXM2	1	High-Mg
CR1	1	High-Mg
CRB1	1	High-Mg
CRB2	1	High-Mg
CRBN	1	High-Mg
CREB3L3	1	High-Mg
CREBBP	1	High-Mg
CRH	1	High-Mg
CRIM1	1	High-Mg
CRISP2	1	High-Mg
CRTAC1	1	High-Mg
CRYBG3	1	High-Mg
CRYGC	1	High-Mg
CSF2RB	1	High-Mg
CSN2	1	High-Mg
CSNK1A1L	1	High-Mg
CSRNP3	1	High-Mg
CST1	1	High-Mg
CST7	1	High-Mg
CST9	1	High-Mg
CSTF2	1	High-Mg
CT45A5	1	High-Mg
CTAGE8	1	High-Mg
CTNNA2	1	High-Mg
CTNND2	1	High-Mg
CTR9	1	High-Mg
CTSC	1	High-Mg
CTSG	1	High-Mg
CTU2	1	High-Mg
CWC22	1	High-Mg
CXCR3	1	High-Mg
CXorf22	1	High-Mg
CYB561	1	High-Mg
CYFIP2	1	High-Mg
CYP11B2	1	High-Mg
CYP20A1	1	High-Mg
CYP24A1	1	High-Mg
CYP27B1	1	High-Mg
CYP2A6	1	High-Mg
CYP4F22	1	High-Mg
CYSLTR2	1	High-Mg
D2HGDH	1	High-Mg
DAAM1	1	High-Mg
DAB1	1	High-Mg
DACH2	1	High-Mg
DAGLA	1	High-Mg
DARS2	1	High-Mg
DAZAP1	1	High-Mg
DBNL	1	High-Mg
DBP	1	High-Mg
DCAF11	1	High-Mg
DCAF12L2	1	High-Mg
DCAF17	1	High-Mg
DCAKD	1	High-Mg
DCHS1	1	High-Mg
DCHS2	1	High-Mg
DCK	1	High-Mg
DCLK1	1	High-Mg
DCLK2	1	High-Mg
DCTN1	1	High-Mg
DDHD1	1	High-Mg
DDN	1	High-Mg
DDX19B	1	High-Mg
DDX20	1	High-Mg
DDX25	1	High-Mg
DDX26B	1	High-Mg
DDX39A	1	High-Mg
DDX51	1	High-Mg
DDX53	1	High-Mg
DDX54	1	High-Mg
DDX55	1	High-Mg
DEFB113	1	High-Mg
DENND4A	1	High-Mg
DENND4B	1	High-Mg
DGAT2L6	1	High-Mg
DGKI	1	High-Mg
DGKQ	1	High-Mg
DHCR24	1	High-Mg
DHRS4L2	1	High-Mg
DHX16	1	High-Mg
DHX8	1	High-Mg
DIDO1	1	High-Mg
DIP2A	1	High-Mg
DIP2B	1	High-Mg
DIP2C	1	High-Mg
DISC1	1	High-Mg
DISP1	1	High-Mg
DLC1	1	High-Mg
DLD	1	High-Mg
DLG4	1	High-Mg
DLGAP2	1	High-Mg
DLGAP5	1	High-Mg
DLX6	1	High-Mg
DMBT1	1	High-Mg
DNAH12	1	High-Mg
DNAH14	1	High-Mg
DNAH5	1	High-Mg
DNAH7	1	High-Mg
DNAI1	1	High-Mg
DNAJB7	1	High-Mg
DNAJC18	1	High-Mg
DNAJC28	1	High-Mg
DNASE1L1	1	High-Mg
DOCK10	1	High-Mg
DOCK2	1	High-Mg
DOCK3	1	High-Mg
DOCK5	1	High-Mg
DOCK8	1	High-Mg
DOCK9	1	High-Mg
DOK1	1	High-Mg
DOK3	1	High-Mg
DOK6	1	High-Mg
DOK7	1	High-Mg
DOPEY1	1	High-Mg
DPP3	1	High-Mg
DPP6	1	High-Mg
DPPA4	1	High-Mg
DPT	1	High-Mg
DPY19L2	1	High-Mg
DRAM1	1	High-Mg
DRD1	1	High-Mg
DRD5	1	High-Mg
DSC1	1	High-Mg
DSC2	1	High-Mg
DSCAM	1	High-Mg
DSEL	1	High-Mg
DSG2	1	High-Mg
DSP	1	High-Mg
DSPP	1	High-Mg
DUSP16	1	High-Mg
DUSP23	1	High-Mg
DUSP5	1	High-Mg
DZANK1	1	High-Mg
DZIP1	1	High-Mg
EBF4	1	High-Mg
EBPL	1	High-Mg
ECEL1	1	High-Mg
ECHDC2	1	High-Mg
EDIL3	1	High-Mg
EDN2	1	High-Mg
EEF1D	1	High-Mg
EEF2	1	High-Mg
EEF2K	1	High-Mg
EFCAB8	1	High-Mg
EFR3A	1	High-Mg
EGFR	1	High-Mg
EGR3	1	High-Mg
EHBP1L1	1	High-Mg
EHF	1	High-Mg
EID3	1	High-Mg
EIF2AK1	1	High-Mg
EIF2B3	1	High-Mg
EIF2B4	1	High-Mg
EIF2B5	1	High-Mg
EIF3L	1	High-Mg
EIF4G1	1	High-Mg
ELAC2	1	High-Mg
ELAVL2	1	High-Mg
ELF2	1	High-Mg
ELFN1	1	High-Mg
ELFN2	1	High-Mg
ELMOD3	1	High-Mg
ELOVL6	1	High-Mg
ELP3	1	High-Mg
ELP4	1	High-Mg
EML1	1	High-Mg
EML5	1	High-Mg
EMR3	1	High-Mg
ENPP3	1	High-Mg
ENPP7	1	High-Mg
ENTPD2	1	High-Mg
ENTPD6	1	High-Mg
ENTPD8	1	High-Mg
EPB41L1	1	High-Mg
EPG5	1	High-Mg
EPHA4	1	High-Mg
EPHA5	1	High-Mg
EPHB1	1	High-Mg
EPHX4	1	High-Mg
EPM2A	1	High-Mg
EPS8L1	1	High-Mg
EPS8L2	1	High-Mg
ERCC2	1	High-Mg
ERCC3	1	High-Mg
ERCC6	1	High-Mg
ERI2	1	High-Mg
ERN1	1	High-Mg
ERP44	1	High-Mg
ESRP1	1	High-Mg
ESRRA	1	High-Mg
ESRRB	1	High-Mg
ETFDH	1	High-Mg
ETNPPL	1	High-Mg
ETV3L	1	High-Mg
EVA1A	1	High-Mg
EVC2	1	High-Mg
EVL	1	High-Mg
EVX2	1	High-Mg
EXOC5	1	High-Mg
EXOC6B	1	High-Mg
EXOSC2	1	High-Mg
EXOSC8	1	High-Mg
EXPH5	1	High-Mg
EXT1	1	High-Mg
EXT2	1	High-Mg
EYA3	1	High-Mg
F11R	1	High-Mg
F12	1	High-Mg
F13B	1	High-Mg
FABP4	1	High-Mg
FAF1	1	High-Mg
FAM101B	1	High-Mg
FAM105B	1	High-Mg
FAM115C	1	High-Mg
FAM120B	1	High-Mg
FAM124A	1	High-Mg
FAM135A	1	High-Mg
FAM13A	1	High-Mg
FAM13C	1	High-Mg
FAM149B1	1	High-Mg
FAM151B	1	High-Mg
FAM154A	1	High-Mg
FAM155B	1	High-Mg
FAM163B	1	High-Mg
FAM167B	1	High-Mg
FAM171A1	1	High-Mg
FAM175A	1	High-Mg
FAM175B	1	High-Mg
FAM179B	1	High-Mg
FAM184B	1	High-Mg
FAM188A	1	High-Mg
FAM196B	1	High-Mg
FAM204A	1	High-Mg
FAM205A	1	High-Mg
FAM208A	1	High-Mg
FAM20C	1	High-Mg
FAM230A	1	High-Mg
FAM47A	1	High-Mg
FAM47B	1	High-Mg
FAM47C	1	High-Mg
FAM71D	1	High-Mg
FAM71E1	1	High-Mg
FAM73A	1	High-Mg
FAM83G	1	High-Mg
FAM86GP	1	High-Mg
FANCG	1	High-Mg
FASN	1	High-Mg
FASTK	1	High-Mg
FAT1	1	High-Mg
FBN1	1	High-Mg
FBN2	1	High-Mg
FBN3	1	High-Mg
FBXL7	1	High-Mg
FBXO10	1	High-Mg
FBXO18	1	High-Mg
FBXO47	1	High-Mg
FBXO7	1	High-Mg
FBXW9	1	High-Mg
FCHSD1	1	High-Mg
FCRL4	1	High-Mg
FDXR	1	High-Mg
FES	1	High-Mg
FFAR4	1	High-Mg
FGD1	1	High-Mg
FGF12	1	High-Mg
FGF13	1	High-Mg
FGF18	1	High-Mg
FGF23	1	High-Mg
FGF9	1	High-Mg
FGFRL1	1	High-Mg
FHIT	1	High-Mg
FIBCD1	1	High-Mg
FIBP	1	High-Mg
FLG2	1	High-Mg
FLI1	1	High-Mg
FMN2	1	High-Mg
FMOD	1	High-Mg
FMR1	1	High-Mg
FNBP1	1	High-Mg
FNDC7	1	High-Mg
FNDC8	1	High-Mg
FNIP1	1	High-Mg
FOXD4L1	1	High-Mg
FOXD4L5	1	High-Mg
FOXE3	1	High-Mg
FOXI2	1	High-Mg
FOXK2	1	High-Mg
FOXN3	1	High-Mg
FOXO1	1	High-Mg
FOXR1	1	High-Mg
FOXS1	1	High-Mg
FPR2	1	High-Mg
FRAS1	1	High-Mg
FREM3	1	High-Mg
FRG1	1	High-Mg
FRMD1	1	High-Mg
FRMD4A	1	High-Mg
FRMPD3	1	High-Mg
FRY	1	High-Mg
FRYL	1	High-Mg
FSCB	1	High-Mg
FSCN1	1	High-Mg
FSCN3	1	High-Mg
FSD1	1	High-Mg
FTMT	1	High-Mg
FTSJ3	1	High-Mg
FUS	1	High-Mg
FXR2	1	High-Mg
FXYD7	1	High-Mg
FZD1	1	High-Mg
FZD10	1	High-Mg
FZD9	1	High-Mg
GABBR1	1	High-Mg
GABRD	1	High-Mg
GABRG1	1	High-Mg
GABRG3	1	High-Mg
GAD1	1	High-Mg
GAL3ST1	1	High-Mg
GAL3ST3	1	High-Mg
GAL3ST4	1	High-Mg
GALNT11	1	High-Mg
GALNT16	1	High-Mg
GALR2	1	High-Mg
GAPVD1	1	High-Mg
GAS2L1	1	High-Mg
GATA6	1	High-Mg
GBF1	1	High-Mg
GBP1	1	High-Mg
GC	1	High-Mg
GCC2	1	High-Mg
GDA	1	High-Mg
GDAP1L1	1	High-Mg
GDF11	1	High-Mg
GDF2	1	High-Mg
GEM	1	High-Mg
GFPT2	1	High-Mg
GFRA3	1	High-Mg
GGN	1	High-Mg
GGT1	1	High-Mg
GGT5	1	High-Mg
GIMAP1	1	High-Mg
GJA3	1	High-Mg
GJB5	1	High-Mg
GLCE	1	High-Mg
GLIPR1	1	High-Mg
GLIPR1L2	1	High-Mg
GLIS2	1	High-Mg
GLOD4	1	High-Mg
GLP1R	1	High-Mg
GLRA3	1	High-Mg
GLT1D1	1	High-Mg
GLTSCR1	1	High-Mg
GLUD2	1	High-Mg
GMFB	1	High-Mg
GML	1	High-Mg
GMNC	1	High-Mg
GMPS	1	High-Mg
GNAS	1	High-Mg
GNAZ	1	High-Mg
GNG7	1	High-Mg
GNL1	1	High-Mg
GOLGA5	1	High-Mg
GOLGA6L2	1	High-Mg
GOLGA8K	1	High-Mg
GPATCH1	1	High-Mg
GPC5	1	High-Mg
GPM6A	1	High-Mg
GPR101	1	High-Mg
GPR110	1	High-Mg
GPR125	1	High-Mg
GPR133	1	High-Mg
GPR137	1	High-Mg
GPR139	1	High-Mg
GPR144	1	High-Mg
GPR146	1	High-Mg
GPR149	1	High-Mg
GPR19	1	High-Mg
GPR21	1	High-Mg
GPR32	1	High-Mg
GPR35	1	High-Mg
GPR52	1	High-Mg
GPR64	1	High-Mg
GPR68	1	High-Mg
GPR78	1	High-Mg
GPR88	1	High-Mg
GPRIN1	1	High-Mg
GPS1	1	High-Mg
GPSM1	1	High-Mg
GRAMD3	1	High-Mg
GRB2	1	High-Mg
GREB1	1	High-Mg
GREB1L	1	High-Mg
GRHL2	1	High-Mg
GRIA3	1	High-Mg
GRIA4	1	High-Mg
GRID1	1	High-Mg
GRIK2	1	High-Mg
GRIK4	1	High-Mg
GRIP1	1	High-Mg
GRK4	1	High-Mg
GRK5	1	High-Mg
GRK6	1	High-Mg
GRM3	1	High-Mg
GRM4	1	High-Mg
GRM7	1	High-Mg
GSDMC	1	High-Mg
GSPT1	1	High-Mg
GSTA4	1	High-Mg
GSTCD	1	High-Mg
GTF2H3	1	High-Mg
GTF3C6	1	High-Mg
GTSCR1	1	High-Mg
GTSE1	1	High-Mg
GUCY2C	1	High-Mg
GULP1	1	High-Mg
GUSB	1	High-Mg
HADHA	1	High-Mg
HAND1	1	High-Mg
HAPLN4	1	High-Mg
HBB	1	High-Mg
HBS1L	1	High-Mg
HCLS1	1	High-Mg
HCN3	1	High-Mg
HDAC9	1	High-Mg
HDLBP	1	High-Mg
HDX	1	High-Mg
HEATR2	1	High-Mg
HEATR3	1	High-Mg
HEATR5A	1	High-Mg
HECTD3	1	High-Mg
HECW1	1	High-Mg
HEG1	1	High-Mg
HELLS	1	High-Mg
HELZ	1	High-Mg
HEPACAM	1	High-Mg
HERC2	1	High-Mg
HFM1	1	High-Mg
HHIPL1	1	High-Mg
HHIPL2	1	High-Mg
HIBCH	1	High-Mg
HIF3A	1	High-Mg
HIPK3	1	High-Mg
HIPK4	1	High-Mg
HIST1H1B	1	High-Mg
HIST1H3H	1	High-Mg
HIST1H4E	1	High-Mg
HIVEP1	1	High-Mg
HIVEP2	1	High-Mg
HIVEP3	1	High-Mg
HK2	1	High-Mg
HK3	1	High-Mg
HKR1	1	High-Mg
HLA-DMB	1	High-Mg
HLX	1	High-Mg
HMCN1	1	High-Mg
HMCN2	1	High-Mg
HMGCLL1	1	High-Mg
HNF4A	1	High-Mg
HNRNPR	1	High-Mg
HNRNPU	1	High-Mg
HOMER2	1	High-Mg
HOXB7	1	High-Mg
HOXC11	1	High-Mg
HOXD10	1	High-Mg
HOXD11	1	High-Mg
HPCA	1	High-Mg
HPDL	1	High-Mg
HPS1	1	High-Mg
HRG	1	High-Mg
HS3ST3A1	1	High-Mg
HS6ST3	1	High-Mg
HSD11B1	1	High-Mg
HSF2BP	1	High-Mg
HSPA13	1	High-Mg
HSPD1	1	High-Mg
HTR1A	1	High-Mg
HTRA1	1	High-Mg
HYKK	1	High-Mg
HYOU1	1	High-Mg
IAH1	1	High-Mg
IBSP	1	High-Mg
ICAM1	1	High-Mg
ICOS	1	High-Mg
IDE	1	High-Mg
IDO2	1	High-Mg
IER3	1	High-Mg
IFI27	1	High-Mg
IFI44	1	High-Mg
IFIH1	1	High-Mg
IFNG	1	High-Mg
IFRD2	1	High-Mg
IFT172	1	High-Mg
IFT81	1	High-Mg
IGBP1	1	High-Mg
IGF2BP3	1	High-Mg
IGHA1	1	High-Mg
IGHMBP2	1	High-Mg
IGHV1-18	1	High-Mg
IGHV3-11	1	High-Mg
IGHV3-23	1	High-Mg
IGHV4-28	1	High-Mg
IGHV4OR15-8	1	High-Mg
IGJ	1	High-Mg
IGKV1D-16	1	High-Mg
IGKV1D-43	1	High-Mg
IGKV2D-29	1	High-Mg
IGKV3D-20	1	High-Mg
IGLV4-69	1	High-Mg
IGSF10	1	High-Mg
IGSF5	1	High-Mg
IGSF9B	1	High-Mg
IKBKAP	1	High-Mg
IKZF1	1	High-Mg
IL12RB1	1	High-Mg
IL17RA	1	High-Mg
IL1RAPL2	1	High-Mg
IL1RL1	1	High-Mg
IL33	1	High-Mg
ILDR1	1	High-Mg
IMP4	1	High-Mg
IMPG2	1	High-Mg
INA	1	High-Mg
ING1	1	High-Mg
INMT	1	High-Mg
INO80	1	High-Mg
INO80D	1	High-Mg
INPP4A	1	High-Mg
INPP5E	1	High-Mg
INSRR	1	High-Mg
INTS3	1	High-Mg
INTU	1	High-Mg
IQCF5	1	High-Mg
IQSEC1	1	High-Mg
IRAK1	1	High-Mg
IRF2BP1	1	High-Mg
IRS4	1	High-Mg
IRX3	1	High-Mg
IRX4	1	High-Mg
ISYNA1	1	High-Mg
ITFG2	1	High-Mg
ITGA2B	1	High-Mg
ITGA4	1	High-Mg
ITGA5	1	High-Mg
ITGA7	1	High-Mg
ITGA8	1	High-Mg
ITGAL	1	High-Mg
ITGB8	1	High-Mg
ITIH4	1	High-Mg
ITK	1	High-Mg
ITPKC	1	High-Mg
ITPR2	1	High-Mg
ITSN1	1	High-Mg
IZUMO3	1	High-Mg
JAGN1	1	High-Mg
JAKMIP1	1	High-Mg
KALRN	1	High-Mg
KANSL1	1	High-Mg
KARS	1	High-Mg
KAT2A	1	High-Mg
KAT5	1	High-Mg
KAT6B	1	High-Mg
KATNA1	1	High-Mg
KBTBD11	1	High-Mg
KCNA1	1	High-Mg
KCNA4	1	High-Mg
KCNA5	1	High-Mg
KCNAB3	1	High-Mg
KCNB1	1	High-Mg
KCNC2	1	High-Mg
KCNF1	1	High-Mg
KCNG4	1	High-Mg
KCNH2	1	High-Mg
KCNH4	1	High-Mg
KCNH6	1	High-Mg
KCNH7	1	High-Mg
KCNJ16	1	High-Mg
KCNJ3	1	High-Mg
KCNK13	1	High-Mg
KCNK15	1	High-Mg
KCNN3	1	High-Mg
KCNQ2	1	High-Mg
KCNS2	1	High-Mg
KCNV1	1	High-Mg
KCNV2	1	High-Mg
KCTD13	1	High-Mg
KCTD14	1	High-Mg
KDM4D	1	High-Mg
KDM5C	1	High-Mg
KDM7A	1	High-Mg
KHDC3L	1	High-Mg
KHDRBS3	1	High-Mg
KHSRP	1	High-Mg
KIAA0232	1	High-Mg
KIAA0319	1	High-Mg
KIAA0556	1	High-Mg
KIAA0825	1	High-Mg
KIAA0922	1	High-Mg
KIAA1161	1	High-Mg
KIAA1244	1	High-Mg
KIAA1407	1	High-Mg
KIAA1429	1	High-Mg
KIAA1432	1	High-Mg
KIAA1551	1	High-Mg
KIAA1614	1	High-Mg
KIAA1841	1	High-Mg
KIAA1875	1	High-Mg
KIF13B	1	High-Mg
KIF17	1	High-Mg
KIF1A	1	High-Mg
KIF1C	1	High-Mg
KIF20A	1	High-Mg
KIF20B	1	High-Mg
KIF24	1	High-Mg
KIF26B	1	High-Mg
KIF3B	1	High-Mg
KIF3C	1	High-Mg
KIF4B	1	High-Mg
KIF7	1	High-Mg
KIF9	1	High-Mg
KIR2DL3	1	High-Mg
KIR2DL4	1	High-Mg
KIR2DS4	1	High-Mg
KIR3DL1	1	High-Mg
KLC3	1	High-Mg
KLF12	1	High-Mg
KLF4	1	High-Mg
KLHL22	1	High-Mg
KLHL24	1	High-Mg
KLHL5	1	High-Mg
KLHL7	1	High-Mg
KLK15	1	High-Mg
KLK5	1	High-Mg
KLK8	1	High-Mg
KLRG2	1	High-Mg
KMT2A	1	High-Mg
KMT2B	1	High-Mg
KMT2D	1	High-Mg
KMT2E	1	High-Mg
KNG1	1	High-Mg
KNOP1	1	High-Mg
KRBA1	1	High-Mg
KREMEN1	1	High-Mg
KRT16	1	High-Mg
KRT19	1	High-Mg
KRT25	1	High-Mg
KRT31	1	High-Mg
KRT5	1	High-Mg
KRT6C	1	High-Mg
KRT73	1	High-Mg
KRT75	1	High-Mg
KRT80	1	High-Mg
KRT83	1	High-Mg
KRTAP10-1	1	High-Mg
KRTAP10-6	1	High-Mg
KRTAP10-7	1	High-Mg
KRTAP13-4	1	High-Mg
KRTAP26-1	1	High-Mg
KRTAP27-1	1	High-Mg
KRTAP4-3	1	High-Mg
KRTAP9-1	1	High-Mg
KRTAP9-2	1	High-Mg
KSR1	1	High-Mg
L1CAM	1	High-Mg
L3MBTL3	1	High-Mg
LAIR1	1	High-Mg
LAMA2	1	High-Mg
LAMA3	1	High-Mg
LAMB1	1	High-Mg
LAMB2	1	High-Mg
LAMB3	1	High-Mg
LAMC2	1	High-Mg
LAMC3	1	High-Mg
LANCL1	1	High-Mg
LARP1	1	High-Mg
LARP1B	1	High-Mg
LBP	1	High-Mg
LCE1B	1	High-Mg
LCK	1	High-Mg
LCN8	1	High-Mg
LCOR	1	High-Mg
LCORL	1	High-Mg
LDB2	1	High-Mg
LECT1	1	High-Mg
LEFTY1	1	High-Mg
LENG1	1	High-Mg
LEPREL4	1	High-Mg
LETM1	1	High-Mg
LGALS13	1	High-Mg
LIG4	1	High-Mg
LILRA1	1	High-Mg
LIN54	1	High-Mg
LINC00923	1	High-Mg
LINC01118	1	High-Mg
LINGO1	1	High-Mg
LIPK	1	High-Mg
LIPM	1	High-Mg
LMF1	1	High-Mg
LMNA	1	High-Mg
LMTK3	1	High-Mg
LMX1B	1	High-Mg
LNX1	1	High-Mg
LONRF3	1	High-Mg
LOXL4	1	High-Mg
LPAR3	1	High-Mg
LPAR5	1	High-Mg
LPHN2	1	High-Mg
LPHN3	1	High-Mg
LPPR4	1	High-Mg
LRBA	1	High-Mg
LRCH1	1	High-Mg
LRCH2	1	High-Mg
LRFN2	1	High-Mg
LRFN3	1	High-Mg
LRGUK	1	High-Mg
LRIG3	1	High-Mg
LRP1	1	High-Mg
LRP4	1	High-Mg
LRP5	1	High-Mg
LRRC10	1	High-Mg
LRRC16A	1	High-Mg
LRRC24	1	High-Mg
LRRC37A2	1	High-Mg
LRRC37A3	1	High-Mg
LRRC41	1	High-Mg
LRRC42	1	High-Mg
LRRC4B	1	High-Mg
LRRC4C	1	High-Mg
LRRC53	1	High-Mg
LRRC57	1	High-Mg
LRRC59	1	High-Mg
LRRC6	1	High-Mg
LRRC7	1	High-Mg
LRRC70	1	High-Mg
LRRC72	1	High-Mg
LRRC8A	1	High-Mg
LRRIQ1	1	High-Mg
LRRIQ4	1	High-Mg
LRRK2	1	High-Mg
LRRN3	1	High-Mg
LRRTM1	1	High-Mg
LTB	1	High-Mg
LTBP2	1	High-Mg
LTK	1	High-Mg
LUZP4	1	High-Mg
LY75	1	High-Mg
LYRM4	1	High-Mg
MACROD2	1	High-Mg
MADD	1	High-Mg
MAEA	1	High-Mg
MAFA	1	High-Mg
MAFK	1	High-Mg
MAGEB2	1	High-Mg
MAGEB4	1	High-Mg
MAGEC3	1	High-Mg
MAK	1	High-Mg
MAML1	1	High-Mg
MANBA	1	High-Mg
MAOB	1	High-Mg
MAP1A	1	High-Mg
MAP2	1	High-Mg
MAP2K7	1	High-Mg
MAP3K10	1	High-Mg
MAP3K19	1	High-Mg
MAP3K2	1	High-Mg
MAP3K5	1	High-Mg
MAP6	1	High-Mg
MAP7D1	1	High-Mg
MAP7D3	1	High-Mg
MAP9	1	High-Mg
MAPK12	1	High-Mg
MAPKAPK5	1	High-Mg
MAPT	1	High-Mg
MARK1	1	High-Mg
MARK4	1	High-Mg
MARVELD2	1	High-Mg
MATN1	1	High-Mg
MATN2	1	High-Mg
MBD1	1	High-Mg
MBD3L1	1	High-Mg
MC2R	1	High-Mg
MCIDAS	1	High-Mg
MCM3AP	1	High-Mg
MCM6	1	High-Mg
MCOLN3	1	High-Mg
MCRS1	1	High-Mg
MDC1	1	High-Mg
MDM1	1	High-Mg
ME2	1	High-Mg
MED1	1	High-Mg
MED13L	1	High-Mg
MED23	1	High-Mg
MED26	1	High-Mg
MEF2C	1	High-Mg
MEFV	1	High-Mg
MEGF6	1	High-Mg
MEGF8	1	High-Mg
MEIS3	1	High-Mg
MEOX2	1	High-Mg
MET	1	High-Mg
METRNL	1	High-Mg
METTL24	1	High-Mg
METTL2A	1	High-Mg
METTL7B	1	High-Mg
METTL8	1	High-Mg
MEX3C	1	High-Mg
MFRP	1	High-Mg
MFSD5	1	High-Mg
MGA	1	High-Mg
MGAT2	1	High-Mg
MINPP1	1	High-Mg
MIOX	1	High-Mg
MISP	1	High-Mg
MITF	1	High-Mg
MLF2	1	High-Mg
MLLT3	1	High-Mg
MLLT4	1	High-Mg
MMP10	1	High-Mg
MMP11	1	High-Mg
MMP28	1	High-Mg
MMRN1	1	High-Mg
MON1B	1	High-Mg
MON2	1	High-Mg
MOSPD2	1	High-Mg
MOV10L1	1	High-Mg
MPG	1	High-Mg
MPPED1	1	High-Mg
MROH7	1	High-Mg
MROH8	1	High-Mg
MRPL15	1	High-Mg
MRPS28	1	High-Mg
MS4A8	1	High-Mg
MSLNL	1	High-Mg
MSRB2	1	High-Mg
MSX2	1	High-Mg
MT-ATP6	1	High-Mg
MT-CO2	1	High-Mg
MT-ND1	1	High-Mg
MT-ND2	1	High-Mg
MTF1	1	High-Mg
MTMR14	1	High-Mg
MTMR6	1	High-Mg
MTMR7	1	High-Mg
MTO1	1	High-Mg
MTOR	1	High-Mg
MTPAP	1	High-Mg
MTRF1L	1	High-Mg
MTRR	1	High-Mg
MTSS1	1	High-Mg
MTSS1L	1	High-Mg
MUC17	1	High-Mg
MUC2	1	High-Mg
MUC4	1	High-Mg
MUC5B	1	High-Mg
MUC6	1	High-Mg
MUS81	1	High-Mg
MXD3	1	High-Mg
MYBL1	1	High-Mg
MYBL2	1	High-Mg
MYBPC2	1	High-Mg
MYBPC3	1	High-Mg
MYEF2	1	High-Mg
MYF6	1	High-Mg
MYH1	1	High-Mg
MYH11	1	High-Mg
MYH14	1	High-Mg
MYH15	1	High-Mg
MYH6	1	High-Mg
MYH7B	1	High-Mg
MYH8	1	High-Mg
MYO10	1	High-Mg
MYO16	1	High-Mg
MYO3A	1	High-Mg
MYOC	1	High-Mg
MYOM1	1	High-Mg
MYOM3	1	High-Mg
MYOZ3	1	High-Mg
MYPN	1	High-Mg
MYRF	1	High-Mg
MYSM1	1	High-Mg
MYT1	1	High-Mg
N4BP2L2	1	High-Mg
NAA60	1	High-Mg
NAALADL2	1	High-Mg
NACA	1	High-Mg
NAP1L2	1	High-Mg
NAPEPLD	1	High-Mg
NAPG	1	High-Mg
NBEA	1	High-Mg
NBEAL1	1	High-Mg
NBPF14	1	High-Mg
NCAM1	1	High-Mg
NCAN	1	High-Mg
NCAPH2	1	High-Mg
NCBP1	1	High-Mg
NCKAP1	1	High-Mg
NCOA3	1	High-Mg
NCOA5	1	High-Mg
NCOR1	1	High-Mg
NCR2	1	High-Mg
NDN	1	High-Mg
NDST1	1	High-Mg
NDST3	1	High-Mg
NDUFAF7	1	High-Mg
NECAB1	1	High-Mg
NEFH	1	High-Mg
NELFE	1	High-Mg
NELL2	1	High-Mg
NEU4	1	High-Mg
NEURL1B	1	High-Mg
NEUROG3	1	High-Mg
NFE2L2	1	High-Mg
NFIA	1	High-Mg
NFKBIZ	1	High-Mg
NFXL1	1	High-Mg
NHSL1	1	High-Mg
NIF3L1	1	High-Mg
NIM1K	1	High-Mg
NIN	1	High-Mg
NINL	1	High-Mg
NIPBL	1	High-Mg
NISCH	1	High-Mg
NKAIN3	1	High-Mg
NKAP	1	High-Mg
NKIRAS1	1	High-Mg
NKX1-1	1	High-Mg
NKX1-2	1	High-Mg
NKX2-2	1	High-Mg
NKX2-4	1	High-Mg
NLGN4X	1	High-Mg
NLRP1	1	High-Mg
NLRP11	1	High-Mg
NLRP13	1	High-Mg
NLRP2	1	High-Mg
NLRP5	1	High-Mg
NLRP8	1	High-Mg
NME5	1	High-Mg
NME8	1	High-Mg
NMUR1	1	High-Mg
NMUR2	1	High-Mg
NNT	1	High-Mg
NOBOX	1	High-Mg
NOL4	1	High-Mg
NOS1AP	1	High-Mg
NOS2	1	High-Mg
NOV	1	High-Mg
NOX5	1	High-Mg
NPBWR2	1	High-Mg
NPFFR1	1	High-Mg
NPHP4	1	High-Mg
NPIPB11	1	High-Mg
NPIPB6	1	High-Mg
NPSR1	1	High-Mg
NR0B1	1	High-Mg
NR1H3	1	High-Mg
NR4A2	1	High-Mg
NR4A3	1	High-Mg
NRAP	1	High-Mg
NRAS	1	High-Mg
NRG4	1	High-Mg
NRIP1	1	High-Mg
NRIP2	1	High-Mg
NT5E	1	High-Mg
NTN1	1	High-Mg
NTN4	1	High-Mg
NTRK2	1	High-Mg
NTS	1	High-Mg
NUCKS1	1	High-Mg
NUDT10	1	High-Mg
NUDT11	1	High-Mg
NUFIP1	1	High-Mg
NUP160	1	High-Mg
NUP210L	1	High-Mg
NUP62	1	High-Mg
NWD1	1	High-Mg
NXN	1	High-Mg
NXNL2	1	High-Mg
NXPE4	1	High-Mg
NXPH2	1	High-Mg
NYNRIN	1	High-Mg
OAZ1	1	High-Mg
OBSL1	1	High-Mg
OC90	1	High-Mg
OCSTAMP	1	High-Mg
ODF2	1	High-Mg
ODF3B	1	High-Mg
OFCC1	1	High-Mg
OFD1	1	High-Mg
OGFR	1	High-Mg
OLIG2	1	High-Mg
OOEP	1	High-Mg
OPRL1	1	High-Mg
OR10A3	1	High-Mg
OR10A6	1	High-Mg
OR10AD1	1	High-Mg
OR12D3	1	High-Mg
OR13C2	1	High-Mg
OR13D1	1	High-Mg
OR1D5	1	High-Mg
OR1J1	1	High-Mg
OR2AE1	1	High-Mg
OR2B11	1	High-Mg
OR2F1	1	High-Mg
OR2G2	1	High-Mg
OR2G6	1	High-Mg
[truncated: 6,657 more rows]
