# Supplementary material for: Integrative Omics Uncovers Low Tumorous Magnesium Content as A Driver Factor of Colorectal Cancer
Source: Genomics Proteomics Bioinformatics. 2024 Jul 25;22(4):qzae053. doi: 10.1093/gpbjnl/qzae053 (PMC11514849; doi:10.1093/gpbjnl/qzae053)
Supplement: qzae053_Supplementary_Data [file qzae053_supplementary_data.zip › Supplementary Table 3-done.xlsx]

## Sheet: Summary
Table S3 Proteomic data of CRC patients
Table S3A The Spearman's rank correlation analysis of protein levels and Mg content in tumors (Related to Figure 3A)
Table S3B The result of GSEA of hallmark gene sets, using the Mg-related genes ranked by Spearman's coefficients (Related to Figure 3B and C)
Table S3C The Spearman's rank correlation analysis of protein levels and Mg content in left-sided colorectal tumors and right-sided colon tumors (Related to Figure 3E and F)
Table S3D GOBP term enrichment analysis of proteins negatively associated with Mg content (Related to Fugure S3A)
Table S3E GOBP term enrichment analysis of proteins positively associated with Mg content (Related to Figure S3B)
Table S3F The expression of complement-associated proteins in the tumors and paired DNTs (Related to Figure S3C)
Table S3G The expression of cell adhesion-associated proteins in the tumors and paired DNTs (Related to Figure S3D)

## Sheet: Table S3A
Table S3A The Spearman's rank correlation analysis of protein levels and Mg content in tumors (Related to Figure 3A)
ID	Gene	P value	Coefficient
A0A075B6I0	IGLV8-61	0.00593109	-0.358824
A0A0A0MS15	IGHV3-49	0.139881	-0.18798
A0A0B4J1U7	IGHV6-1	0.000127971	-0.429009
A0AV96	RBM47	2.93022e-05	0.40064
A0AVT1	UBA6	0.11381	-0.155959
A0FGR8	ESYT2	5.42908e-06	-0.433298
A0MZ66	KIAA1598	0.000369624	0.344532
A1A4S6	ARHGAP10	0.00696795	-0.291538
A1A5B4	ANO9	0.0294648	0.281856
A1A5D9	CCDC64B	0.798372	0.0338983
A1IGU5	ARHGEF37	0.146946	-0.167874
A1L0T0	ILVBL	0.303432	-0.101771
A1X283	SH3PXD2B	0.000474197	-0.338451
A2RRP1	NBAS	0.0727625	-0.176731
A2RTX5	TARSL2	0.00256665	-0.340554
A3KMH1	VWA8	0.0150904	0.238163
A3KN83	SBNO1	0.791	-0.0339862
A4D1E9	GTPBP10	0.0551573	0.232115
A4D1P6	WDR91	0.0152909	-0.237704
A5PLN9	TRAPPC13	2.91998e-05	-0.453633
A5YKK6	CNOT1	0.509804	0.0652619
A6NDG6	PGP	0.494062	-0.0677051
A6NDU8	C5orf51	0.0433737	-0.239051
A6NHR9	SMCHD1	0.0951079	-0.164526
A6NI79	CCDC69	0.00425186	-0.357239
A8K7I4	CLCA1	9.11361e-05	0.37671
A8MXV4	NUDT19	0.41793	0.0835052
A9UHW6	MIF4GD	0.00390936	-0.292851
B0I1T2	MYO1G	0.0015663	-0.307511
B7ZAP0	RABGAP1L	0.0780328	0.177078
C9JI98	TMEM238	0.0233034	0.306349
L0R6Q1	SLC35A4	0.823329	0.0246836
O00115	DNASE2	0.370104	-0.100745
O00116	AGPS	0.334923	0.0953803
O00139	KIF2A	0.716914	0.0359223
O00142	TK2	0.184761	-0.144262
O00148	DDX39A	0.0275553	0.216377
O00151	PDLIM1	0.331085	0.0961378
O00154	ACOT7	0.20754	0.124517
O00159	MYO1C	0.00113402	-0.316185
O00160	MYO1F	0.0567426	-0.187517
O00161	SNAP23	0.760574	0.0301931
O00165	HAX1	0.710563	0.0487913
O00170	AIP	0.36595	-0.0894484
O00178	GTPBP1	0.842737	0.0204829
O00182	LGALS9	0.00230641	0.296778
O00186	STXBP3	0.0503772	-0.19251
O00192	ARVCF	0.00793043	-0.327841
O00193	SMAP	0.269313	0.130816
O00194	RAB27B	0.499985	-0.0843127
O00203	AP3B1	0.311336	0.100128
O00204	SULT2B1	0.172217	0.171241
O00214	LGALS8	3.22276e-05	-0.398698
O00217	NDUFS8	0.765081	-0.030207
O00231	PSMD11	0.23154	-0.118233
O00232	PSMD12	0.0403723	0.201536
O00233	PSMD9	0.227878	-0.119161
O00244	ATOX1	0.00393025	-0.281329
O00264	PGRMC1	0.0276724	0.216217
O00267	SUPT5H	0.401476	-0.0830257
O00268	TAF4	0.132585	0.201517
O00273	DFFA	0.897228	0.0128027
O00291	HIP1	1.57763e-05	-0.413005
O00299	CLIC1	0.0410223	0.200896
O00303	EIF3F	0.616303	-0.0496319
O00308	WWP2	0.039609	0.281418
O00330	PDHX	0.962769	0.00463032
O00339	MATN2	0.0601503	-0.185031
O00391	QSOX1	0.575492	0.0554572
O00399	DCTN6	0.306246	-0.103222
O00400	SLC33A1	0.786053	-0.0268964
O00401	WASL	0.188758	-0.129809
O00410	IPO5	0.551023	0.0590419
O00411	POLRMT	0.708561	-0.0423582
O00418	EEF2K	0.307585	-0.1051
O00422	SAP18	2.94872e-05	0.400512
O00423	EML1	0.023943	-0.221626
O00429	DNM1L	0.961825	-0.00474768
O00442	RTCA	0.640712	0.0462285
O00443	PIK3C2A	0.285278	-0.105655
O00459	PIK3R2	0.0340298	-0.281825
O00461	GOLIM4	8.06319e-06	0.425915
O00462	MANBA	0.0837844	0.177415
O00468	AGRN	1.68113e-05	-0.411757
O00469	PLOD2	0.0097992	-0.252758
O00471	EXOC5	0.00164085	-0.306241
O00478	BTN3A3	2.52002e-05	-0.489478
O00479	HMGN4	0.52714	-0.069839
O00483	NDUFA4	0.841123	0.0198656
O00487	PSMD14	0.277581	0.107351
O00499	BIN1	0.081961	-0.171386
O00505	KPNA3	0.183294	-0.13142
O00515	LAD1	0.00375358	0.282695
O00519	FAAH	0.0162974	0.260446
O00533	CHL1	0.00740333	-0.261837
O00534	VWA5A	0.251952	0.11324
O00541	PES1	0.00196563	0.301259
O00560	SDCBP	0.0961965	-0.163992
O00562	PITPNM1	0.586815	-0.0615565
O00566	MPHOSPH10	0.0263196	0.262268
O00567	NOP56	0.0180832	0.231804
O00571	DDX3X	0.1955	0.127867
O00584	RNASET2	0.00770102	0.260578
O00592	PODXL	0.0363645	-0.205687
O00602	FCN1	0.00146164	-0.343525
O00625	PIR	0.103738	-0.173578
O00629	KPNA4	0.0488997	-0.201709
O00635	TRIM38	0.291324	-0.108681
O00743	PPP6C	0.206758	0.124731
O00748	CES2	4.14817e-05	0.393492
O00750	PIK3C2B	0.29897	-0.136093
O00754	MAN2B1	0.587914	-0.0536648
O00764	PDXK	0.680775	0.0407554
O14493	CLDN4	0.00403435	0.364939
O14494	PPAP2A	0.000638521	-0.337426
O14495	PPAP2B	0.0493546	-0.197216
O14497	ARID1A	0.331247	0.0961058
O14498	ISLR	0.000590503	-0.346243
O14545	TRAFD1	0.148211	-0.17712
O14548	COX7A2L	1.66989e-07	0.492158
O14558	HSPB6	0.0470066	-0.19537
O14562	UBFD1	0.757479	-0.0312151
O14579	COPE	0.411559	0.0812653
O14617	AP3D1	0.514946	-0.0644724
O14618	CCS	0.0060787	-0.278907
O14639	ABLIM1	0.287482	-0.105174
O14646	CHD1	0.480146	0.0856093
O14647	CHD2	0.142679	-0.157462
O14653	GOSR2	0.00118938	-0.329199
O14656	TOR1A	0.359195	-0.108694
O14657	TOR1B	0.612798	0.0506245
O14662	STX16	0.822526	-0.0266568
O14672	ADAM10	0.43878	-0.076635
O14681	EI24	0.168521	-0.149733
O14683	TP53I11	0.12461	0.163943
O14684	PTGES	0.986655	0.00181396
O14727	APAF1	0.0594052	0.185565
O14732	IMPA2	0.0276213	0.223977
O14733	MAP2K7	0.0575088	-0.223497
O14734	ACOT8	0.00229743	0.307253
O14735	CDIPT	0.000520496	-0.336146
O14737	PDCD5	0.616606	0.0495892
O14744	PRMT5	0.00188718	0.30239
O14745	SLC9A3R1	0.000705375	0.328507
O14772	FPGT	0.237094	-0.120428
O14773	TPP1	0.899018	-0.0125787
O14776	TCERG1	0.0034477	0.285202
O14786	NRP1	1.32579e-05	-0.416398
O14787	TNPO2	0.850553	0.0198819
O14791	APOL1	0.00118294	-0.315065
O14802	POLR3A	0.972559	0.00407257
O14807	MRAS	0.00107128	-0.350616
O14815	CAPN9	0.0776703	0.193622
O14817	TSPAN4	0.0437727	-0.281226
O14818	PSMA7	0.103213	0.160664
O14828	SCAMP3	0.191548	-0.131593
O14832	PHYH	0.927577	0.0107368
O14841	OPLAH	0.607	0.0509442
O14874	BCKDK	0.0940141	-0.182802
O14879	IFIT3	0.0300455	-0.213091
O14880	MGST3	0.996802	-0.00042051
O14907	TAX1BP3	0.0483373	-0.22166
O14908	GIPC1	0.061267	0.184242
O14920	IKBKB	0.104421	-0.160109
O14925	TIMM23	0.890962	-0.0170405
O14929	HAT1	0.0717207	0.203797
O14936	CASK	0.00769333	0.26061
O14939	PLD2	0.0924011	-0.231332
O14949	UQCRQ	0.000455062	0.339464
O14964	HGS	0.694099	0.038963
O14966	RAB29	0.105477	-0.204212
O14972	DSCR3	0.00100878	-0.319268
O14974	PPP1R12A	0.00738847	-0.261901
O14975	SLC27A2	5.45702e-05	0.387741
O14976	GAK	0.0334156	0.208994
O14979	HNRNPDL	0.00445364	0.277585
O14980	XPO1	0.0729376	0.176624
O14981	BTAF1	0.192031	0.137139
O15013	ARHGEF10	3.05957e-05	-0.469382
O15020	SPTBN2	0.441434	-0.0820266
O15027	SEC16A	0.000748855	0.326982
O15031	PLXNB2	0.0291923	-0.21419
O15042	U2SURP	0.0124441	0.244778
O15056	SYNJ2	0.441358	-0.101929
O15061	SYNM	0.00656386	-0.265646
O15066	KIF3B	0.00947443	0.320673
O15067	PFAS	0.945786	-0.00674277
O15068	MCF2L	0.765812	0.0369942
O15075	DCLK1	0.00548748	-0.288211
O15084	ANKRD28	0.954647	0.00614631
O15085	ARHGEF11	0.0115883	-0.252061
O15091	KIAA0391	0.102945	0.167431
O15111	CHUK	0.471099	0.072417
O15117	FYB	0.113087	-0.222317
O15118	NPC1	0.511896	-0.0676479
O15120	AGPAT2	0.428931	-0.102062
O15126	SCAMP1	0.000735836	-0.32743
O15127	SCAMP2	0.686791	-0.0399445
O15143	ARPC1B	0.368767	-0.0889256
O15144	ARPC2	0.0885136	-0.167865
O15145	ARPC3	0.00657501	-0.265593
O15160	POLR1C	0.409466	0.0832763
O15162	PLSCR1	0.243615	-0.162716
O15173	PGRMC2	4.23632e-05	-0.393055
O15195	VILL	0.0026362	0.29298
O15212	PFDN6	0.251458	-0.113358
O15213	WDR46	0.00493869	0.312494
O15226	NKRF	0.0662531	0.249639
O15228	GNPAT	0.254068	0.112739
O15230	LAMA5	0.00117395	-0.315267
O15235	MRPS12	0.00106486	0.390961
O15247	CLIC2	0.286795	-0.105324
O15254	ACOX3	0.612894	-0.0530572
O15258	RER1	0.88174	0.0147445
O15260	SURF4	0.806752	0.0242398
O15264	MAPK13	1.54616e-05	0.4134
O15269	SPTLC1	0.106988	0.158946
O15270	SPTLC2	0.166129	0.136723
O15294	OGT	0.136805	0.146815
O15305	PMM2	3.10228e-05	0.399477
O15321	TM9SF1	0.228661	0.121356
O15327	INPP4B	0.151413	-0.144446
O15344	MID1	0.702567	-0.0385959
O15347	HMGB3	0.0140372	0.266152
O15355	PPM1G	0.000192847	0.359885
O15357	INPPL1	0.0513819	-0.191689
O15371	EIF3D	0.311854	0.100021
O15372	EIF3H	0.0732536	0.176432
O15379	HDAC3	0.576095	-0.0716206
O15382	BCAT2	0.784065	-0.0271525
O15393	TMPRSS2	0.00948487	0.285685
O15394	NCAM2	0.000470923	-0.338622
O15397	IPO8	0.0676821	-0.182598
O15400	STX7	0.0196875	-0.228763
O15427	SLC16A3	0.791194	0.0262349
O15438	ABCC3	0.000303273	0.34928
O15439	ABCC4	0.164967	0.137096
O15460	P4HA2	0.000509423	-0.33668
O15484	CAPN5	0.00265692	0.292756
O15498	YKT6	0.889734	-0.0137416
O15511	ARPC5	0.710804	-0.0367332
O15530	PDPK1	0.309351	-0.125868
O15533	TAPBP	0.217945	-0.121733
O15551	CLDN3	9.91355e-05	0.374864
O43143	DHX15	0.0457979	0.196437
O43148	RNMT	0.0265432	0.217785
O43149	ZZEF1	0.0319126	0.210776
O43150	ASAP2	0.639789	-0.0482908
O43157	PLXNB1	0.165142	-0.149167
O43159	RRP8	0.364237	0.123308
O43166	SIPA1L1	0.0666332	-0.247027
O43169	CYB5B	0.00347409	0.284978
O43172	PRPF4	0.0398905	0.202016
O43175	PHGDH	0.0341005	-0.208204
O43181	NDUFS4	0.271346	0.108749
O43237	DYNC1LI2	0.373918	-0.0879761
O43242	PSMD3	0.596488	0.0524379
O43252	PAPSS1	0.744053	-0.0323482
O43264	ZW10	0.00300801	0.289182
O43278	SPINT1	0.00401705	0.280679
O43290	SART1	0.0212442	-0.226011
O43291	SPINT2	0.0988317	0.167684
O43292	GPAA1	0.00383687	0.282044
O43293	DAPK3	0.000864069	-0.323301
O43294	TGFB1I1	0.0030347	-0.288926
O43299	AP5Z1	0.936223	-0.00938834
O43301	HSPA12A	0.000369135	-0.344564
O43310	CTIF	0.00110454	-0.36022
O43314	PPIP5K2	0.0869889	0.168665
O43318	MAP3K7	0.00200683	-0.400105
O43324	EEF1E1	0.100401	0.161976
O43390	HNRNPR	0.00106692	0.317796
O43395	PRPF3	0.279509	0.111367
O43396	TXNL1	0.135231	-0.147402
O43399	TPD52L2	0.548144	0.0594687
O43402	EMC8	0.0378917	0.210247
O43414	ERI3	0.00218564	-0.298293
O43426	SYNJ1	0.0081465	-0.314986
O43427	FIBP	0.365929	0.0912571
O43432	EIF4G3	0.00789308	-0.259789
O43447	PPIH	0.000956295	0.320666
O43464	HTRA2	0.578123	0.0561896
O43488	AKR7A2	0.0894799	-0.167364
O43490	PROM1	0.700454	0.0427774
O43491	EPB41L2	0.986555	0.00167502
O43493	TGOLN2	0.000332484	0.347082
O43505	B4GAT1	0.00530844	0.295728
O43520	ATP8B1	1.25817e-06	0.459277
O43556	SGCE	0.00109225	-0.317177
O43570	CA12	0.00464922	0.281704
O43583	DENR	0.0282482	0.215438
O43586	PSTPIP1	0.000646391	-0.453783
O43592	XPOT	0.95033	-0.00617732
O43598	DNPH1	0.0230191	0.223077
O43615	TIMM44	0.0049409	0.274437
O43617	TRAPPC3	0.00399984	-0.280807
O43633	CHMP2A	0.071979	0.177211
O43639	NCK2	0.746679	-0.0324869
O43657	TSPAN6	9.01009e-06	0.423813
O43660	PLRG1	0.0014588	0.309442
O43665	RGS10	0.43588	-0.0876242
O43670	ZNF207	0.00840574	0.257762
O43674	NDUFB5	0.229851	0.11866
O43676	NDUFB3	0.176821	0.138904
O43678	NDUFA2	0.713133	-0.0364238
O43681	ASNA1	0.379816	-0.0868985
O43684	BUB3	0.0002364	0.355158
O43688	PPAP2C	0.0257905	0.218863
O43704	SULT1B1	8.22187e-07	0.466478
O43707	ACTN4	0.0616328	-0.183986
O43708	GSTZ1	0.510174	-0.0665227
O43719	HTATSF1	1.76345e-06	0.453451
O43747	AP1G1	0.00169277	0.305388
O43752	STX6	0.870812	-0.0175584
O43759	SYNGR1	0.000116112	-0.400204
O43760	SYNGR2	3.83812e-05	0.395103
O43765	SGTA	0.0417695	0.200171
O43772	SLC25A20	0.304349	0.101579
O43776	NARS	0.164239	0.137331
O43795	MYO1B	0.0136733	0.241566
O43809	NUDT21	0.0015663	0.307511
O43813	LANCL1	0.000428531	-0.340937
O43815	STRN	0.157736	0.139464
O43818	RRP9	0.627577	0.0490249
O43819	SCO2	0.00903298	0.255425
O43823	AKAP8	0.00207921	0.336816
O43824	GTPBP6	0.878965	-0.0173807
O43826	SLC37A4	0.557765	0.0776739
O43837	IDH3B	0.00278748	0.291379
O43847	NRD1	0.103329	0.16061
O43852	CALU	0.661835	0.0433266
O43865	AHCYL1	0.116989	-0.154614
O43866	CD5L	0.000581735	-0.333372
O43896	KIF1C	0.940996	0.00795029
O43920	NDUFS5	0.123259	-0.152043
O43933	PEX1	0.000462482	0.37828
O60216	RAD21	0.292272	0.10414
O60218	AKR1B10	0.00394861	0.281191
O60229	KALRN	0.0449709	0.232461
O60231	DHX16	0.053768	0.18979
O60234	GMFG	0.422719	-0.0809481
O60237	PPP1R12B	0.03688	-0.205132
O60240	PLIN1	0.00197711	-0.319806
O60244	MED14	0.466028	-0.0897049
O60256	PRPSAP2	0.630103	-0.0477008
O60262	GNG7	0.744667	0.034745
O60264	SMARCA5	0.00254522	0.293983
O60271	SPAG9	0.181902	-0.131836
O60287	URB1	0.543688	-0.0647405
O60306	AQR	0.209742	0.12392
O60313	OPA1	0.364518	0.0897151
O60318	MCM3AP	0.0744298	-0.238268
O60331	PIP5K1C	8.39674e-05	-0.401399
O60333	KIF1B	0.577593	-0.0661175
O60341	KDM1A	0.00422578	0.279164
O60343	TBC1D4	0.163946	0.140186
O60437	PPL	0.387252	-0.0855543
O60443	DFNA5	0.000253164	-0.446291
O60449	LY75	0.000274711	0.351627
O60462	NRP2	1.21647e-06	-0.459853
O60476	MAN1A2	0.322215	-0.111932
O60486	PLXNC1	0.0308757	-0.258683
O60488	ACSL4	0.418736	0.0800277
O60493	SNX3	0.0694667	-0.178779
O60496	DOK2	0.160078	-0.177564
O60502	MGEA5	0.0304248	-0.212611
O60504	SORBS3	5.42409e-05	-0.387869
O60506	SYNCRIP	0.0360503	0.206028
O60508	CDC40	0.855682	-0.0219316
O60513	B4GALT4	1.59836e-05	0.412749
O60518	RANBP6	0.00208	-0.371777
O60524	NEMF	0.181191	-0.13205
O60547	GMDS	5.94331e-06	0.431623
O60568	PLOD3	0.693701	0.0390163
O60573	EIF4E2	0.209642	0.131914
O60610	DIAPH1	0.0734296	0.176326
O60613	2023-09-15	0.281339	0.139926
O60636	TSPAN2	0.00507044	-0.347848
O60637	TSPAN3	0.0315816	0.271649
O60645	EXOC3	0.0234839	-0.222341
O60664	PLIN3	0.314868	-0.0994025
O60669	SLC16A7	0.0378833	-0.238934
O60678	PRMT3	0.0734332	-0.225412
O60684	KPNA6	0.642024	-0.0460472
O60701	UGDH	0.0048568	0.27496
O60711	LPXN	0.188447	-0.161278
O60716	CTNND1	1.01799e-05	0.421487
O60749	SNX2	0.0109014	-0.249227
O60762	DPM1	0.00812159	0.258871
O60763	USO1	0.00836975	0.2579
O60784	TOM1	0.73741	-0.0338914
O60825	PFKFB2	0.0739243	0.176027
O60826	CCDC22	0.0386085	-0.203318
O60831	PRAF2	0.0101597	-0.292155
O60832	DKC1	7.00844e-06	0.42855
O60841	EIF5B	0.0136435	0.241641
O60844	ZG16	0.00660631	0.265443
O60861	GAS7	0.0990904	-0.193188
O60869	EDF1	0.16703	0.136434
O60879	DIAPH2	0.000144634	0.366446
O60884	DNAJA2	0.0128534	0.243679
O60885	BRD4	0.103762	0.163624
O60888	CUTA	0.00101547	-0.389697
O60925	PFDN1	0.906608	-0.0116291
O60934	NBN	0.0367498	0.228531
O60942	RNGTT	0.429114	-0.109586
O75023	LILRB5	0.00299923	-0.325214
O75027	ABCB7	0.0051041	0.273445
O75063	FAM20B	0.364621	-0.11993
O75083	WDR1	0.0046743	-0.276123
O75110	ATP9A	0.727487	-0.0345247
O75112	LDB3	0.00075387	-0.326811
O75113	N4BP1	0.100511	0.196479
O75116	ROCK2	0.599933	-0.0519471
O75122	CLASP2	0.042923	-0.199072
O75127	PTCD1	0.0254879	0.28197
O75131	CPNE3	0.566403	-0.0567801
O75146	HIP1R	0.00081684	0.324752
O75150	RNF40	0.985438	0.00181372
O75151	PHF2	0.592664	0.0674388
O75152	ZC3H11A	0.451829	0.0792812
O75153	CLUH	0.0201414	0.227942
O75165	DNAJC13	4.55595e-06	-0.43652
O75167	PHACTR2	0.0201718	0.30263
O75170	PPP6R2	0.802672	-0.0308051
O75175	CNOT3	0.00410865	0.30411
O75179	ANKRD17	0.121799	0.186598
O75190	DNAJB6	0.00885748	0.318581
O75191	XYLB	0.365003	-0.0948793
O75208	COQ9	0.190962	0.129169
O75223	GGCT	0.000974037	0.320186
O75251	NDUFS7	0.164801	0.137149
O75298	RTN2	0.0473164	-0.255315
O75306	NDUFS2	0.0244026	-0.220922
O75312	ZPR1	0.486863	-0.068836
O75323	GBAS	0.977794	-0.00276326
O75339	CILP	2.9515e-05	-0.408041
O75340	PDCD6	0.43572	0.0771471
O75347	TBCA	0.192664	0.128678
O75348	ATP6V1G1	0.0467595	0.199484
O75351	VPS4B	0.603988	-0.051371
O75352	MPDU1	0.065318	-0.204602
O75356	ENTPD5	0.000113265	0.371919
O75363	BCAS1	0.000634887	0.331175
O75367	H2AFY	0.589401	-0.0534514
O75368	SH3BGRL	0.0231799	-0.222821
O75369	FLNB	0.0404693	0.20144
O75380	NDUFS6	0.297566	0.103009
O75381	PEX14	0.561809	0.0625726
O75382	TRIM3	0.0380932	-0.207909
O75390	CS	0.269508	0.109165
O75391	SPAG7	0.837607	-0.0279563
O75396	SEC22B	0.767558	-0.0292862
O75400	PRPF40A	0.000755759	0.326747
O75410	TACC1	0.0062863	-0.267001
O75427	LRCH4	0.275287	0.120259
O75431	MTX2	0.595217	0.0526192
O75436	VPS26A	0.159021	-0.139038
O75438	NDUFB1	0.276642	0.109727
O75439	PMPCB	1.60882e-05	0.412621
O75448	MED24	0.160067	0.150963
O75475	PSIP1	0.151801	0.14147
O75477	ERLIN1	0.0381445	0.203798
O75487	GPC4	0.0300707	-0.226577
O75489	NDUFS3	0.33411	0.0955404
O75494	SRSF10	0.657227	0.0470616
O75503	CLN5	0.259439	0.11999
O75521	ECI2	0.0609787	0.184445
O75525	KHDRBS3	0.870961	-0.0181866
O75530	EED	0.198064	-0.160296
O75531	BANF1	0.454131	0.0740958
O75533	SF3B1	0.0301883	0.212909
O75534	CSDE1	0.861302	-0.0173157
O75558	STX11	0.0860894	-0.231511
O75569	PRKRA	0.416997	-0.0803265
O75582	RPS6KA5	0.201302	-0.126235
O75592	MYCBP2	0.0232068	-0.222778
O75608	LYPLA1	0.00141458	0.310274
O75616	ERAL1	0.00228811	0.33584
O75643	SNRNP200	0.0111445	0.24849
O75648	TRMU	0.637182	0.0585442
O75663	TIPRL	0.587766	0.0536861
O75674	TOM1L1	0.168868	0.173947
O75676	RPS6KA4	0.667001	-0.0426224
O75683	SURF6	0.0093662	0.299118
O75688	PPM1B	0.0972728	-0.16347
O75689	ADAP1	0.0886555	0.171149
O75691	UTP20	0.318059	0.0987517
O75694	NUP155	0.205083	0.125189
O75695	RP2	0.419731	0.079857
O75718	CRTAP	0.00608139	-0.268036
O75746	SLC25A12	0.00484149	-0.275056
O75764	TCEA3	0.0480806	0.227724
O75781	PALM	0.0226812	-0.259951
O75792	RNASEH2A	0.132349	0.158007
O75795	UGT2B17	0.124959	-0.192177
O75818	RPP40	0.000913154	0.438312
O75821	EIF3G	0.01337	0.242334
O75822	EIF3J	0.00373604	0.282834
O75828	CBR3	0.0121917	-0.245471
O75832	PSMD10	0.87554	-0.0155233
O75843	AP1G2	0.00372794	0.288437
O75844	ZMPSTE24	0.00208648	0.299595
O75874	IDH1	0.00681072	0.264483
O75879	GATB	0.0867541	0.189182
O75880	SCO1	0.00911311	0.255137
O75881	CYP7B1	0.0388688	-0.215958
O75882	ATRN	0.00100264	-0.319428
O75884	RBBP9	0.0369374	-0.228308
O75886	STAM2	0.362398	-0.0919292
O75891	ALDH1L1	0.253482	0.117566
O75907	DGAT1	0.0671066	-0.187724
O75909	CCNK	0.158158	0.15165
O75911	DHRS3	0.0166625	-0.244276
O75915	ARL6IP5	0.444485	-0.0756855
O75923	DYSF	2.3234e-06	-0.448618
O75934	BCAS2	0.868077	-0.0164622
O75935	DCTN3	0.000367672	-0.34466
O75937	DNAJC8	0.340815	0.0942281
O75947	ATP5H	0.0731657	0.176486
O75953	DNAJB5	0.0017845	-0.345687
O75955	FLOT1	0.000757968	-0.326672
O75962	TRIO	0.000527506	-0.349159
O75964	ATP5L	0.167197	0.136381
O75976	CPD	0.0170159	0.233959
O75995	SASH3	0.840282	0.0254371
O76003	GLRX3	0.20046	0.12647
O76021	RSL1D1	0.00085697	0.323514
O76024	WFS1	0.0492236	-0.193471
O76031	CLPX	0.00221738	0.297888
O76038	SCGN	0.961654	-0.00476902
O76062	TM7SF2	0.0330993	-0.253622
O76070	SNCG	0.0735876	-0.186461
O76071	CIAO1	0.0227599	0.223493
O76074	PDE5A	0.00816745	-0.25869
O76094	SRP72	0.0408916	0.201024
O76095	JTB	0.0025119	0.365312
O94760	DDAH1	0.000544242	0.335037
O94763	URI1	0.305305	0.131
O94766	B3GAT3	0.54572	-0.0663279
O94768	STK17B	0.530626	0.0733997
O94776	MTA2	0.00161986	0.306593
O94804	STK10	0.28163	0.106455
O94811	TPPP	0.0996052	-0.169059
O94817	ATG12	0.618976	0.0653515
O94819	KBTBD11	0.695134	0.0388243
O94822	LTN1	0.570424	0.0573297
O94826	TOMM70A	8.58615e-05	0.378011
O94830	DDHD2	3.49558e-05	-0.436916
O94832	MYO1D	1.70389e-06	0.454049
O94851	MICAL2	0.000136495	-0.371211
O94855	SEC24D	0.114787	-0.155543
O94856	NFASC	0.00934474	-0.301207
O94874	UFL1	0.878597	-0.0151392
O94875	SORBS2	0.00464313	-0.276326
O94880	PHF14	0.000951727	0.364604
O94886	TMEM63A	0.065394	0.185047
O94887	FARP2	0.00116174	0.315545
O94888	UBXN7	0.544996	-0.0660503
O94901	SUN1	7.70252e-05	-0.380369
O94903	PROSC	0.62231	0.0487891
O94905	ERLIN2	0.959508	-0.00503574
O94906	PRPF6	0.0252795	0.21961
O94911	ABCA8	0.0923096	-0.169241
O94915	FRYL	2.10554e-05	0.407298
O94919	ENDOD1	0.138626	-0.146143
O94923	GLCE	0.0405894	0.235735
O94925	GLS	0.832205	-0.0209965
O94966	USP19	0.220447	-0.128863
O94973	AP2A2	0.000445667	-0.339977
O94979	SEC31A	0.613422	0.0500373
O94985	CLSTN1	0.00841967	-0.341438
O95049	TJP3	0.00639431	0.266468
O95071	UBR5	0.0356704	0.206444
O95081	AGFG2	0.0305612	0.248667
O95104	SCAF4	3.45296e-05	0.425542
O95139	NDUFB6	0.716592	0.035965
O95140	MFN2	0.00699475	-0.26364
O95149	SNUPN	0.879019	0.0203944
O95154	AKR7A3	0.037321	0.204662
O95155	UBE4B	0.505902	-0.0671947
O95159	ZFPL1	0.0147027	0.243792
O95163	IKBKAP	0.509792	0.0665827
O95164	UBL3	0.188469	0.148429
O95167	NDUFA3	0.961487	-0.00510149
O95168	NDUFB4	0.254837	-0.112557
O95169	NDUFB8	0.414561	-0.0823762
O95182	NDUFA7	0.939016	-0.00758562
O95183	VAMP5	1.28857e-07	-0.599649
O95202	LETM1	0.00237888	0.295903
O95210	STBD1	0.043745	-0.198304
O95218	ZRANB2	0.0477312	0.211828
O95219	SNX4	0.68038	0.0408087
O95232	LUC7L3	0.0154842	0.237267
O95236	APOL3	0.000156777	-0.384799
O95248	SBF1	1.18473e-05	-0.418575
O95249	GOSR1	8.87192e-05	0.408721
O95260	ATE1	0.598469	-0.0552207
O95292	VAPB	4.02847e-05	0.3941
O95294	RASAL1	0.594013	-0.0725906
O95295	SNAPIN	0.629184	0.0478289
O95297	MPZL1	0.0263852	-0.218009
O95298	NDUFC2	0.972977	0.00364317
O95299	NDUFA10	0.686474	0.0399872
O95302	FKBP9	0.220307	-0.121114
O95319	CELF2	0.610233	0.0588885
O95336	PGLS	0.742994	-0.0324869
O95340	PAPSS2	0.000251384	0.353718
O95347	SMC2	0.0695847	0.178705
O95352	ATG7	0.00444577	-0.277638
O95359	TACC2	0.461523	0.0728902
O95361	TRIM16	0.763204	-0.0403273
O95363	FARS2	0.00492649	0.305133
O95372	LYPLA2	0.0321427	0.210498
O95373	IPO7	0.638015	0.0466019
O95376	ARIH2	0.0519801	-0.19502
O95379	TNFAIP8	0.0272761	-0.216761
O95394	PGM3	0.878767	0.0151179
O95395	GCNT3	0.0022567	0.315892
O95396	MOCS3	0.371138	-0.090273
O95400	CD2BP2	0.19288	0.152936
O95425	SVIL	0.00111274	-0.316686
O95428	PAPLN	0.970904	0.00520789
O95433	AHSA1	0.0319302	0.210754
O95445	APOM	0.000267688	-0.379792
O95453	PARN	0.257653	0.111896
O95456	PSMG1	0.217608	0.124272
O95466	FMNL1	0.00444262	-0.277659
O95470	SGPL1	0.0515004	0.191593
O95479	H6PD	0.00618414	-0.267513
O95486	SEC24A	0.652637	-0.0445855
O95487	SEC24B	0.274475	-0.108044
O95551	TDP2	0.0114643	0.269029
O95563	MPC2	0.00319981	0.298969
O95571	ETHE1	2.05089e-08	0.522874
O95573	ACSL3	0.0270529	-0.21707
O95602	POLR1A	0.887504	0.0143054
O95619	YEATS4	0.869239	0.0218586
O95628	CNOT4	0.674773	0.0561383
O95630	STAMBP	0.168606	0.135933
O95671	ASMTL	0.000746671	-0.327056
O95674	CDS2	1.12087e-05	-0.419642
O95685	PPP1R3D	0.934265	-0.00924021
O95716	RAB3D	6.94618e-05	0.389859
O95721	SNAP29	0.217135	-0.121946
O95747	OXSR1	0.925234	-0.00930332
O95749	GGPS1	0.659179	-0.0436893
O95757	HSPA4L	0.0266112	-0.217689
O95758	PTBP3	0.746152	0.0325568
O95777	LSM8	0.0697367	0.178609
O95782	AP2A1	4.29991e-06	-0.437576
O95786	DDX58	0.0153802	-0.237501
O95793	STAU1	0.00295854	0.289662
O95807	TMEM50A	0.248547	-0.143847
O95810	SDPR	0.24164	-0.115726
O95816	BAG2	5.4385e-06	-0.433266
O95817	BAG3	7.90512e-06	-0.426288
O95822	MLYCD	0.170194	0.135432
O95825	CRYZL1	0.173952	-0.134258
O95831	AIFM1	5.32102e-05	0.388275
O95834	EML2	0.2326	0.117966
O95858	TSPAN15	0.703448	0.0384758
O95861	BPNT1	0.0739952	0.175984
O95865	DDAH2	0.00538869	-0.271781
O95870	ABHD16A	0.927458	-0.00902593
O95881	TXNDC12	0.00723646	0.262563
O95967	EFEMP2	0.000375044	-0.34418
O95980	RECK	0.00035761	-0.351971
O95985	TOP3B	0.304327	0.124346
O95989	NUDT3	0.000499346	-0.348806
O95994	AGR2	0.000320701	0.347946
O95999	BCL10	0.117004	0.161001
O96000	NDUFB10	0.0410114	0.200907
O96005	CLPTM1	0.779764	-0.0277072
O96008	TOMM40	0.0693657	0.178843
O96011	PEX11B	0.0883908	0.167929
O96019	ACTL6A	0.0426495	0.2033
P00167	CYB5A	0.337206	-0.0949323
P00325	ADH1B	0.673285	0.0417689
P00326	ADH1C	2.81739e-05	0.409001
P00338	LDHA	0.00187198	-0.302614
P00352	ALDH1A1	0.0219139	-0.22488
P00367	GLUD1	0.834138	0.0207511
P00387	CYB5R3	4.56702e-05	-0.391486
P00390	GSR	0.000869429	0.323141
P00403	MT-CO2	4.45192e-05	0.39202
P00441	SOD1	0.981229	0.0023365
P00450	CP	8.69611e-05	-0.377734
P00480	OTC	0.167719	0.150909
P00488	F13A1	6.21825e-05	-0.384967
P00491	PNP	0.0284877	0.215118
P00492	HPRT1	0.104141	0.160237
P00505	GOT2	0.0466412	0.19569
P00533	EGFR	0.617821	-0.0494185
P00558	PGK1	0.910107	-0.0111917
P00568	AK1	0.0219972	-0.224741
P00734	F2	1.70591e-05	-0.411469
P00736	C1R	1.25348e-06	-0.459341
P00738	HP	0.00391619	-0.281436
P00739	HPR	0.00383305	-0.313456
P00740	F9	6.85823e-06	-0.428956
P00742	F10	4.96165e-06	-0.491397
P00746	CFD	8.11401e-06	-0.433735
P00747	PLG	3.22444e-05	-0.398688
P00748	F12	5.90256e-05	-0.386077
P00750	PLAT	0.227194	-0.129918
P00751	CFB	1.81632e-05	-0.410232
P00813	ADA	0.0405791	-0.205341
P00915	CA1	0.989476	0.00131228
P00918	CA2	0.0575035	0.186952
P00966	ASS1	0.00438944	0.278022
P00973	OAS1	0.20009	0.13045
P01008	SERPINC1	0.000255758	-0.353313
P01009	SERPINA1	7.68001e-06	-0.426832
P01011	SERPINA3	9.78401e-06	-0.422245
P01019	AGT	1.64326e-05	-0.412205
P01023	A2M	0.00920287	-0.254817
P01024	C3	7.77118e-05	-0.380177
P01031	C5	0.000119746	-0.370682
P01033	TIMP1	0.0509232	-0.192062
P01034	CST3	0.0148556	0.238707
P01040	CSTA	0.765072	0.0407382
P01042	KNG1	0.000463231	-0.339027
P01116	KRAS	0.0694915	0.22159
P01591	IGJ	0.0823274	0.171183
P01619	NA	0.0247963	-0.240942
P01701	NA	0.01719	-0.269718
P01714	NA	0.00211908	-0.340319
P01742	NA	0.0073715	-0.333288
P01780	NA	0.000971953	-0.336474
P01833	PIGR	6.17486e-05	0.385117
P01859	IGHG2	1.7603e-05	-0.41085
P01860	IGHG3	6.63894e-08	-0.506113
P01861	IGHG4	0.0689461	-0.17911
P01871	IGHM	0.000220016	-0.356833
P01876	IGHA1	0.219165	-0.121413
P01889	HLA-B	0.853269	0.0183292
P01903	HLA-DRA	0.0310661	-0.211811
P01911	HLA-DRB1	0.0925493	-0.193044
P01920	HLA-DQB1	0.052604	-0.190707
P02042	HBD	0.562539	-0.0573456
P02144	MB	0.380408	0.0979854
P02452	COL1A1	0.000317993	-0.348149
P02461	COL3A1	0.0150494	-0.257525
P02462	COL4A1	0.0279486	-0.234705
P02511	CRYAB	0.0053943	-0.271749
P02545	LMNA	0.00222581	-0.297781
P02549	SPTA1	0.0661474	-0.180924
P02647	APOA1	0.000292846	-0.350112
P02649	APOE	0.00016042	-0.364099
P02652	APOA2	0.000602126	-0.332508
P02654	APOC1	2.06757e-05	-0.40766
P02655	APOC2	0.00928849	-0.295547
P02656	APOC3	0.00317533	-0.351991
P02671	FGA	4.75217e-05	-0.390654
P02675	FGB	0.000146837	-0.366105
P02679	FGG	0.000446249	-0.339945
P02730	SLC4A1	0.0575179	-0.186941
P02743	APCS	0.00291733	-0.290067
P02745	C1QA	1.3657e-07	-0.513592
P02746	C1QB	4.89133e-06	-0.435218
P02747	C1QC	0.000564385	-0.33413
P02748	C9	0.000105165	-0.373562
P02749	APOH	0.00121466	-0.31436
P02750	LRG1	0.0069924	-0.263651
P02751	FN1	1.50823e-06	-0.456161
P02753	RBP4	0.0340792	-0.219073
P02760	AMBP	0.00012815	-0.369167
P02763	ORM1	0.000143437	-0.373633
P02765	AHSG	5.82894e-05	-0.386344
P02766	TTR	0.0579088	-0.186653
P02774	GC	4.00074e-06	-0.438888
P02775	PPBP	0.0861529	-0.189539
P02786	TFRC	0.0263252	0.218095
P02787	TF	0.000156919	-0.3646
P02788	LTF	0.0272761	-0.216761
P02790	HPX	5.05591e-05	-0.389352
P02792	FTL	0.0153033	-0.247368
P02794	FTH1	0.0048585	-0.274949
P03905	MT-ND4	0.302687	-0.124766
P03915	MT-ND5	0.095193	-0.183254
P03928	MT-ATP8	0.955783	0.0058567
P03950	ANG	0.00223345	-0.3162
P03951	F11	0.000392719	-0.409769
P03952	KLKB1	4.43602e-05	-0.392094
P04003	C4BPA	0.000505926	-0.336851
P04004	VTN	3.52606e-05	-0.396853
P04040	CAT	0.0125305	-0.244543
P04062	GBA	0.46865	0.071738
P04066	FUCA1	0.000437974	0.340403
P04075	ALDOA	0.0036852	-0.283239
P04080	CSTB	0.0298281	-0.213368
P04083	ANXA1	1.03733e-06	-0.462563
P04114	APOB	0.000253793	-0.353494
P04156	PRNP	0.00739838	-0.261859
P04179	SOD2	0.00720978	-0.26268
P04181	OAT	0.562029	0.0574202
P04183	TK1	0.227149	0.154138
P04196	HRG	0.000826707	-0.324443
P04216	THY1	3.63255e-05	-0.40372
P04217	A1BG	2.20453e-05	-0.40638
P04233	CD74	0.110018	-0.157602
P04275	VWF	0.000870504	-0.323109
P04278	SHBG	0.00896603	-0.335982
P04406	GAPDH	0.221741	-0.12074
P04424	ASL	1.52306e-08	0.526918
P04439	HLA-A	0.807753	0.0241118
P04440	HLA-DPB1	0.00727837	-0.339075
P04626	ERBB2	0.498842	0.0697504
P04632	CAPNS1	0.0474974	-0.194943
P04792	HSPB1	0.000158325	-0.364398
P04839	CYBB	0.0344285	-0.207831
P04843	RPN1	0.0314651	0.21132
P04844	RPN2	0.071875	0.177275
P04899	GNAI2	4.17165e-05	-0.393375
P05023	ATP1A1	9.57279e-06	0.422661
P05026	ATP1B1	4.13329e-05	0.393567
P05062	ALDOB	0.0320009	0.210669
P05067	APP	0.780673	0.0275899
P05090	APOD	7.07089e-05	-0.382215
P05091	ALDH2	0.370845	0.0885416
P05106	ITGB3	6.60869e-05	-0.383666
P05107	ITGB2	0.0118384	-0.246463
P05109	S100A8	0.213356	-0.122949
P05114	HMGN1	0.0801675	0.172389
P05141	SLC25A5	4.55064e-06	0.436541
P05154	SERPINA5	0.000535075	-0.363848
P05155	SERPING1	3.49692e-05	-0.397023
P05156	CFI	7.28065e-05	-0.381585
P05161	ISG15	0.0745286	-0.175664
P05162	LGALS2	0.182743	0.15866
P05164	MPO	0.0476826	-0.194783
P05165	PCCA	0.0609181	0.184487
P05166	PCCB	0.165464	0.136936
P05198	EIF2S1	0.0170571	0.233874
P05204	HMGN2	0.00275314	0.309912
P05362	ICAM1	0.0180399	-0.231889
P05387	RPLP2	0.00678314	0.264611
P05388	RPLP0	0.266016	0.112175
P05413	FABP3	0.000275704	-0.351542
P05451	REG1A	0.368122	0.118033
P05455	SSB	0.0361286	0.205943
P05543	SERPINA7	2.09418e-05	-0.42956
P05546	SERPIND1	1.52774e-05	-0.413635
P05556	ITGB1	0.00171395	-0.305046
P05771	PRKCB	0.00350829	-0.28469
P05783	KRT18	0.00224274	0.297567
P06127	CD5	0.356775	-0.0992744
P06132	UROD	0.537912	-0.0609943
P06213	INSR	0.691792	-0.0392724
P06276	BCHE	0.000505872	-0.357551
P06280	GLA	0.456218	0.0737544
P06312	IGKV4-1	0.00128761	-0.312803
P06400	RB1	0.0296546	0.221189
P06454	PTMA	0.00240445	0.299895
P06493	CDK1	0.245772	0.125629
P06576	ATP5B	0.876814	0.0153633
P06681	C2	1.73312e-07	-0.491582
P06702	S100A9	0.0367208	-0.205302
P06703	S100A6	0.149357	0.142313
P06727	APOA4	0.0130767	-0.243092
P06730	EIF4E	0.488285	-0.068612
P06731	CEACAM5	0.178965	0.132722
P06733	ENO1	0.0148831	-0.238643
P06737	PYGL	0.000122469	-0.37018
P06744	GPI	0.379816	-0.0868985
P06746	POLB	0.545908	-0.069746
P06748	NPM1	3.05241e-05	0.399808
P06753	TPM3	0.253347	-0.112909
P06756	ITGAV	6.8733e-07	-0.469465
P06865	HEXA	0.0445217	0.197589
P06870	KLK1	0.0619521	0.215284
P07093	SERPINE2	0.051198	-0.191838
P07099	EPHX1	0.000109251	-0.37272
P07108	DBI	0.0766933	0.174384
P07148	FABP1	0.000529287	0.33573
P07195	LDHB	0.00318186	-0.287549
P07196	NEFL	0.00386768	-0.328995
P07199	CENPB	0.226193	0.134968
P07203	GPX1	0.00105317	-0.318137
P07205	PGK2	0.0386441	-0.257517
P07225	PROS1	0.00178239	-0.303969
P07237	P4HB	0.807086	0.0241972
P07305	H1F0	0.00126421	-0.313294
P07311	ACYP1	0.208679	-0.132192
P07332	FES	0.010941	-0.287472
P07339	CTSD	0.182258	0.131729
P07355	ANXA2	0.0841595	-0.17018
P07357	C8A	6.70306e-07	-0.469882
P07358	C8B	1.30051e-05	-0.416772
P07360	C8G	3.07483e-06	-0.443636
P07384	CAPN1	0.966203	0.00420356
P07437	TUBB	0.419047	0.0799744
P07451	CA3	0.00613332	-0.321275
P07585	DCN	0.000854146	-0.3236
P07602	PSAP	0.882335	-0.0146698
P07686	HEXB	0.000378864	0.343935
P07711	CTSL	0.173022	-0.161082
P07737	PFN1	0.0210511	-0.235594
P07738	BPGM	0.0111516	-0.248469
P07741	APRT	0.604063	-0.0513603
P07814	EPRS	0.0166338	0.234759
P07858	CTSB	0.233323	-0.117785
P07900	HSP90AA1	0.0150118	0.238344
P07902	GALT	0.00271998	-0.292084
P07910	HNRNPC	0.0156127	0.236979
P07942	LAMB1	1.11404e-05	-0.419759
P07947	YES1	0.284422	-0.11947
P07948	LYN	0.995747	-0.000533447
P07954	FH	0.0186662	0.230673
P08047	SP1	4.87857e-06	0.577512
P08069	IGF1R	0.930102	0.0115588
P08123	COL1A2	0.000142665	-0.366756
P08133	ANXA6	2.08324e-06	-0.450539
P08174	CD55	0.0274076	-0.21658
P08183	ABCB1	0.354141	0.0916676
P08185	SERPINA6	2.22295e-05	-0.421934
P08195	SLC3A2	0.600608	0.0518511
P08236	GUSB	0.000254485	0.35343
P08237	PFKM	0.00118199	-0.315086
P08238	HSP90AB1	0.0359135	0.206177
P08240	SRPR	0.116989	0.154614
P08243	ASNS	0.0508319	0.192137
P08246	ELANE	0.0298281	-0.213368
P08247	SYP	0.0886013	-0.221784
P08253	MMP2	0.000533619	-0.335528
P08294	SOD3	0.0870494	-0.168633
P08311	CTSG	0.000793794	-0.325488
P08397	HMBS	0.479922	0.0699349
P08473	MME	0.0340431	-0.219116
P08514	ITGA2B	0.0533838	-0.242857
P08559	PDHA1	0.426613	0.0786835
P08567	PLEK	0.184452	-0.138731
P08571	CD14	2.18664e-07	-0.487955
P08572	COL4A2	2.68249e-05	-0.402433
P08574	CYC1	1.05127e-07	0.499243
P08575	PTPRC	0.0371501	-0.204844
P08579	SNRPB2	0.000905944	0.322074
P08581	MET	0.308492	0.112989
P08582	MFI2	0.02697	-0.257608
P08603	CFH	1.726e-06	-0.453825
P08621	SNRNP70	0.00021394	0.357484
P08631	HCK	0.0703298	-0.241639
P08648	ITGA5	0.0032967	-0.286514
P08670	VIM	0.00024196	-0.354614
P08697	SERPINF2	2.09655e-05	-0.407383
P08708	RPS17	0.661835	0.0433266
P08754	GNAI3	0.337097	-0.0949536
P08758	ANXA5	0.00550758	-0.271109
P08842	STS	0.0384896	-0.253811
P08865	RPSA	0.0116227	0.247082
P08962	CD63	0.414224	-0.0841698
P09001	MRPL3	1.67749e-05	0.4118
P09012	SNRPA	0.00717836	0.262819
P09104	ENO2	2.81984e-06	-0.445183
P09110	ACAA1	0.0174529	0.233063
P09132	SRP19	0.599412	0.0541915
P09211	GSTP1	0.88259	-0.0146378
P09234	SNRPC	0.350466	0.119384
P09326	CD48	0.870352	-0.0171287
P09327	VIL1	1.67931e-05	0.411779
P09382	LGALS1	1.09077e-05	-0.420164
P09417	QDPR	0.022674	-0.223632
P09429	HMGB1	0.000195091	0.359618
P09455	RBP1	0.721831	0.0352715
P09467	FBP1	0.585168	0.0540595
P09471	GNAO1	0.00861607	-0.256961
P09486	SPARC	0.0016987	-0.305292
P09493	TPM1	0.00216498	-0.29856
P09496	CLTA	0.0653901	0.181425
P09497	CLTB	0.835568	0.0205697
P09525	ANXA4	0.120157	0.153302
P09543	CNP	0.00358278	-0.284071
P09601	HMOX1	0.000253677	-0.353505
P09619	PDGFRB	7.9924e-05	-0.379569
P09622	DLD	0.0087819	0.256343
P09651	HNRNPA1	0.20159	0.161584
P09661	SNRPA1	0.0058081	0.269465
P09668	CTSH	0.58376	-0.0542622
P09669	COX6C	3.52666e-06	0.441171
P09871	C1S	1.96697e-05	-0.408653
P09874	PARP1	0.687504	0.0398485
P09913	IFIT2	0.00669845	-0.31584
P09914	IFIT1	0.0475344	-0.194911
P09917	ALOX5	8.91128e-05	-0.3772
P09936	UCHL1	6.33749e-05	-0.384562
P09960	LTA4H	0.0422814	-0.19968
P09972	ALDOC	4.38626e-06	-0.437213
P0C0L4	C4A	0.00248915	-0.373901
P0C7P0	CISD3	0.768022	-0.036635
P0DOX2	NA	0.935762	0.00799104
P0DOX7	NA	0.000172246	-0.362477
P10109	FDX1	0.0425056	0.199467
P10153	RNASE2	0.896972	0.0128347
P10155	TROVE2	0.000493858	-0.337448
P10253	GAA	0.564943	-0.0569935
P10301	RRAS	9.48495e-05	-0.375835
P10321	HLA-C	0.685285	-0.0401472
P10398	ARAF	0.903815	-0.0124797
P10412	HIST1H1E	0.0465442	0.195775
P10515	DLAT	0.591411	0.0531633
P10586	PTPRF	0.0391612	0.202753
P10599	TXN	3.33965e-06	0.442153
P10606	COX5B	0.00363235	0.283666
P10619	CTSA	0.0974715	0.163374
P10620	MGST1	0.0690858	0.182598
P10643	C7	5.4708e-05	-0.387688
P10644	PRKAR1A	0.00189811	-0.30223
P10645	CHGA	0.0477444	0.19473
P10768	ESD	0.859356	0.0175611
P10809	HSPD1	0.00725591	0.262477
P10909	CLU	4.35734e-05	-0.392468
P10915	HAPLN1	0.0587769	0.259081
P11021	HSPA5	0.0979365	0.163149
P11047	LAMC1	1.09685e-05	-0.420058
P11117	ACP2	0.0729026	-0.176646
P11142	HSPA8	0.0415265	0.200405
P11166	SLC2A1	0.282405	-0.106284
P11171	EPB41	0.928143	0.00894057
P11172	UMPS	0.000687253	0.329169
P11177	PDHB	0.854114	0.0182226
P11182	DBT	0.901064	-0.0123226
P11215	ITGAM	0.00607515	-0.268068
P11216	PYGB	0.64411	0.0457591
P11217	PYGM	0.00480089	-0.275312
P11233	RALA	0.526436	0.0627227
P11234	RALB	0.220757	-0.120996
P11274	BCR	0.217352	-0.129726
P11277	SPTB	0.0194841	-0.229137
P11279	LAMP1	0.430015	0.0781073
P11310	ACADM	0.428564	0.0783527
P11387	TOP1	0.0609635	0.184455
P11388	TOP2A	0.0698852	0.182082
P11413	G6PD	0.442429	-0.0760269
P11441	UBL4A	0.846953	-0.023273
P11498	PC	0.287188	-0.105238
P11532	DMD	0.00479078	-0.275376
P11586	MTHFD1	0.00843074	0.257666
P11678	EPX	0.016483	0.235079
P11717	IGF2R	0.469711	-0.0715673
P11766	ADH5	0.0684787	-0.179409
P11802	CDK4	0.0824953	-0.222331
P11908	PRPS2	0.0382405	0.207753
P11940	PABPC1	0.324598	0.0988934
P12004	PCNA	0.00022896	0.355905
P12081	HARS	0.547641	0.0595434
P12104	FABP2	0.000279077	0.357996
P12109	COL6A1	0.0018334	-0.30319
P12110	COL6A2	0.000140654	-0.367076
P12111	COL6A3	5.27817e-05	-0.388446
P12235	SLC25A4	0.0127489	-0.243956
P12236	SLC25A6	0.079608	0.179829
P12268	IMPDH2	0.261319	0.111042
P12270	TPR	0.094978	0.16459
P12277	CKB	0.527776	-0.06252
P12429	ANXA3	0.0793952	-0.172826
P12532	CKMT1A	8.2196e-06	0.425552
P12544	GZMA	0.00226474	-0.322761
P12694	BCKDHA	0.0195884	0.228945
P12724	RNASE3	0.150683	0.141854
P12814	ACTN1	3.07117e-06	-0.443657
P12821	ACE	0.0025749	-0.293652
P12830	CDH1	1.16364e-06	0.46061
P12931	SRC	0.0135293	0.241929
P12955	PEPD	0.482746	-0.0694868
P12956	XRCC6	0.02099	0.226448
P13010	XRCC5	0.00825985	0.258327
P13073	COX4I1	4.69208e-05	0.390921
P13284	IFI30	0.561884	-0.0574416
P13473	LAMP2	0.511114	-0.0744023
P13489	RNH1	0.00310578	-0.288253
P13498	CYBA	0.1175	-0.154401
P13591	NCAM1	0.303941	-0.101664
P13611	VCAN	0.000620801	-0.33174
P13612	ITGA4	0.0115923	-0.252049
P13637	ATP1A3	0.0741912	-0.191346
P13639	EEF2	0.00154436	0.307895
P13667	PDIA4	0.0310661	0.211811
P13671	C6	3.42992e-06	-0.441673
P13674	P4HA1	0.00138853	-0.310776
P13693	TPT1	0.850311	0.0190819
P13716	ALAD	0.0203507	-0.227569
P13726	F3	0.702562	-0.0444293
P13727	PRG2	0.1938	0.130933
P13747	HLA-E	0.474568	-0.0707884
P13762	HLA-DRB4	0.553014	-0.0659292
P13796	LCP1	0.0143333	-0.239945
P13797	PLS3	0.00153832	-0.308002
P13798	APEH	0.0231262	0.222906
P13804	ETFA	0.000576062	0.333618
P13807	GYS1	0.0225951	-0.22376
P13861	PRKAR2A	0.927629	0.00900459
P13866	SLC5A1	0.792844	-0.0351595
P13984	GTF2F2	2.83938e-05	0.40128
P13987	CD59	0.0315787	-0.211181
P13995	MTHFD2	0.16437	0.167912
P14174	MIF	8.04763e-05	-0.37942
P14207	FOLR2	0.0210023	-0.226427
P14209	CD99	0.0505075	-0.209292
P14314	PRKCSH	0.0114031	0.247722
P14317	HCLS1	0.155976	-0.152443
P14324	FDPS	0.0631919	0.182908
P14384	CPM	0.777939	-0.0291101
P14406	COX7A2	2.39285e-06	0.494664
P14410	SI	0.726595	-0.0418355
P14543	NID1	0.000289185	-0.350411
P14550	AKR1A1	0.939873	-0.00747893
P14555	PLA2G2A	0.841712	-0.0197909
P14618	PKM	0.0060048	-0.268431
P14621	ACYP2	0.00232136	-0.302382
P14625	HSP90B1	0.14405	0.14418
P14735	IDE	0.773242	0.0285501
P14780	MMP9	0.24749	-0.114307
P14854	COX6B1	0.000149916	0.365635
P14866	HNRNPL	0.000216709	0.357186
P14868	DARS	0.000390541	0.343199
P14923	JUP	0.000105318	0.37353
P14927	UQCRB	0.00252056	0.29426
P15086	CPB1	0.059765	-0.212877
P15088	CPA3	0.00552857	-0.270991
P15090	FABP4	2.9333e-05	-0.400619
P15104	GLUL	0.199697	-0.126683
P15121	AKR1B1	0.00069743	-0.328795
P15144	ANPEP	0.0285278	-0.215065
P15151	PVR	0.589945	0.0622535
P15153	RAC2	0.503766	-0.0799087
P15169	CPN1	0.00232907	-0.308424
P15170	GSPT1	0.000849223	0.323749
P15289	ARSA	0.796094	0.0256055
P15291	B4GALT1	0.965157	-0.0058753
P15311	EZR	0.0108458	0.249397
P15374	UCHL3	0.00243961	0.295188
P15428	HPGD	0.601125	-0.0525568
P15498	VAV1	0.072815	-0.176699
P15529	CD46	0.00182141	0.303371
P15531	NME1	0.0228062	0.223418
P15559	NQO1	0.512928	-0.0647818
P15586	GNS	0.270685	-0.108898
P15735	PHKG2	0.5848	-0.0635407
P15848	ARSB	0.0164779	-0.244683
P15880	RPS2	3.34289e-07	0.481223
P15907	ST6GAL1	0.319061	0.114885
P15924	DSP	0.00014872	0.365817
P15927	RPA2	0.252385	-0.115416
P15941	MUC1	0.492523	0.0693189
P15954	COX7C	2.52306e-05	0.40367
P16035	TIMP2	4.51691e-05	-0.428784
P16050	ALOX15	0.110553	0.157367
P16070	CD44	4.16211e-07	-0.477691
P16083	NQO2	0.0021027	-0.305215
P16104	H2AFX	0.203805	-0.13361
P16144	ITGB4	0.0592867	0.18565
P16152	CBR1	0.371424	-0.0884349
P16157	ANK1	0.0485672	-0.194025
P16219	ACADS	0.104818	0.159927
P16234	PDGFRA	0.0419492	-0.22136
P16278	GLB1	0.101468	0.161474
P16284	PECAM1	3.16281e-05	-0.399082
P16298	PPP3CB	0.00578914	-0.305104
P16333	NCK1	0.181866	-0.131847
P16401	HIST1H1B	0.00470898	0.275899
P16402	HIST1H1D	0.147746	0.145743
P16403	HIST1H1C	0.00297162	0.295194
P16422	EPCAM	1.63169e-08	0.52599
P16435	POR	0.660116	-0.0435613
P16442	ABO	0.0229961	0.237242
P16444	DPEP1	0.17614	-0.139121
P16452	EPB42	0.00446311	-0.277521
P16455	MGMT	0.966632	0.00415022
P16615	ATP2A2	0.815271	0.0231516
P16671	CD36	0.000594246	-0.332839
P16870	CPE	0.297853	0.105023
P16885	PLCG2	0.667628	-0.0425371
P16930	FAH	0.0141526	-0.240382
P16949	STMN1	0.23602	0.121975
P16989	YBX3	0.50183	-0.0846154
P17050	NAGA	0.245323	-0.11483
P17096	HMGA1	0.00865947	0.267227
P17152	TMEM11	0.187169	0.134263
P17174	GOT1	0.304094	0.101632
P17213	BPI	0.504689	-0.0660514
P17252	PRKCA	0.095173	-0.164494
P17301	ITGA2	0.0153285	0.237619
P17480	UBTF	0.220103	0.121167
P17568	NDUFB7	0.131145	0.148949
P17612	PRKACA	0.0215705	-0.225456
P17655	CAPN2	0.000597031	-0.332722
P17661	DES	0.0111019	-0.248618
P17677	GAP43	0.240323	-0.123515
P17706	PTPN2	0.872327	0.0189708
P17812	CTPS1	0.26637	-0.109879
P17813	ENG	0.0518573	-0.191305
P17844	DDX5	0.00109005	0.31723
P17858	PFKL	0.0363153	0.20574
P17900	GM2A	0.897313	-0.0127921
P17931	LGALS3	1.08675e-06	0.461773
P17980	PSMC3	0.346273	0.0931719
P17987	TCP1	0.0813852	0.171706
P18031	PTPN1	0.516341	0.064259
P18065	IGFBP2	0.58428	-0.0558563
P18074	ERCC2	0.366241	-0.126351
P18077	RPL35A	0.00758627	0.261058
P18084	ITGB5	7.80188e-05	-0.380092
P18085	ARF4	0.620102	0.0490985
P18124	RPL7	0.0102297	0.251339
P18206	VCL	0.000191689	-0.360023
P18283	GPX2	8.10709e-08	0.503147
P18428	LBP	0.00263263	-0.311268
P18433	PTPRA	0.730941	-0.037776
P18440	NAT1	0.0200953	0.253741
P18564	ITGB6	0.00688267	-0.295433
P18583	SON	0.0584334	0.193937
P18621	RPL17	2.9149e-05	0.400747
P18669	PGAM1	0.0726227	-0.176816
P18754	RCC1	0.820209	0.0225221
P18827	SDC1	0.537254	0.0650401
P18858	LIG1	0.0350353	0.207148
P18887	XRCC1	0.242692	0.122898
P19075	TSPAN8	2.1157e-05	0.407202
P19174	PLCG1	0.209742	-0.12392
P19320	VCAM1	0.0268085	-0.217412
P19338	NCL	0.000332336	0.347093
P19367	HK1	1.46086e-05	-0.41451
P19387	POLR2C	0.66241	-0.0468335
P19388	POLR2E	0.706555	0.0372986
P19404	NDUFV2	0.304757	-0.101494
P19447	ERCC3	0.78371	-0.032388
P19474	TRIM21	0.000545175	-0.334994
P19525	EIF2AK2	0.503724	0.0662008
P19623	SRM	0.00149367	-0.308802
P19652	ORM2	0.0175713	-0.247538
P19784	CSNK2A2	0.631461	0.0484728
P19801	AOC1	9.99464e-07	0.463192
P19823	ITIH2	1.85455e-05	-0.434289
P19827	ITIH1	9.38396e-05	-0.37607
P19838	NFKB1	0.962769	-0.00463032
P19878	NCF2	0.239769	-0.116185
P19971	TYMP	0.00463169	-0.2764
P20020	ATP2B1	0.138452	-0.146207
P20036	HLA-DPA1	0.678241	-0.0565277
P20042	EIF2S2	0.00205958	0.299957
P20073	ANXA7	0.0138917	-0.241022
P20160	AZU1	0.042991	-0.199008
P20290	BTF3	0.424469	0.0954081
P20292	ALOX5AP	0.0741912	-0.179382
P20338	RAB4A	0.250506	-0.115872
P20339	RAB5A	0.792292	-0.0271839
P20340	RAB6A	0.000875539	-0.32296
P20585	MSH3	0.000329763	0.380744
P20591	MX1	0.867907	0.0164835
P20592	MX2	0.0562197	-0.191659
P20618	PSMB1	0.742913	-0.0324976
P20645	M6PR	0.972212	0.00345674
P20674	COX5A	2.95794e-06	0.444329
P20700	LMNB1	0.0147099	0.239048
P20701	ITGAL	0.00194762	-0.301515
P20702	ITGAX	0.477634	-0.0717192
P20711	DDC	0.0194898	0.229126
P20742	PZP	0.0106952	-0.346141
P20774	OGN	0.00198532	-0.300982
P20810	CAST	0.687822	-0.0398058
P20815	CYP3A5	0.0158487	0.255584
P20839	IMPDH1	0.182738	-0.135615
P20851	C4BPB	0.413944	-0.107196
P20908	COL5A1	0.000426479	-0.341054
P20936	RASA1	0.230188	-0.118575
P20962	PTMS	0.00736349	0.276969
P21266	GSTM3	0.00525562	-0.272549
P21281	ATP6V1B2	0.0931944	-0.165475
P21283	ATP6V1C1	0.0706028	-0.178065
P21291	CSRP1	0.00967288	-0.253185
P21333	FLNA	9.41324e-06	-0.422981
P21359	NF1	0.227417	-0.119279
P21397	MAOA	0.00348925	0.28485
P21399	ACO1	0.0527114	-0.190622
P21589	NT5E	5.64279e-08	-0.508503
P21695	GPD1	0.0391612	-0.202753
P21741	MDK	0.412104	0.0993964
P21757	MSR1	2.50629e-05	-0.434729
P21796	VDAC1	0.00265198	0.292809
P21810	BGN	0.00109801	-0.317038
P21912	SDHB	0.84424	0.0194708
P21926	CD9	0.164272	-0.13732
P21953	BCKDHB	0.0254173	0.219407
P21964	COMT	0.153645	0.140841
P21980	TGM2	0.00396562	-0.281063
P22033	MUT	0.186682	0.130417
P22059	OSBP	0.0166186	0.234791
P22061	PCMT1	0.12885	-0.149835
P22087	FBL	0.00891542	0.255852
P22102	GART	0.00281762	0.29107
P22105	TNXB	0.00234328	-0.29633
P22234	PAICS	0.00103411	0.318617
P22307	SCP2	6.25851e-06	0.430663
P22314	UBA1	0.425796	0.0788221
P22352	GPX3	0.00159412	-0.307031
P22570	FDXR	0.0674856	0.180049
P22626	HNRNPA2B1	0.00603988	0.268249
P22676	CALB2	0.0105983	-0.250165
P22681	CBL	0.0107643	-0.299794
P22694	PRKACB	0.16414	-0.137363
P22695	UQCRC2	7.94926e-05	0.379686
P22748	CA4	0.474318	0.0722592
P22792	CPN2	0.000175572	-0.36204
P22830	FECH	0.000456249	-0.3394
P22894	MMP8	0.0852253	-0.188944
P22897	MRC1	6.30591e-05	-0.384669
P23141	CES1	0.00754079	-0.26125
P23142	FBLN1	0.000120956	-0.370458
P23193	TCEA1	0.000120609	0.370522
P23219	PTGS1	0.0598066	-0.185277
P23229	ITGA6	0.00559392	0.270628
P23246	SFPQ	0.000688699	0.329116
P23284	PPIB	0.775469	-0.028262
P23368	ME2	0.904731	-0.0118639
P23381	WARS	0.673363	-0.0417582
P23396	RPS3	0.0016167	0.306647
P23458	JAK1	0.0608123	-0.184562
P23469	PTPRE	0.0404458	-0.219119
P23497	SP100	0.112624	-0.174344
P23526	AHCY	0.00308419	0.288456
P23528	CFL1	0.00705865	0.263352
P23588	EIF4B	0.113586	0.156055
P23610	F8A1	0.105349	0.199577
P23634	ATP2B4	6.14096e-05	-0.385234
P23743	DGKA	0.0340818	-0.208226
P23786	CPT2	1.5737e-07	0.493076
P23919	DTYMK	0.000885326	0.322672
P23921	RRM1	0.0255704	0.219183
P23946	CMA1	0.00120642	-0.314542
P24043	LAMA2	0.580801	-0.054689
P24158	PRTN3	0.296763	-0.103179
P24298	GPT	0.0155383	0.241836
P24386	CHM	0.359749	-0.0964505
P24534	EEF1B2	0.0245152	0.220751
P24539	ATP5F1	0.926603	0.00913261
P24557	TBXAS1	0.00877614	-0.256364
P24666	ACP1	0.0797147	0.172645
P24752	ACAT1	0.644651	-0.0456844
P24821	TNC	0.00193346	-0.301718
P24844	MYL9	0.000901119	-0.322213
P24928	POLR2A	0.1277	0.150283
P24941	CDK2	0.985266	0.00183506
P25092	GUCY2C	0.00429773	0.338816
P25098	ADRBK1	0.476104	0.070543
P25189	MPZ	0.0436379	-0.219601
P25205	MCM3	0.0221519	0.224485
P25311	AZGP1	0.000459828	-0.339208
P25325	MPST	2.92255e-05	0.400693
P25398	RPS12	0.0322138	0.210413
P25440	BRD2	0.72617	0.0369434
P25445	FAS	0.284156	0.1059
P25685	DNAJB1	0.0103524	0.250944
P25686	DNAJB2	0.00183706	-0.315301
P25705	ATP5A1	0.00832013	0.258092
P25774	CTSS	0.000854851	0.323578
P25786	PSMA1	0.207462	0.124539
P25787	PSMA2	0.0779609	0.173648
P25788	PSMA3	0.729025	0.034322
P25789	PSMA4	0.838176	0.020239
P25815	S100P	0.193743	0.128369
P25942	CD40	0.0253707	-0.226109
P26006	ITGA3	0.22207	-0.120655
P26010	ITGB7	0.781053	0.036879
P26038	MSN	8.51079e-05	-0.378203
P26196	DDX6	0.919077	0.0100715
P26358	DNMT1	0.00592501	0.268847
P26368	U2AF2	0.0068407	0.264344
P26373	RPL13	0.00313901	0.287944
P26440	IVD	0.00530333	0.272271
P26447	S100A4	7.06388e-05	-0.382236
P26572	MGAT1	0.903963	-0.0119599
P26583	HMGB2	0.0057129	0.269978
P26599	PTBP1	0.0143511	0.239902
P26639	TARS	0.19259	0.128699
P26640	VARS	0.60256	0.0515737
P26641	EEF1G	0.426865	0.0786408
P26885	FKBP2	0.428047	0.080024
P27105	STOM	4.74925e-07	-0.475547
P27144	AK4	0.477509	-0.070319
P27169	PON1	0.00102076	-0.318959
P27216	ANXA13	4.06229e-06	0.438611
P27338	MAOB	0.0367804	-0.205238
P27348	YWHAQ	0.0760387	-0.174768
P27361	MAPK3	0.8354	0.0205911
P27487	DPP4	0.0999038	-0.162211
P27635	RPL10	0.0414605	0.200469
P27694	RPA1	0.693542	0.0390377
P27695	APEX1	0.00353638	0.284455
P27701	CD82	0.388871	-0.102901
P27707	DCK	0.207448	0.131106
P27708	CAD	0.222234	0.120612
P27797	CALR	0.690679	0.0394217
P27816	MAP4	0.136604	-0.14689
P27824	CANX	0.728296	-0.034418
P27918	CFP	2.24915e-05	-0.434745
P27986	PIK3R1	0.00425747	-0.27894
P28062	PSMB8	0.496246	0.0673637
P28065	PSMB9	0.980285	0.00245386
P28066	PSMA5	0.000937697	0.321178
P28068	HLA-DMB	0.00321338	-0.362019
P28070	PSMB4	0.791526	0.0261923
P28072	PSMB6	0.908059	-0.0114478
P28074	PSMB5	0.0196059	-0.228913
P28161	GSTM2	0.0222166	-0.224379
P28288	ABCD3	0.000188692	0.360386
P28289	TMOD1	0.00469986	-0.287113
P28290	SSFA2	0.780443	0.0281788
P28331	NDUFS1	0.510359	-0.0651766
P28332	ADH6	0.166187	0.168433
P28340	POLD1	0.108759	0.158156
P28482	MAPK1	0.00606476	-0.268121
P28676	GCA	0.283426	-0.10606
P28799	GRN	0.873758	0.0157474
P28838	LAP3	0.000200392	-0.358999
P28906	CD34	0.000211157	-0.484776
P28907	CD38	0.364919	-0.0896405
P29144	TPP2	0.00494955	0.274384
P29218	IMPA1	0.151832	-0.14146
P29317	EPHA2	0.00970692	-0.338276
P29323	EPHB2	0.449974	0.0747786
P29350	PTPN6	0.305472	0.101344
P29353	SHC1	0.599811	-0.0576119
P29372	MPG	0.0626368	-0.209236
P29373	CRABP2	0.000515204	-0.357074
P29401	TKT	0.643492	0.0458444
P29466	CASP1	0.000746671	0.327056
P29474	NOS3	0.395526	-0.087116
P29475	NOS1	0.003058	-0.353307
P29536	LMOD1	0.00466608	-0.276176
P29590	PML	0.216045	-0.122234
P29597	TYK2	0.295781	-0.126551
P29622	SERPINA4	0.000352741	-0.352307
P29692	EEF1D	0.860455	0.0174224
P29728	OAS2	0.943901	-0.00697749
P29762	CRABP1	0.378296	-0.0927978
P29966	MARCKS	0.00520286	-0.272858
P29972	AQP1	0.00341466	-0.397597
P29992	GNA11	0.0737296	-0.176144
P30038	ALDH4A1	0.362291	-0.0901312
P30039	PBLD	0.0170416	0.233906
P30040	ERP29	0.000284155	0.350827
P30041	PRDX6	0.0373412	-0.204641
P30043	BLVRB	0.027122	-0.216974
P30044	PRDX5	0.00464804	0.276294
P30046	DDT	0.536416	0.0718797
P30048	PRDX3	0.31722	0.0989224
P30049	ATP5D	0.0645289	0.182001
P30050	RPL12	0.0788525	0.173136
P30084	ECHS1	0.00657055	0.265614
P30085	CMPK1	6.48476e-06	0.430001
P30086	PEBP1	0.970924	0.00361677
P30101	PDIA3	0.00629703	0.266948
P30153	PPP2R1A	0.208482	-0.124261
P30154	PPP2R1B	0.209696	0.165517
P30260	CDC27	0.530376	0.0647179
P30273	FCER1G	0.000596524	-0.332743
P30405	PPIF	0.000618962	0.331815
P30419	NMT1	0.0326163	0.209933
P30511	HLA-F	0.795593	-0.029178
P30519	HMOX2	0.0764382	0.174533
P30520	ADSS	0.193407	0.128465
P30533	LRPAP1	0.254023	-0.112749
P30536	TSPO	0.0122148	0.245407
P30566	ADSL	0.201455	-0.126192
P30622	CLIP1	8.96803e-05	-0.377062
P30626	SRI	2.1373e-05	0.406999
P30711	GSTT1	0.453149	-0.0952381
P30740	SERPINB1	0.107179	0.158861
P30825	SLC7A1	0.0290693	0.238595
P30837	ALDH1B1	0.40708	-0.0820442
P30876	POLR2B	0.0368302	0.205185
P31040	SDHA	0.996005	0.00050144
P31146	CORO1A	0.881655	-0.0147551
P31150	GDI1	0.00103076	-0.318703
P31153	MAT2A	0.000113211	0.37193
P31323	PRKAR2B	0.110348	-0.160612
P31327	CPS1	0.0146777	-0.312057
P31350	RRM2	0.157197	0.169551
P31431	SDC4	0.0992438	0.173881
P31483	TIA1	0.166168	0.162532
P31689	DNAJA1	0.0343157	0.207959
P31749	AKT1	0.0035763	-0.284125
P31751	AKT2	3.08772e-05	-0.399573
P31930	UQCRC1	0.00745306	0.261624
P31937	HIBADH	0.280614	0.106679
P31939	ATIC	0.833634	0.0208151
P31942	HNRNPH3	0.847023	-0.0191187
P31943	HNRNPH1	0.272102	0.108578
P31946	YWHAB	0.506621	0.0657527
P31947	SFN	0.00583011	0.269348
P31948	STIP1	0.825489	0.02185
P31949	S100A11	0.361038	-0.0903659
P32004	L1CAM	0.00977699	-0.252833
P32119	PRDX2	0.916684	0.0103702
P32121	ARRB2	0.026037	-0.237593
P32320	CDA	0.263004	-0.133481
P32321	DCTD	0.38817	0.0889447
P32322	PYCR1	0.0561597	0.187955
P32418	SLC8A1	0.00329842	-0.378609
P32455	GBP1	4.90184e-05	-0.390003
P32456	GBP2	1.33236e-05	-0.416302
P32856	STX2	0.0266964	-0.23524
P32929	CTH	0.0238877	0.221711
P32942	ICAM3	0.00810546	-0.258935
P32969	RPL9	0.000204785	0.358498
P33121	ACSL1	3.90412e-07	-0.478726
P33151	CDH5	0.3532	-0.118712
P33176	KIF5B	0.228045	-0.119119
P33240	CSTF2	8.25903e-05	0.463603
P33241	LSP1	0.912498	-0.010893
P33316	DUT	0.0427117	0.20324
P33527	ABCC1	1.7584e-05	-0.410872
P33897	ABCD1	0.283893	-0.1196
P33908	MAN1A1	0.193407	0.128465
P33991	MCM4	0.0343064	0.20797
P33992	MCM5	0.127891	0.150208
P33993	MCM7	0.0137116	0.24147
P34059	GALNS	0.954735	-0.00599541
P34096	RNASE4	0.117263	0.177605
P34741	SDC2	0.477043	-0.080497
P34896	SHMT1	0.543195	0.0602048
P34897	SHMT2	0.0095294	0.253675
P34913	EPHX2	0.0189354	0.230161
P34932	HSPA4	0.343124	0.09378
P34949	MPI	0.00727298	-0.262403
P35052	GPC1	0.00285967	-0.290643
P35080	PFN2	0.07979	-0.172602
P35221	CTNNA1	1.42035e-06	0.457196
P35222	CTNNB1	1.88922e-05	0.409453
P35226	BMI1	0.290079	0.149236
P35232	PHB	0.000466456	0.338856
P35237	SERPINB6	0.205744	-0.125008
P35240	NF2	0.0184251	-0.24575
P35241	RDX	0.00166857	-0.305783
P35244	RPA3	0.00958942	0.304328
P35249	RFC4	0.0453217	0.196863
P35250	RFC2	0.0607778	0.192187
P35251	RFC1	0.460713	0.101299
P35268	RPL22	0.0224678	0.233125
P35269	GTF2F1	0.00785967	0.267716
P35270	SPR	0.386303	0.085725
P35442	THBS2	0.000212372	-0.357655
P35443	THBS4	0.00111229	-0.316697
P35475	IDUA	0.42624	-0.0878202
P35542	SAA4	2.21869e-05	-0.406252
P35555	FBN1	0.00389238	-0.281617
P35556	FBN2	0.0413945	0.200533
P35558	PCK1	0.0372908	0.204694
P35573	AGL	0.123259	-0.152043
P35579	MYH9	0.236961	0.116878
P35580	MYH10	0.00024141	-0.354668
P35606	COPB2	0.00341279	0.285501
P35610	SOAT1	0.0900728	-0.180746
P35611	ADD1	0.534073	-0.0615705
P35612	ADD2	0.00331636	-0.360883
P35613	BSG	2.00751e-05	-0.408247
P35625	TIMP3	0.0127393	-0.285277
P35637	FUS	0.00801991	0.259277
P35658	NUP214	0.00387009	0.281788
P35659	DEK	4.31959e-05	0.392649
P35749	MYH11	0.00775768	-0.260344
P35754	GLRX	0.861496	-0.0180141
P35813	PPM1A	0.307932	-0.100832
P35858	IGFALS	0.00471616	-0.293112
P35914	HMGCL	0.00310351	0.288275
P35998	PSMC2	0.80742	0.0241545
P36269	GGT5	0.000718199	-0.328049
P36404	ARL2	0.778607	0.0278566
P36405	ARL3	0.018566	-0.230865
P36507	MAP2K2	0.137786	-0.146453
P36542	ATP5C1	0.000209172	0.358007
P36543	ATP6V1E1	0.0201918	-0.232367
P36551	CPOX	0.921556	-0.00976208
P36578	RPL4	7.25187e-05	0.381671
P36639	NUDT1	0.00243461	0.333875
P36776	LONP1	0.000807415	0.325051
P36871	PGM1	0.00539243	-0.271759
P36915	GNL1	0.0636769	-0.182578
P36952	SERPINB5	0.492563	0.0679398
P36955	SERPINF1	2.95617e-06	-0.44434
P36957	DLST	0.501248	0.0665849
P36959	GMPR	0.302916	-0.129545
P36969	GPX4	0.000996943	-0.319578
P37059	HSD17B2	9.60561e-05	0.375557
P37108	SRP14	1.70037e-05	0.411533
P37198	NUP62	0.981143	0.00234717
P37235	HPCAL1	0.0262304	0.222562
P37268	FDFT1	0.0600754	0.185085
P37802	TAGLN2	0.92703	-0.00907927
P37837	TALDO1	0.00680152	0.264526
P37840	SNCA	0.0261087	-0.278617
P38117	ETFB	0.0524165	0.190857
P38159	RBMX	0.0673541	0.180134
P38571	LIPA	0.250376	0.13242
P38606	ATP6V1A	0.00998494	-0.252139
P38646	HSPA9	0.000222961	0.356524
P38919	EIF4A3	0.00294547	0.28979
P39019	RPS19	0.000342228	0.346389
P39023	RPL3	0.0035287	0.284519
P39059	COL15A1	8.8681e-07	-0.465209
P39060	COL18A1	0.00394154	-0.281244
P39656	DDOST	0.0447792	0.197354
P39687	ANP32A	0.00899463	0.255564
P39748	FEN1	0.0600156	0.185127
P40121	CAPG	0.749275	0.0316654
P40123	CAP2	3.44111e-05	-0.397354
P40222	TXLNA	0.054234	0.189427
P40227	CCT6A	0.0442538	0.197834
P40261	NNMT	0.000140056	-0.367172
P40306	PSMB10	0.994115	0.000736157
P40429	RPL13A	0.00478406	0.275419
P40616	ARL1	2.84984e-05	0.401206
P40763	STAT3	0.0640386	-0.182332
P40818	USP8	0.133472	-0.148064
P40879	SLC26A3	0.0087675	0.256396
P40925	MDH1	0.13009	-0.149355
P40926	MDH2	0.00283857	0.290857
P40937	RFC5	0.110285	0.157484
P40938	RFC3	0.261017	0.112778
P40939	HADHA	0.777698	-0.027974
P41091	EIF2S3	0.0657598	0.18118
P41208	CETN2	0.20813	0.177239
P41214	EIF2D	0.614634	-0.0498666
P41218	MNDA	0.0228925	-0.22328
P41219	PRPH	0.0358551	-0.206241
P41223	BUD31	8.4526e-05	0.378353
P41226	UBA7	0.0426857	-0.199296
P41227	NAA10	0.339773	0.0944308
P41235	HNF4A	0.00826073	0.303869
P41240	CSK	0.706314	-0.0373306
P41250	GARS	0.00154013	0.30797
P41252	IARS	0.0468601	0.195498
P42025	ACTR1B	0.462312	-0.0727622
P42126	ECI1	0.00249705	0.294527
P42166	TMPO	0.0524951	0.194599
P42167	TMPO	0.0656632	0.181244
P42224	STAT1	0.0200345	-0.228134
P42226	STAT6	0.159311	-0.138942
P42229	STAT5A	8.13373e-05	-0.503695
P42285	SKIV2L2	0.000245176	0.354305
P42330	AKR1C3	0.000259693	0.359724
P42331	ARHGAP25	0.0761656	-0.174693
P42336	PIK3CA	0.00283192	-0.355974
P42338	PIK3CB	0.170459	0.162039
P42345	MTOR	0.0142405	-0.240169
P42356	PI4KA	0.000229799	-0.35582
P42566	EPS15	0.109872	-0.157666
P42574	CASP3	5.52624e-05	0.387475
P42658	DPP6	0.0191319	-0.282134
P42696	RBM34	0.764644	0.0337173
P42704	LRPPRC	3.54273e-08	0.515225
P42765	ACAA2	0.0705345	0.178107
P42766	RPL35	0.000156992	0.36459
P42768	WAS	0.476136	-0.0822598
P42773	CDKN2C	0.341583	-0.0940787
P42785	PRCP	0.208403	-0.124283
P42858	HTT	0.00991412	-0.252374
P42892	ECE1	0.692826	-0.0391337
P42898	MTHFR	0.0383349	-0.238387
P43007	SLC1A4	0.0871953	0.171929
P43034	PAFAH1B1	6.49962e-06	-0.429958
P43121	MCAM	7.64951e-05	-0.380519
P43155	CRAT	0.790364	-0.0263416
P43243	MATR3	0.000236184	0.35518
P43246	MSH2	8.56034e-06	0.424784
P43251	BTD	0.0401753	-0.205749
P43304	GPD2	0.0889443	0.167641
P43307	SSR1	0.829433	0.0213486
P43353	ALDH3B1	0.0603312	-0.205933
P43378	PTPN9	1.48713e-06	-0.464794
P43405	SYK	0.0366314	0.205398
P43487	RANBP1	0.00758627	0.261058
P43490	NAMPT	0.0211695	0.226139
P43652	AFM	4.61855e-05	-0.391251
P43686	PSMC4	0.0613127	0.18421
P43897	TSFM	0.0001532	0.365145
P45381	ASPA	0.0437313	-0.240342
P45877	PPIC	0.118766	-0.181622
P45880	VDAC2	0.0203267	0.227611
P45954	ACADSB	0.000818872	0.324688
P45973	CBX5	0.019351	0.233927
P45974	USP5	0.537841	-0.061005
P45984	MAPK9	0.0596089	-0.214381
P45985	MAP2K4	0.586805	-0.0573031
P46013	MKI67	0.250685	0.157287
P46060	RANGAP1	0.872571	0.0158967
P46063	RECQL	0.0713915	-0.177574
P46087	NOP2	0.0101836	0.251488
P46100	ATRX	0.313991	0.10264
P46108	CRK	0.00480595	-0.27528
P46109	CRKL	0.000276951	-0.351435
P46199	MTIF2	4.90556e-06	0.435165
P46379	BAG6	0.21528	0.122437
P46459	NSF	0.000293504	0.350059
P46734	MAP2K3	0.416935	-0.0803371
P46736	BRCC3	0.132179	-0.148554
P46776	RPL27A	0.000514932	0.336413
P46777	RPL5	7.6684e-05	0.380465
P46778	RPL21	0.00655051	0.26571
P46779	RPL28	0.00116924	0.315374
P46781	RPS9	0.00503508	0.273861
P46782	RPS5	0.00139845	0.310584
P46783	RPS10	0.0893354	0.167438
P46821	MAP1B	0.0052538	-0.272559
P46926	GNPDA1	0.280807	-0.106636
P46937	YAP1	0.00324031	-0.322711
P46939	UTRN	0.00176728	-0.304204
P46940	IQGAP1	0.222728	0.120484
P46952	HAAO	0.812931	-0.0234503
P46976	GYG1	0.00134359	-0.311661
P46977	STT3A	0.589252	0.0534727
P47712	PLA2G4A	0.0674362	-0.180081
P47736	RAP1GAP	0.419764	-0.11075
P47755	CAPZA2	0.0389101	-0.203009
P47756	CAPZB	0.00212176	-0.299125
P47895	ALDH1A3	0.000553874	-0.334599
P47897	QARS	0.00160788	0.306796
P47914	RPL29	0.0271084	0.221302
P47989	XDH	0.0619377	0.198791
P48047	ATP5O	0.475436	0.0706497
P48059	LIMS1	8.25184e-05	-0.378875
P48147	PREP	0.00013224	0.368463
P48163	ME1	0.134775	-0.147573
P48200	IREB2	0.679433	0.043344
P48426	PIP4K2A	1.21659e-05	-0.418063
P48444	ARCN1	0.00487728	0.274832
P48449	LSS	0.442301	0.0760482
P48506	GCLC	0.613498	-0.0500267
P48507	GCLM	0.277824	-0.114206
P48509	CD151	0.00227696	-0.297141
P48553	TRAPPC10	0.746647	0.037594
P48556	PSMD8	0.745521	0.0321562
P48595	SERPINB10	0.0295035	-0.26461
P48637	GSS	3.49965e-06	0.44131
P48643	CCT5	0.0335534	0.208834
P48651	PTDSS1	0.0438131	0.208583
P48681	NES	0.00169738	-0.305313
P48723	HSPA13	0.0678124	-0.191314
P48728	AMT	0.0121823	0.271468
P48729	CSNK1A1	5.90849e-05	0.386056
P48735	IDH2	0.103746	0.160418
P48739	PITPNB	0.0027679	-0.291582
P48960	CD97	0.597086	-0.0523525
P49005	POLD2	0.505075	-0.0875243
P49006	MARCKSL1	0.195263	0.134675
P49023	PXN	0.00984056	-0.252619
P49137	MAPKAPK2	0.265499	-0.117165
P49189	ALDH9A1	0.484971	-0.0691347
P49207	RPL34	0.000625817	0.331537
P49247	RPIA	1.134e-05	0.419417
P49257	LMAN1	0.945443	0.00678545
P49321	NASP	0.00462516	0.276443
P49326	FMO5	5.11489e-06	0.434397
P49327	FASN	0.28606	0.105484
P49354	FNTA	0.0176049	-0.241006
P49356	FNTB	0.144765	-0.156652
P49368	CCT3	0.00959467	0.253451
P49406	MRPL19	1.90651e-07	0.490099
P49407	ARRB1	0.491135	-0.0681639
P49411	TUFM	7.40902e-07	0.468217
P49419	ALDH7A1	0.611379	0.0503254
P49427	CDC34	0.532045	-0.0746993
P49441	INPP1	0.210192	-0.126289
P49447	CYB561	0.344739	-0.10897
P49458	SRP9	0.011385	0.247776
P49585	PCYT1A	0.035933	0.206156
P49588	AARS	0.12951	-0.149579
P49589	CARS	0.447968	-0.0751094
P49590	HARS2	0.00129378	0.312675
P49591	SARS	0.307829	0.100854
P49593	PPM1F	4.98969e-05	-0.38963
P49662	CASP4	0.0266016	-0.248312
P49711	CTCF	0.432628	0.0855795
P49720	PSMB3	0.70952	-0.0369039
P49721	PSMB2	0.00888333	0.255969
P49736	MCM2	0.0250273	0.219983
P49746	THBS3	7.93259e-05	-0.394588
P49748	ACADVL	0.920103	0.00994345
P49750	YLPM1	0.607829	0.0508268
P49754	VPS41	0.0445862	-0.219945
P49755	TMED10	0.56706	-0.0566841
P49756	RBM25	0.00264309	0.292905
P49757	NUMB	0.0559195	0.188136
P49770	EIF2B2	0.159733	0.14159
P49773	HINT1	0.0453454	0.196842
P49789	FHIT	0.669059	-0.0450811
P49790	NUP153	0.0629739	0.183058
P49792	RANBP2	0.171963	0.134877
P49815	TSC2	0.856399	0.0190959
P49821	NDUFV1	0.566549	-0.0567588
P49840	GSK3A	0.407237	-0.0836724
P49841	GSK3B	0.208887	-0.126649
P49848	TAF6	0.0116993	0.288612
P49863	GZMK	0.313226	-0.12487
P49902	NT5C2	0.787379	-0.0267257
P49903	SEPHS1	0.433496	0.0775205
P49908	SEPP1	2.32106e-06	-0.477337
P49913	CAMP	0.449909	-0.0747893
P49914	MTHFS	0.212454	0.134109
P49915	GMPS	0.0116448	0.247018
P49916	LIG3	0.000107371	0.373104
P49959	MRE11A	0.134406	0.147712
P49961	ENTPD1	0.000925862	-0.321509
P50053	KHK	0.0994361	0.178829
P50135	HNMT	0.633708	-0.0471994
P50148	GNAQ	0.00500001	-0.274074
P50213	IDH3A	0.000211494	0.357751
P50225	SULT1A1	0.0840969	0.200825
P50238	CRIP1	0.0162603	-0.250435
P50281	MMP14	0.0817879	-0.171482
P50336	PPOX	0.392611	-0.0915901
P50395	GDI2	0.975647	-0.00302998
P50402	EMD	0.612816	-0.0501227
P50416	CPT1A	0.00940003	0.254124
P50440	GATM	0.000398271	-0.349319
P50443	SLC26A2	0.00464476	0.276315
P50452	SERPINB8	0.0177169	-0.242024
P50453	SERPINB9	0.37235	-0.0882642
P50454	SERPINH1	0.0433666	-0.198656
P50479	PDLIM4	0.000108359	-0.372901
P50552	VASP	0.0270759	-0.217038
P50570	DNM2	0.0188903	0.230246
P50579	METAP2	0.000460027	0.339198
P50583	NUDT2	0.058253	-0.195101
P50748	KNTC1	0.167942	0.170285
P50749	RASSF2	0.00360841	-0.357823
P50750	CDK9	0.0237046	0.231077
P50851	LRBA	4.59506e-05	0.391358
P50895	BCAM	0.0529132	-0.190462
P50897	PPT1	0.233579	0.117721
P50914	RPL14	6.61198e-05	0.383655
P50990	CCT8	0.0298949	0.213283
P50991	CCT4	0.00109225	0.317177
P50993	ATP1A2	0.0503599	-0.196364
P50995	ANXA11	0.00134199	-0.311693
P51003	PAPOLA	0.000205786	0.372518
P51114	FXR1	0.0983586	-0.162947
P51116	FXR2	0.325402	-0.105914
P51148	RAB5C	0.575271	0.0554892
P51149	RAB7A	0.0632075	0.182898
P51151	RAB9A	0.981187	0.00255363
P51153	RAB13	0.000379198	-0.343913
P51159	RAB27A	0.00873301	0.256524
P51178	PLCD1	0.00683147	-0.264387
P51398	DAP3	8.27441e-07	0.466371
P51452	DUSP3	0.0045631	-0.28228
P51531	SMARCA2	0.558286	-0.0591419
P51532	SMARCA4	0.263581	0.11052
P51553	IDH3G	0.000512281	0.336541
P51570	GALK1	0.395256	-0.0841246
P51571	SSR4	0.125048	0.151328
P51572	BCAP31	0.223264	0.120346
P51575	P2RX1	0.363041	-0.104921
P51580	TPMT	0.00115801	0.31563
P51606	RENBP	0.0186634	-0.235248
P51608	MECP2	0.125936	-0.150976
P51610	HCFC1	0.0236954	0.22201
P51636	CAV2	0.0237558	-0.226319
P51648	ALDH3A2	0.641329	-0.0461432
P51649	ALDH5A1	0.0156796	0.236829
P51659	HSD17B4	0.135487	0.147306
P51665	PSMD7	0.974273	-0.00320068
P51687	SUOX	0.0103317	-0.255962
P51690	ARSE	0.0781864	0.203336
P51692	STAT5B	0.000699672	-0.348967
P51784	USP11	0.0427601	-0.225926
P51790	CLCN3	0.00587718	0.320653
P51798	CLCN7	0.0701096	-0.181938
P51808	DYNLT3	0.0336964	-0.232297
P51809	VAMP7	0.512065	0.0676207
P51812	RPS6KA3	0.548791	0.0593727
P51858	HDGF	0.0220101	0.22472
P51884	LUM	0.00017289	-0.362392
P51888	PRELP	0.000930045	-0.321391
P51911	CNN1	0.0202189	-0.227803
P51970	NDUFA8	0.0582581	0.186397
P51991	HNRNPA3	0.000863357	0.323322
P52209	PGD	0.255244	-0.112461
P52272	HNRNPM	0.000144293	0.3665
P52292	KPNA2	0.0285198	0.215075
P52294	KPNA1	0.0104058	-0.250773
P52298	NCBP2	0.000149422	0.36571
P52306	RAP1GDS1	0.0116782	-0.246922
P52434	POLR2H	0.0153666	0.247219
P52564	MAP2K6	0.719028	0.0363636
P52565	ARHGDIA	0.307162	-0.100992
P52566	ARHGDIB	0.781004	-0.0275472
P52594	AGFG1	0.394115	-0.0843273
P52597	HNRNPF	0.00252434	0.294217
P52630	STAT2	0.108567	-0.158242
P52701	MSH6	0.0358356	0.206263
P52735	VAV2	0.55196	0.0589032
P52756	RBM5	0.909534	-0.0144689
P52758	HRSP12	0.00176454	0.304246
P52788	SMS	0.164107	0.137373
P52789	HK2	0.000951225	0.320804
P52790	HK3	0.0156079	-0.236989
P52815	MRPL12	0.00187303	0.314745
P52824	DGKQ	0.203557	0.159615
P52888	THOP1	0.0644971	0.182023
P52907	CAPZA1	0.000127601	-0.369263
P52943	CRIP2	0.0866261	-0.168857
P52948	NUP98	0.0262878	0.218148
P53004	BLVRA	1.05809e-08	-0.53174
P53007	SLC25A1	0.0218244	0.225029
P53041	PPP5C	0.613952	-0.0499627
P53365	ARFIP2	0.000319264	0.361829
P53367	ARFIP1	5.3551e-07	0.473584
P53384	NUBP1	0.0177699	0.273684
P53396	ACLY	0.186682	0.130417
P53582	METAP1	0.0517381	0.191401
P53597	SUCLG1	0.00418834	0.27943
P53602	MVD	0.543767	0.0601195
P53609	PGGT1B	0.60434	-0.0526283
P53611	RABGGTB	0.90601	0.0119412
P53618	COPB1	0.000461827	0.339102
P53621	COPA	0.000176474	0.361923
P53634	CTSC	0.681487	0.0406593
P53671	LIMK2	0.0377756	0.254729
P53680	AP2S1	0.00296708	-0.307631
P53701	HCCS	9.9714e-05	0.374736
P53801	PTTG1IP	0.122685	0.16203
P53814	SMTN	0.010996	-0.248938
P53985	SLC16A1	0.0656632	-0.181244
P53990	IST1	0.137584	-0.146527
P53992	SEC24C	0.378995	0.0870479
P53999	SUB1	0.00111588	0.316612
P54108	CRISP3	0.00275988	-0.344835
P54136	RARS	1.76125e-05	0.41084
P54198	HIRA	0.0467906	0.260257
P54289	CACNA2D1	0.00059551	-0.332786
P54577	YARS	0.27883	0.107074
P54578	USP14	0.0199104	-0.228358
P54619	PRKAG1	0.758277	0.0304918
P54652	HSPA2	0.112494	-0.156524
P54709	ATP1B3	0.0112983	0.248032
P54725	RAD23A	0.00789045	-0.259799
P54727	RAD23B	0.773324	-0.0285394
P54753	EPHB3	0.0170089	-0.250119
P54760	EPHB4	0.326487	-0.0990099
P54802	NAGLU	0.695177	-0.039604
P54803	GALC	0.957486	-0.0054511
P54819	AK2	0.000443925	0.340073
P54868	HMGCS2	0.00242225	0.295391
P54886	ALDH18A1	0.00117536	0.315235
P54920	NAPA	0.337043	0.0949643
P54922	ADPRH	0.0967989	-0.209386
P55001	MFAP2	0.00530786	-0.283261
P55008	AIF1	0.205822	-0.124987
P55010	EIF5	0.000395895	0.342868
P55011	SLC12A2	0.00164213	0.30622
P55036	PSMD4	0.0494653	0.193268
P55039	DRG2	0.121543	-0.152737
P55058	PLTP	0.00230861	-0.315214
P55060	CSE1L	0.183437	0.131377
P55072	VCP	0.983806	0.00201643
P55081	MFAP1	0.483398	0.0788392
P55083	MFAP4	0.565048	-0.0708478
P55084	HADHB	0.411682	0.081244
P55145	MANF	0.0064621	0.266137
P55157	MTTP	0.103479	-0.203759
P55160	NCKAP1L	0.0766021	-0.174437
P55196	MLLT4	0.00417643	0.279516
P55209	NAP1L1	0.645988	0.0461852
P55210	CASP7	0.139412	0.145855
P55212	CASP6	1.59928e-06	0.455148
P55263	ADK	0.210335	0.12376
P55265	ADAR	0.0159598	0.23621
P55268	LAMB2	0.000125729	-0.369594
P55287	CDH11	0.0017865	-0.309823
P55290	CDH13	0.000289575	-0.350379
P55327	TPD52	5.02667e-06	0.434717
P55735	SEC13	0.0195072	0.229094
P55769	NHP2L1	0.00034238	0.346378
P55786	NPEPPS	0.00657278	-0.265603
P55789	GFER	0.704157	0.0391888
P55795	HNRNPH2	0.020653	0.227035
P55809	OXCT1	0.0466169	-0.195711
P55884	EIF3B	0.225625	0.119738
P55899	FCGRT	0.0345888	-0.20765
P55957	BID	0.282335	0.145933
P56134	ATP5J2	0.582608	0.0589377
P56182	RRP1	0.104558	0.163252
P56192	MARS	0.0102066	0.251414
P56199	ITGA1	0.000113483	-0.371877
P56378	MP68	0.914047	-0.0124875
P56385	ATP5I	0.0253882	0.219449
P56470	LGALS4	8.4078e-08	0.502603
P56537	EIF6	0.0183672	0.231249
P56545	CTBP2	0.000755444	0.326758
P56556	NDUFA6	0.838264	0.0204296
P56589	PEX3	0.0172019	0.282663
P56945	BCAR1	0.855857	-0.0243317
P56962	STX17	0.0481903	-0.227614
P57076	C21orf59	0.406085	0.0928266
P57081	WDR4	0.0672077	0.225078
P57087	JAM2	0.0275343	-0.276099
[truncated: 3,324 more rows]

## Sheet: Table S3B
Table S3B The result of GSEA of hallmark gene sets, using the Mg-related genes ranked by Spearman's coefficients (Related to Figure 3B and C)
Note: GSEA, gene set enrichment analysis; NES, normalized enrichment score.
ID	Description	Set size	Enrichment score	NES	P value	Adjusted P value	q value	Rank	Leading_edge	Core_enrichment
HALLMARK_EPITHELIAL_MESENCHYMAL_TRANSITION	HALLMARK_EPITHELIAL_MESENCHYMAL_TRANSITION	106	-0.652822	-3.31016	1e-10	9.6e-10	4.84211e-10	1398	tags=81%, list=28%, signal=60%	4323/5217/10631/10409/10516/8076/4147/5270/7076/871/966/290/5654/7412/3909/6444/25890/1282/800/5352/4638/25878/2199/1281/23705/4017/7052/388/2200/7078/3678/2817/7168/2191/3371/6443/7045/3688/6678/115908/1009/633/5351/6641/10398/10979/1634/6876/1462/4313/1289/22795/30008/1277/1303/7431/7058/4060/11167/1278/1292/4837/2192/8572/2331/5159/3693/3690/1293/1809/10486/1284/7070/667/50863/4035/5118/3915/3…
HALLMARK_MYC_TARGETS_V1	HALLMARK_MYC_TARGETS_V1	174	0.548884	3.07188	1e-10	9.6e-10	4.84211e-10	1630	tags=68%, list=32%, signal=48%	1537/6187/7284/1478/9377/65005/6059/4869/7913/11331/9045/6742/22916/10728/6732/5496/5111/9184/8886/5901/23435/6194/3336/6128/6164/3192/6141/2935/26156/220988/6629/6633/10236/10575/9221/6193/6432/6188/8894/26135/7416/3608/5250/6427/28973/328/8669/6428/4085/6627/54107/10291/3181/6426/6626/3329/5902/51690/3184/5690/2091/26121/7203/10576/2079/708/4175/7965/4176/3183/1965/6146/10155/10528/11335/5478/5…
HALLMARK_COAGULATION	HALLMARK_COAGULATION	86	-0.628361	-3.04697	1e-10	9.6e-10	4.84211e-10	787	tags=62%, list=15%, signal=53%	9948/2200/8754/7078/344/5627/6678/1369/283/6284/7450/3273/22933/824/4313/2266/10404/335/345/462/7018/735/3697/718/3426/3690/2161/2243/3818/1191/710/5340/5175/1361/341/716/2160/629/4035/2147/732/5265/2158/1675/733/3075/2335/715/301/731/2159/717/712
HALLMARK_MYOGENESIS	HALLMARK_MYOGENESIS	83	-0.620646	-2.99337	1e-10	9.6e-10	4.84211e-10	960	tags=63%, list=19%, signal=52%	10580/1674/6525/2049/4638/3490/2775/1281/4629/5621/1410/5837/1756/9260/3688/6678/2878/8082/5213/2314/4641/6840/1837/10290/6876/11155/22924/22933/948/11345/1277/1012/22808/2170/4842/26353/1292/3693/347/165/10174/3679/1293/1191/208/1266/1284/5740/375790/1675/1306/2180
HALLMARK_E2F_TARGETS	HALLMARK_E2F_TARGETS	101	0.545066	2.77118	1e-10	9.6e-10	4.84211e-10	1957	tags=82%, list=39%, signal=52%	4436/9238/7913/79077/5111/5901/204/3609/10714/2935/10606/9221/11051/6119/5591/23047/9183/6427/8243/4678/4085/3148/1786/6426/3159/3149/5902/3184/9918/4175/55646/10051/4176/84844/10111/4001/51747/23468/1965/10528/4683/5036/2547/4172/55148/4830/4171/3930/7037/6749/10212/3838/4173/3978/10492/1854/7112/5982/9972/7153/9126/7112/7514/6241/10797/5411/5931/5424/10535/4288/7083/4174/11168/10549/1434/1633/9…
HALLMARK_COMPLEMENT	HALLMARK_COMPLEMENT	116	-0.484665	-2.49822	1.74711e-10	1.39768e-09	7.04972e-10	1463	tags=59%, list=29%, signal=43%	3937/1514/1803/5359/23348/4323/55619/5321/4317/7076/4048/6280/966/1604/4057/9097/5216/337/837/1465/3684/54704/308/475/8754/6810/283/6284/8942/3001/391/2207/948/714/2885/2219/10404/1012/462/5290/51056/10938/735/3697/1356/718/3818/1191/2771/710/5340/1284/341/716/629/4035/2147/9958/5265/7077/59345/3075/2335/715/54331/2159/717/712
HALLMARK_OXIDATIVE_PHOSPHORYLATION	HALLMARK_OXIDATIVE_PHOSPHORYLATION	156	0.411392	2.25849	4.07919e-09	2.79716e-08	1.41085e-08	906	tags=33%, list=18%, signal=28%	10128/1537/1347/9167/56945/9377/1345/292/65003/64960/10884/1350/5018/481/6183/1327/9131/11331/26517/1666/7385/3052/1340/3419/3313/3028/27089/3421/2108/26521/29796/36/80273/29088/54205/10939/1632/7381/7416/3420/23203/4191/5250/1329/8802/22/1892/3417/7384/1738/1374
HALLMARK_MYC_TARGETS_V2	HALLMARK_MYC_TARGETS_V2	45	0.578498	2.4971	6.94527e-08	4.16716e-07	2.10186e-07	1237	tags=67%, list=24%, signal=51%	9238/4869/79077/8886/80324/3336/6652/2193/23160/27346/3099/79050/9221/23481/3329/10199/4839/7965/29078/10171/79711/10528/11335/23223/56342/5036/6949/51154/10514/4173
HALLMARK_APICAL_JUNCTION	HALLMARK_APICAL_JUNCTION	107	-0.42812	-2.17719	5.92711e-07	3.16112e-06	1.59443e-06	1425	tags=56%, list=28%, signal=41%	10487/10109/7248/81/257194/478/3636/5788/10000/7082/4267/7408/7412/9019/6624/3909/3383/5216/4771/7533/794/1272/83700/80381/7106/2200/8754/2318/6810/140885/23114/7045/3688/72/1009/55742/8910/10398/7450/10290/6251/1462/4313/91624/4628/7791/7414/9459/57863/1432/6237/4478/10174/2771/7059/5175/208/7070/87/947
HALLMARK_TNFA_SIGNALING_VIA_NFKB	HALLMARK_TNFA_SIGNALING_VIA_NFKB	34	-0.586301	-2.31598	3.18438e-06	1.5285e-05	7.70954e-06	1169	tags=59%, list=23%, signal=46%	9322/25816/5791/4791/3383/23586/5271/6648/4082/388/5970/3371/3433/8942/10938/7127/11080/10611/960/6776
HALLMARK_G2M_CHECKPOINT	HALLMARK_G2M_CHECKPOINT	86	0.400197	1.97313	4.87061e-05	0.000212536	0.0001072	1498	tags=56%, list=29%, signal=40%	1736/3980/9184/4691/10432/3609/3192/6421/2935/1841/9221/3151/6558/10419/23047/6427/8243/4678/4085/6426/3159/3149/7290/3184/91746/4175/8899/10051/4001/6541/4172/10146/55872/6599/4171/3930/4928/10212/3838/10492/10762/3312/7112/7150/7153/7112/10592/7514/1810
HALLMARK_ANGIOGENESIS	HALLMARK_ANGIOGENESIS	18	-0.637969	-2.10134	0.000260629	0.00104252	0.000525831	592	tags=67%, list=12%, signal=59%	10631/7076/1281/350/1462/4060/5104/11167/6275/7448/8829/3685
HALLMARK_HEME_METABOLISM	HALLMARK_HEME_METABOLISM	87	-0.374868	-1.82162	0.000316144	0.0011673	0.000588771	1786	tags=53%, list=35%, signal=35%	5091/1193/6513/5909/2730/1508/5715/9562/23052/25793/6386/51573/535/64122/6708/6521/4354/4059/286/63891/645/210/6710/23002/847/669/5886/2038/6622/23365/7145/8867/10058/10133/8974/2235/119/718/3029/140609/55589/682/7779/9958/8301/644
HALLMARK_IL6_JAK_STAT3_SIGNALING	HALLMARK_IL6_JAK_STAT3_SIGNALING	25	-0.569515	-2.07556	0.000468823	0.00160739	0.000810746	1635	tags=64%, list=32%, signal=44%	7297/928/6773/6774/4615/6772/3676/2/867/948/2885/3162/5781/3690/960/929
HALLMARK_HYPOXIA	HALLMARK_HYPOXIA	81	-0.374792	-1.80647	0.000801341	0.00256429	0.00129339	1441	tags=48%, list=28%, signal=35%	56925/5578/302/55577/7167/8987/55276/26136/2997/857/2239/9380/7162/2023/5214/272/5236/5837/1466/7052/226/2817/3939/7045/5033/633/1837/1634/8974/1289/3162/2632/9590/1356/4282/6275/3098/230/2026
HALLMARK_UV_RESPONSE_DN	HALLMARK_UV_RESPONSE_DN	67	-0.393585	-1.80973	0.000935012	0.00280504	0.00141482	1175	tags=49%, list=23%, signal=38%	8821/490/5577/5578/302/10516/10000/7082/857/11030/26037/54468/22884/1281/3778/4052/4131/2202/8455/1277/1432/1278/5159/3690/493/23345/10486/140609/4363/8829/3915/10611/8476
HALLMARK_MITOTIC_SPINDLE	HALLMARK_MITOTIC_SPINDLE	107	-0.325411	-1.65487	0.0019533	0.0055152	0.00278179	1700	tags=50%, list=33%, signal=34%	5921/3799/4763/10163/6904/22919/613/8976/4690/29/1794/11214/7248/274/81/7461/22930/253260/1778/10160/3831/6624/7531/57580/9826/5829/6654/4082/23012/8470/79658/832/23365/9181/4650/7204/55201/4628/55704/7414/23332/6249/6093/23022/667/10426/2316/5048/10611/127829/3996/25777/8476/84376
HALLMARK_DNA_REPAIR	HALLMARK_DNA_REPAIR	91	0.331066	1.66806	0.00235601	0.00628269	0.0031689	1904	tags=53%, list=37%, signal=34%	124583/10946/22916/5111/53343/51497/6431/25920/7372/10714/51251/11051/6119/25874/6878/64976/1479/2962/5437/2959/4799/4830/11047/8731/6749/6809/4860/3978/1854/5984/5982/1716/2237/1069/7508/3251/5424/5985/10978/8086/5430/9328/8721/50808/10134/8480/5983/3615
HALLMARK_HEDGEHOG_SIGNALING	HALLMARK_HEDGEHOG_SIGNALING	14	-0.629599	-1.95619	0.00262975	0.00664357	0.00335093	915	tags=86%, list=18%, signal=70%	1400/5921/4763/5371/3897/1021/1808/5340/7070/8829/6252/8828
HALLMARK_FATTY_ACID_METABOLISM	HALLMARK_FATTY_ACID_METABOLISM	113	0.304956	1.58109	0.00382401	0.00917762	0.00462906	1418	tags=43%, list=28%, signal=32%	1376/8801/6296/126/1666/3052/51703/2169/10961/3028/84263/1718/84532/3033/51170/3421/2168/50814/10005/3158/10808/92840/1632/3420/4191/3155/4128/328/8802/7358/1892/3417/1738/1374/3320/549/30/2271/4683/594/1962/2639/39/26275/5720/3157/23173/760/10455
HALLMARK_UNFOLDED_PROTEIN_RESPONSE	HALLMARK_UNFOLDED_PROTEIN_RESPONSE	70	0.335099	1.58995	0.00878095	0.0183255	0.00924311	1717	tags=49%, list=34%, signal=33%	1736/4869/5393/3313/4848/8570/5832/9221/1938/9775/51013/55738/9709/2521/23404/1965/10528/7534/55153/5611/8602/10525/440/10954/25804/6509/58477/10797/3309/5394/50628/7184/1981/6208
HALLMARK_APOPTOSIS	HALLMARK_APOPTOSIS	80	-0.324312	-1.55398	0.0082782	0.0183255	0.00924311	755	tags=30%, list=15%, signal=26%	388/7078/5970/4000/2878/633/2876/2879/1634/4313/3162/4060/3315/5159/6093/1191/2147/1806/7077/2026/301/8682/960/929
HALLMARK_INTERFERON_GAMMA_RESPONSE	HALLMARK_INTERFERON_GAMMA_RESPONSE	105	-0.307565	-1.55276	0.00870312	0.0183255	0.00924311	1498	tags=41%, list=29%, signal=29%	64761/115361/972/6773/3937/5359/10875/9636/10906/5321/6774/4600/3123/3434/129607/4615/3437/9111/7412/958/6772/25939/3383/23586/5214/837/669/6648/55072/8082/3433/3001/10616/6737/51056/684/710/7127/716/629/3075/715/10791
HALLMARK_IL2_STAT5_SIGNALING	HALLMARK_IL2_STAT5_SIGNALING	71	-0.333754	-1.54819	0.0113302	0.0226604	0.0114296	980	tags=32%, list=19%, signal=26%	2184/9249/5621/7052/388/6050/11230/1291/214/5033/4641/2879/80760/462/4135/5339/8829/1893/975/152007/3685/960/4907
HALLMARK_MTORC1_SIGNALING	HALLMARK_MTORC1_SIGNALING	141	0.256307	1.38545	0.0212617	0.0408224	0.0205903	1821	tags=47%, list=36%, signal=31%	10682/6917/6510/3313/1718/3336/6652/5464/9368/27346/2936/3099/8894/10061/80777/10197/54843/7277/5861/1595/3417/3329/8615/6472/56902/8833/5478/10135/1491/4171/7037/10212/4860/5719/6184/51569/4836/4173/5211/5718/908/10989/2107/440/3157/27101/1717/5704/2232/10452/6509/6241/10797/3309/9521/3251/11333/7184/51377/5641/5163/31/5723/47/23165/8624

## Sheet: Table S3C
Table S3C The Spearman's rank correlation analysis of protein levels and Mg content in left-sided colorectal tumors and right-sided colon tumors (Related to Figure 3E and F)
The Spearman's rank correlation analysis of protein levels and Mg content in 53 left-sided colorectal tumors					The Spearman's rank correlation analysis of protein levels and Mg content in 48 right-sided colon tumors
ID	Gene	P value	Coefficient		ID	Gene	P value	Coefficient
A0A075B6I0	IGLV8-61	0.164661	-0.255645		A0A075B6I0	IGLV8-61	0.00265391	-0.583077
A0A0A0MS15	IGHV3-49	0.410739	-0.145302		A0A0A0MS15	IGHV3-49	0.260899	-0.215271
A0A0B4J1U7	IGHV6-1	0.0923829	-0.269794		A0A0B4J1U7	IGHV6-1	0.000817403	-0.561832
A0AV96	RBM47	0.00189939	0.420013		A0AV96	RBM47	3.84919e-05	0.565675
A0AVT1	UBA6	0.0443623	-0.277778		A0AVT1	UBA6	0.900826	-0.0184542
A0FGR8	ESYT2	0.00448931	-0.386631		A0FGR8	ESYT2	1.52802e-05	-0.589774
A0MZ66	KIAA1598	0.00064958	0.457668		A0MZ66	KIAA1598	0.0368211	0.302866
A1A4S6	ARHGAP10	0.0396397	-0.298632		A1A4S6	ARHGAP10	0.00717824	-0.456379
A1A5B4	ANO9	0.047655	0.348262		A1A5B4	ANO9	0.164462	0.280684
A1A5D9	CCDC64B	0.764118	0.0604396		A1A5D9	CCDC64B	0.535717	0.117241
A1IGU5	ARHGEF37	0.208265	-0.203002		A1IGU5	ARHGEF37	0.223678	-0.217246
A1L0T0	ILVBL	0.716791	-0.0508789		A1L0T0	ILVBL	0.0859867	-0.250543
A1X283	SH3PXD2B	0.13926	-0.205693		A1X283	SH3PXD2B	9.11914e-06	-0.602584
A2RRP1	NBAS	0.141798	-0.204403		A2RRP1	NBAS	0.371962	-0.131459
A2RTX5	TARSL2	0.124436	-0.253529		A2RTX5	TARSL2	0.00278166	-0.482456
A3KMH1	VWA8	0.239391	0.164167		A3KMH1	VWA8	0.0103908	0.368324
A3KN83	SBNO1	0.867045	0.0353846		A3KN83	SBNO1	0.533858	-0.105263
A4D1E9	GTPBP10	0.582657	0.0973262		A4D1E9	GTPBP10	0.0046865	0.477769
A4D1P6	WDR91	0.620399	-0.0694243		A4D1P6	WDR91	8.95387e-05	-0.542119
A5PLN9	TRAPPC13	0.00489547	-0.424343		A5PLN9	TRAPPC13	0.00129709	-0.535523
A5YKK6	CNOT1	0.355866	0.129092		A5YKK6	CNOT1	0.758807	0.0453756
A6NDG6	PGP	0.0771282	-0.245041		A6NDG6	PGP	0.292473	0.154798
A6NDU8	C5orf51	0.183203	-0.20914		A6NDU8	C5orf51	0.00441554	-0.527641
A6NHR9	SMCHD1	0.954829	-0.00798258		A6NHR9	SMCHD1	0.534059	-0.0917282
A6NI79	CCDC69	0.000445571	-0.548747		A6NI79	CCDC69	0.119103	-0.326957
A8K7I4	CLCA1	0.0113159	0.346799		A8K7I4	CLCA1	0.000673598	0.478398
A8MXV4	NUDT19	0.945197	-0.0102041		A8MXV4	NUDT19	0.0222234	0.34137
A9UHW6	MIF4GD	0.220042	-0.176279		A9UHW6	MIF4GD	3.50891e-06	-0.655089
B0I1T2	MYO1G	0.0240019	-0.310595		B0I1T2	MYO1G	0.093031	-0.245224
B7ZAP0	RABGAP1L	0.211511	0.181429		B7ZAP0	RABGAP1L	0.0552505	0.278875
C9JI98	TMEM238	0.130668	0.277419		C9JI98	TMEM238	0.167772	0.297431
L0R6Q1	SLC35A4	0.131657	0.228063		L0R6Q1	SLC35A4	0.863799	0.029601
O00115	DNASE2	0.757218	0.0496516		O00115	DNASE2	0.531901	-0.104278
O00116	AGPS	0.435682	0.109095		O00116	AGPS	0.22876	0.176726
O00139	KIF2A	0.497229	0.0950653		O00139	KIF2A	0.358981	0.135041
O00142	TK2	0.0813208	0.282794		O00142	TK2	0.00329718	-0.432016
O00148	DDX39A	0.0915412	0.234156		O00148	DDX39A	0.028092	0.317955
O00151	PDLIM1	0.51721	0.0907112		O00151	PDLIM1	0.922398	0.0144377
O00154	ACOT7	0.258552	0.157716		O00154	ACOT7	0.427958	0.116804
O00159	MYO1C	0.0158692	-0.330995		O00159	MYO1C	0.00253919	-0.429223
O00160	MYO1F	0.878642	-0.0214482		O00160	MYO1F	0.0769148	-0.257924
O00161	SNAP23	0.153315	0.198758		O00161	SNAP23	0.42839	-0.116696
O00165	HAX1	0.498948	0.12792		O00165	HAX1	0.536383	0.121511
O00170	AIP	0.348952	-0.130947		O00170	AIP	0.487526	-0.102366
O00178	GTPBP1	0.490312	0.101715		O00178	GTPBP1	0.886959	-0.0215233
O00182	LGALS9	0.00177109	0.422593		O00182	LGALS9	0.0253079	0.3236
O00186	STXBP3	0.0397978	-0.283825		O00186	STXBP3	0.196622	-0.189427
O00192	ARVCF	0.0149805	-0.404633		O00192	ARVCF	0.279245	-0.219829
O00193	SMAP	0.896725	0.0209059		O00193	SMAP	0.0146742	0.444271
O00194	RAB27B	0.516711	-0.120565		O00194	RAB27B	0.935332	-0.0150293
O00203	AP3B1	0.32299	0.138123		O00203	AP3B1	0.299705	0.152518
O00204	SULT2B1	0.938215	0.0149055		O00204	SULT2B1	0.0724026	0.312452
O00214	LGALS8	0.0462392	-0.275439		O00214	LGALS8	0.000909022	-0.467868
O00217	NDUFS8	0.913602	0.0155656		O00217	NDUFS8	0.24669	-0.173975
O00231	PSMD11	0.629789	-0.0675697		O00231	PSMD11	0.310237	-0.149262
O00232	PSMD12	0.0473695	0.274069		O00232	PSMD12	0.0547632	0.279418
O00233	PSMD9	0.142759	-0.203919		O00233	PSMD9	0.722666	-0.0524316
O00244	ATOX1	0.0057412	-0.376472		O00244	ATOX1	0.0284857	-0.317195
O00264	PGRMC1	0.884996	0.0203193		O00264	PGRMC1	0.0333234	0.308511
O00267	SUPT5H	0.472295	-0.100629		O00267	SUPT5H	0.942272	0.0107469
O00268	TAF4	0.159574	0.250334		O00268	TAF4	0.694558	0.0909091
O00273	DFFA	0.624066	-0.0686986		O00273	DFFA	0.834299	-0.0309379
O00291	HIP1	0.014679	-0.334704		O00291	HIP1	1.82077e-05	-0.585323
O00299	CLIC1	0.296136	0.145944		O00299	CLIC1	0.0919979	0.245983
O00303	EIF3F	0.788883	-0.0375746		O00303	EIF3F	0.511948	0.0967217
O00308	WWP2	0.901911	-0.0261538		O00308	WWP2	0.00138207	0.592796
O00330	PDHX	0.793317	0.0367683		O00330	PDHX	0.838895	-0.0300695
O00339	MATN2	0.852401	-0.0261248		O00339	MATN2	0.00098657	-0.464937
O00391	QSOX1	0.149125	0.200774		O00391	QSOX1	0.877005	-0.0229049
O00399	DCTN6	0.274766	-0.154017		O00399	DCTN6	0.333975	-0.147036
O00400	SLC33A1	0.423507	0.111998		O00400	SLC33A1	0.346281	-0.138624
O00401	WASL	0.666249	-0.0604741		O00401	WASL	0.027869	-0.318389
O00410	IPO5	0.339472	-0.133527		O00410	IPO5	0.138218	0.217
O00411	POLRMT	0.637608	-0.0786738		O00411	POLRMT	0.902136	-0.020075
O00418	EEF2K	0.483914	-0.1		O00418	EEF2K	0.0734914	-0.279313
O00422	SAP18	0.00106984	0.440655		O00422	SAP18	0.00115288	0.459292
O00423	EML1	0.0670398	-0.253669		O00423	EML1	0.00510414	-0.400347
O00429	DNM1L	0.043354	-0.279068		O00429	DNM1L	0.253662	0.167716
O00442	RTCA	0.603006	0.0728915		O00442	RTCA	0.456539	0.109748
O00443	PIK3C2A	0.247173	-0.161506		O00443	PIK3C2A	0.611856	-0.0749023
O00459	PIK3R2	0.749353	-0.0686957		O00459	PIK3R2	0.00414448	-0.513682
O00461	GOLIM4	0.0132885	0.339381		O00461	GOLIM4	0.000517497	0.487408
O00462	MANBA	0.459678	0.108988		O00462	MANBA	0.622885	0.0750988
O00468	AGRN	0.022197	-0.314546		O00468	AGRN	8.37605e-07	-0.657729
O00469	PLOD2	0.30346	-0.143767		O00469	PLOD2	0.0257724	-0.322623
O00471	EXOC5	0.106056	-0.22448		O00471	EXOC5	0.00576968	-0.395028
O00478	BTN3A3	0.122025	-0.270283		O00478	BTN3A3	0.000202335	-0.612968
O00479	HMGN4	0.6324	-0.0722171		O00479	HMGN4	0.293196	-0.182353
O00483	NDUFA4	0.888631	0.0196742		O00483	NDUFA4	0.77454	-0.0423361
O00487	PSMD14	0.623658	0.0687792		O00487	PSMD14	0.211303	0.183456
O00499	BIN1	0.377424	-0.123448		O00499	BIN1	0.0527547	-0.281698
O00505	KPNA3	0.611069	-0.0712788		O00505	KPNA3	0.121559	-0.226444
O00515	LAD1	0.0308311	0.297613		O00515	LAD1	0.0131809	0.356926
O00519	FAAH	0.190056	0.211257		O00519	FAAH	0.00556608	0.423385
O00533	CHL1	0.0381967	-0.286083		O00533	CHL1	0.0676934	-0.266175
O00534	VWA5A	0.701361	0.0537816		O00534	VWA5A	0.287716	0.156318
O00541	PES1	0.0389333	0.285035		O00541	PES1	0.00311779	0.420973
O00560	SDCBP	0.0627886	-0.25762		O00560	SDCBP	0.237557	-0.173469
O00562	PITPNM1	0.292143	0.170356		O00562	PITPNM1	0.25383	-0.192034
O00566	MPHOSPH10	0.863976	-0.0315249		O00566	MPHOSPH10	0.058092	0.302627
O00567	NOP56	0.129595	0.210772		O00567	NOP56	0.0503516	0.28452
O00571	DDX3X	0.359811	0.128044		O00571	DDX3X	0.20267	0.18693
O00584	RNASET2	0.198897	0.179084		O00584	RNASET2	0.00880801	0.376031
O00592	PODXL	0.869577	-0.0230608		O00592	PODXL	0.00337657	-0.417716
O00602	FCN1	0.043997	-0.292553		O00602	FCN1	0.0740909	-0.315508
O00625	PIR	0.131579	-0.223057		O00625	PIR	0.919229	0.0168016
O00629	KPNA4	0.351127	-0.13876		O00629	KPNA4	0.0310236	-0.319272
O00635	TRIM38	0.500562	-0.101573		O00635	TRIM38	0.469178	-0.107886
O00743	PPP6C	0.182225	0.185857		O00743	PPP6C	0.138822	0.216674
O00748	CES2	0.00477254	0.384132		O00748	CES2	0.00820498	0.379288
O00750	PIK3C2B	0.657324	-0.0891331		O00750	PIK3C2B	0.216199	-0.22434
O00754	MAN2B1	0.779153	0.0393485		O00754	MAN2B1	0.260244	-0.165436
O00764	PDXK	0.330155	-0.136107		O00764	PDXK	0.0555445	0.27855
O14493	CLDN4	0.027019	0.364865		O14493	CLDN4	0.0374315	0.448899
O14494	PPAP2A	0.0243208	-0.3129		O14494	PPAP2A	0.00124021	-0.470883
O14495	PPAP2B	0.065774	-0.265204		O14495	PPAP2B	0.142279	-0.214828
O14497	ARID1A	0.325844	0.137317		O14497	ARID1A	0.572596	0.083261
O14498	ISLR	0.147786	-0.214269		O14498	ISLR	6.52841e-05	-0.561764
O14545	TRAFD1	0.108458	-0.272072		O14545	TRAFD1	1	0
O14548	COX7A2L	0.00121093	0.436301		O14548	COX7A2L	0.000109918	0.536149
O14558	HSPB6	0.263749	-0.156023		O14558	HSPB6	0.0171007	-0.344008
O14562	UBFD1	0.108745	-0.231939		O14562	UBFD1	0.507203	0.0978072
O14579	COPE	0.00737265	0.365828		O14579	COPE	0.510997	-0.0969388
O14617	AP3D1	0.657474	0.0621674		O14617	AP3D1	0.488918	-0.102041
O14618	CCS	0.0224687	-0.326531		O14618	CCS	0.133829	-0.229457
O14639	ABLIM1	0.654975	-0.0626512		O14639	ABLIM1	0.437954	-0.114307
O14646	CHD1	0.0788052	0.301401		O14646	CHD1	0.954835	-0.010361
O14647	CHD2	0.186009	-0.200527		O14647	CHD2	0.2933	-0.16777
O14653	GOSR2	0.0214805	-0.332284		O14653	GOSR2	0.00641996	-0.402899
O14656	TOR1A	0.939497	-0.0135982		O14656	TOR1A	0.424778	-0.132947
O14657	TOR1B	0.603408	0.0728108		O14657	TOR1B	0.820134	-0.0339963
O14662	STX16	0.724289	0.0616246		O14662	STX16	0.236406	-0.199147
O14672	ADAM10	0.83754	0.0287857		O14672	ADAM10	0.44322	-0.113005
O14681	EI24	0.246917	-0.175889		O14681	EI24	0.337808	-0.155159
O14683	TP53I11	0.522945	0.0942249		O14683	TP53I11	0.179792	0.219028
O14684	PTGES	0.845071	0.0299078		O14684	PTGES	0.759543	0.0485374
O14727	APAF1	0.0325136	0.294791		O14727	APAF1	0.274077	0.160769
O14732	IMPA2	0.266618	0.163265		O14732	IMPA2	0.00848787	0.385754
O14733	MAP2K7	0.286931	-0.181982		O14733	MAP2K7	0.0199207	-0.399542
O14734	ACOT8	0.525963	0.0956522		O14734	ACOT8	0.00268137	0.427052
O14735	CDIPT	0.0128808	-0.340832		O14735	CDIPT	0.00102291	-0.463634
O14737	PDCD5	0.113953	-0.219642		O14737	PDCD5	0.13055	0.221233
O14744	PRMT5	0.125759	0.212869		O14744	PRMT5	0.00374131	0.413482
O14745	SLC9A3R1	0.0294024	0.300113		O14745	SLC9A3R1	0.00696956	0.38667
O14772	FPGT	0.27746	-0.153163		O14772	FPGT	0.859911	0.0273432
O14773	TPP1	0.291319	0.147396		O14773	TPP1	0.476464	-0.104972
O14776	TCERG1	0.0239259	0.310756		O14776	TCERG1	0.0164505	0.345962
O14786	NRP1	0.149457	-0.200613		O14786	NRP1	3.83644e-06	-0.623209
O14787	TNPO2	0.922982	-0.0143291		O14787	TNPO2	0.996967	0.000696864
O14791	APOL1	0.135825	-0.207467		O14791	APOL1	0.0011632	-0.458967
O14802	POLR3A	0.551653	-0.108871		O14802	POLR3A	0.729253	0.0555749
O14807	MRAS	0.050224	-0.297533		O14807	MRAS	2.72872e-05	-0.636065
O14815	CAPN9	0.0440123	0.313022		O14815	CAPN9	0.744979	0.0536437
O14817	TSPAN4	0.480806	-0.15415		O14817	TSPAN4	0.0245778	-0.426382
O14818	PSMA7	0.211882	0.174085		O14818	PSMA7	0.0647504	0.268997
O14828	SCAMP3	0.279008	-0.157449		O14828	SCAMP3	0.440582	-0.113656
O14832	PHYH	0.341359	0.154034		O14832	PHYH	0.846107	0.0350936
O14841	OPLAH	0.522832	0.0895017		O14841	OPLAH	0.374752	0.130699
O14874	BCKDK	0.443823	-0.118111		O14874	BCKDK	0.164695	-0.226721
O14879	IFIT3	0.0753513	-0.246493		O14879	IFIT3	0.173006	-0.199739
O14880	MGST3	0.232777	-0.177151		O14880	MGST3	0.427371	0.119581
O14907	TAX1BP3	0.409182	-0.133771		O14907	TAX1BP3	0.115177	-0.263395
O14908	GIPC1	0.236604	0.165135		O14908	GIPC1	0.0612703	0.272471
O14920	IKBKB	0.047977	-0.273343		O14920	IKBKB	0.253041	-0.167933
O14925	TIMM23	0.52897	-0.115103		O14925	TIMM23	0.743677	0.0571429
O14929	HAT1	0.431151	0.129352		O14929	HAT1	0.0267698	0.35587
O14936	CASK	0.0442987	0.277858		O14936	CASK	0.0741484	0.260313
O14939	PLD2	0.172955	-0.269841		O14939	PLD2	0.378616	-0.179487
O14949	UQCRQ	0.0914272	0.234236		O14949	UQCRQ	0.00424865	0.408163
O14964	HGS	0.192222	-0.181745		O14964	HGS	0.202139	0.187147
O14966	RAB29	0.102199	-0.299194		O14966	RAB29	0.683204	-0.0747801
O14972	DSCR3	0.112875	-0.220287		O14972	DSCR3	0.00152284	-0.44898
O14974	PPP1R12A	0.00870554	-0.358571		O14974	PPP1R12A	0.00676931	-0.387972
O14975	SLC27A2	0.0205087	0.318497		O14975	SLC27A2	7.12767e-06	0.608554
O14976	GAK	0.216849	0.17223		O14976	GAK	0.000543019	0.485779
O14979	HNRNPDL	0.0368672	0.288018		O14979	HNRNPDL	0.0556428	0.278441
O14980	XPO1	0.256346	0.158442		O14980	XPO1	0.156978	0.207338
O14981	BTAF1	0.827415	0.0322406		O14981	BTAF1	0.107497	0.251924
O15013	ARHGEF10	0.00382539	-0.462086		O15013	ARHGEF10	0.00438515	-0.487968
O15020	SPTBN2	0.0407801	-0.306851		O15020	SPTBN2	0.406982	0.127837
O15027	SEC16A	0.00220002	0.41453		O15027	SEC16A	0.0508066	0.283977
O15031	PLXNB2	0.683933	-0.0570876		O15031	PLXNB2	0.00121606	-0.457338
O15042	U2SURP	0.0376936	0.286809		O15042	U2SURP	0.0128324	0.358228
O15056	SYNJ2	0.329892	-0.164296		O15056	SYNJ2	0.487488	-0.15974
O15061	SYNM	0.0199817	-0.319787		O15061	SYNM	0.00130512	-0.454733
O15066	KIF3B	0.121814	0.266387		O15066	KIF3B	0.085637	0.331144
O15067	PFAS	0.884542	0.0203999		O15067	PFAS	0.816542	0.0343031
O15068	MCF2L	0.615235	-0.0920088		O15068	MCF2L	0.433066	0.136415
O15075	DCLK1	0.129954	-0.223982		O15075	DCLK1	0.00116842	-0.488858
O15084	ANKRD28	0.559168	0.0902044		O15084	ANKRD28	0.621475	-0.0781946
O15085	ARHGEF11	0.138098	-0.208316		O15085	ARHGEF11	0.104496	-0.245191
O15091	KIAA0391	0.563029	0.088274		O15091	KIAA0391	0.0114646	0.363656
O15111	CHUK	0.537825	0.0871681		O15111	CHUK	0.465189	0.110083
O15117	FYB	0.472286	-0.138424		O15117	FYB	0.657254	-0.102597
O15118	NPC1	0.354297	0.134898		O15118	NPC1	0.475037	-0.110218
O15120	AGPAT2	0.406778	-0.146524		O15120	AGPAT2	0.943405	-0.014231
O15126	SCAMP1	0.142118	-0.204241		O15126	SCAMP1	0.000686381	-0.477746
O15127	SCAMP2	0.871389	-0.0227383		O15127	SCAMP2	0.44366	0.112896
O15143	ARPC1B	0.741454	-0.0462829		O15143	ARPC1B	0.642173	-0.0686062
O15144	ARPC2	0.356774	-0.12885		O15144	ARPC2	0.0991095	-0.240881
O15145	ARPC3	0.0600503	-0.260281		O15145	ARPC3	0.049273	-0.285823
O15160	POLR1C	0.47758	-0.101448		O15160	POLR1C	0.174297	0.203577
O15162	PLSCR1	0.472307	0.157115		O15162	PLSCR1	0.181871	-0.259442
O15173	PGRMC2	0.0279431	-0.302774		O15173	PGRMC2	2.45423e-05	-0.577616
O15195	VILL	0.17822	0.18755		O15195	VILL	0.00942719	0.372883
O15212	PFDN6	0.170037	-0.191098		O15212	PFDN6	0.976833	-0.00434216
O15213	WDR46	0.0182568	0.377935		O15213	WDR46	0.0148255	0.394463
O15226	NKRF	0.763523	0.0618803		O15226	NKRF	0.0471193	0.372906
O15228	GNPAT	0.397484	0.118368		O15228	GNPAT	0.0353058	0.305254
O15230	LAMA5	0.0485224	-0.272698		O15230	LAMA5	0.00066103	-0.479049
O15235	MRPS12	0.0237377	0.388846		O15235	MRPS12	0.0565569	0.335896
O15247	CLIC2	0.816474	-0.0325754		O15247	CLIC2	0.0259288	-0.322297
O15254	ACOX3	0.672544	-0.0638298		O15254	ACOX3	0.853186	-0.0283267
O15258	RER1	0.331311	0.135785		O15258	RER1	0.937592	0.0116153
O15260	SURF4	0.937432	0.0110466		O15260	SURF4	0.613927	0.0744681
O15264	MAPK13	0.00791191	0.362764		O15264	MAPK13	0.00477918	0.40317
O15269	SPTLC1	0.46732	0.101758		O15269	SPTLC1	0.0362639	0.303734
O15270	SPTLC2	0.140049	0.205289		O15270	SPTLC2	0.190449	0.192032
O15294	OGT	0.290255	0.147718		O15294	OGT	0.37236	0.13135
O15305	PMM2	0.0188689	0.322609		O15305	PMM2	0.000920153	0.467434
O15321	TM9SF1	0.139504	0.211813		O15321	TM9SF1	0.954564	0.00846722
O15327	INPP4B	0.0113552	-0.360408		O15327	INPP4B	0.929408	0.013135
O15344	MID1	0.276919	-0.153334		O15344	MID1	0.752446	-0.0482213
O15347	HMGB3	0.045676	0.3		O15347	HMGB3	0.038947	0.341868
O15355	PPM1G	0.0115987	0.34567		O15355	PPM1G	0.00532697	0.398502
O15357	INPPL1	0.180119	-0.186744		O15357	INPPL1	0.139427	-0.216348
O15371	EIF3D	0.148627	0.201016		O15371	EIF3D	0.748743	0.0473296
O15372	EIF3H	0.485581	0.0976455		O15372	EIF3H	0.00075598	0.474381
O15379	HDAC3	0.306883	-0.189113		O15379	HDAC3	0.260205	0.208065
O15382	BCAT2	0.357077	0.12877		O15382	BCAT2	0.384817	-0.127985
O15393	TMPRSS2	0.871549	0.0256867		O15393	TMPRSS2	3.68129e-05	0.614071
O15394	NCAM2	0.0817167	-0.241413		O15394	NCAM2	0.000222756	-0.514763
O15397	IPO8	0.0121412	-0.353661		O15397	IPO8	0.739277	0.049175
O15400	STX7	0.361336	-0.127641		O15400	STX7	0.0898144	-0.247612
O15427	SLC16A3	0.482692	0.0982906		O15427	SLC16A3	0.495909	0.100413
O15438	ABCC3	0.00763812	0.364296		O15438	ABCC3	0.00668737	0.388515
O15439	ABCC4	0.667506	0.0602322		O15439	ABCC4	0.25026	0.16891
O15460	P4HA2	0.0948972	-0.231817		O15460	P4HA2	0.00260232	-0.428246
O15484	CAPN5	0.0120342	0.343977		O15484	CAPN5	0.0272092	0.319692
O15498	YKT6	0.745372	-0.0455572		O15498	YKT6	0.533574	0.0918367
O15511	ARPC5	0.645432	0.0645057		O15511	ARPC5	0.380369	-0.129179
O15530	PDPK1	0.0254397	-0.363607		O15530	PDPK1	0.463223	0.143952
O15533	TAPBP	0.460262	-0.10337		O15533	TAPBP	0.850985	-0.0277898
O15551	CLDN3	0.00381044	0.393243		O15551	CLDN3	0.0290561	0.316109
O43143	DHX15	0.0816124	0.241493		O43143	DHX15	0.0210386	0.33337
O43148	RNMT	0.128109	0.211579		O43148	RNMT	0.0305243	0.313396
O43149	ZZEF1	0.0953676	0.231495		O43149	ZZEF1	0.350866	0.137321
O43150	ASAP2	0.624032	-0.0708283		O43150	ASAP2	0.320962	-0.154636
O43157	PLXNB1	0.504359	-0.101845		O43157	PLXNB1	0.0554604	-0.301916
O43159	RRP8	0.361361	-0.209091		O43159	RRP8	0.0686863	0.311765
O43166	SIPA1L1	0.813956	-0.0465244		O43166	SIPA1L1	0.0309358	-0.410509
O43169	CYB5B	0.203646	0.177229		O43169	CYB5B	0.000626563	0.480894
O43172	PRPF4	0.568098	0.0799871		O43172	PRPF4	0.00850184	0.37766
O43175	PHGDH	0.0756451	-0.246251		O43175	PHGDH	0.239942	-0.172601
O43181	NDUFS4	0.977749	0.00395098		O43181	NDUFS4	0.104515	0.237191
O43237	DYNC1LI2	0.869577	-0.0230608		O43237	DYNC1LI2	0.0666628	-0.267152
O43242	PSMD3	0.534166	0.0870827		O43242	PSMD3	0.610305	0.075228
O43252	PAPSS1	0.413512	0.114417		O43252	PAPSS1	0.994428	0.00108554
O43264	ZW10	0.0624514	0.257942		O43264	ZW10	0.0346344	0.30634
O43278	SPINT1	0.00492481	0.382841		O43278	SPINT1	0.0104628	0.367998
O43290	SART1	0.00917761	-0.356233		O43290	SART1	0.0444045	-0.29201
O43291	SPINT2	0.512945	0.0925467		O43291	SPINT2	0.0416458	0.309091
O43292	GPAA1	0.0450667	0.276891		O43292	GPAA1	0.0595878	0.274208
O43293	DAPK3	0.000359239	-0.476859		O43293	DAPK3	0.00385029	-0.412288
O43294	TGFB1I1	0.0184084	-0.323819		O43294	TGFB1I1	9.29645e-05	-0.541033
O43299	AP5Z1	0.155312	0.220326		O43299	AP5Z1	0.10316	-0.298387
O43301	HSPA12A	0.0171413	-0.327286		O43301	HSPA12A	0.000578819	-0.483608
O43310	CTIF	0.00294592	-0.427613		O43310	CTIF	0.000736963	-0.582258
O43314	PPIP5K2	0.00805942	0.361958		O43314	PPIP5K2	0.588262	0.0798958
O43318	MAP3K7	0.0333363	-0.378666		O43318	MAP3K7	0.00954791	-0.523478
O43324	EEF1E1	0.191225	0.182148		O43324	EEF1E1	0.0724296	0.261832
O43390	HNRNPR	0.0527035	0.267941		O43390	HNRNPR	0.00409785	0.409683
O43395	PRPF3	0.204478	0.180452		O43395	PRPF3	0.366605	0.142533
O43396	TXNL1	0.212526	-0.173843		O43396	TXNL1	0.46328	-0.10812
O43399	TPD52L2	0.0739919	-0.247621		O43399	TPD52L2	0.224448	0.178354
O43402	EMC8	0.0222952	0.31734		O43402	EMC8	0.655022	0.0690627
O43414	ERI3	0.0136603	-0.338091		O43414	ERI3	0.0483009	-0.287017
O43426	SYNJ1	0.0695996	-0.302039		O43426	SYNJ1	0.0770588	-0.317449
O43427	FIBP	0.640281	0.0661658		O43427	FIBP	0.224707	0.184321
O43432	EIF4G3	0.218158	-0.171746		O43432	EIF4G3	0.00548936	-0.397199
O43447	PPIH	0.0229926	0.312772		O43447	PPIH	0.00423772	0.408272
O43464	HTRA2	0.422009	-0.117041		O43464	HTRA2	0.194033	0.190512
O43488	AKR7A2	0.850146	-0.026528		O43488	AKR7A2	0.0506242	-0.284195
O43490	PROM1	0.683312	-0.0681694		O43490	PROM1	0.440711	0.117523
O43491	EPB41L2	0.354054	-0.129576		O43491	EPB41L2	0.655958	0.0657838
O43493	TGOLN2	0.00661159	0.370505		O43493	TGOLN2	0.0165931	0.345528
O43505	B4GAT1	0.00225059	0.442985		O43505	B4GAT1	0.169301	0.221388
O43520	ATP8B1	6.83507e-05	0.525641		O43520	ATP8B1	0.000134956	0.530069
O43556	SGCE	0.0676655	-0.253104		O43556	SGCE	4.02304e-05	-0.564481
O43570	CA12	0.0415315	0.292857		O43570	CA12	0.00535373	0.398285
O43583	DENR	0.131849	0.209563		O43583	DENR	0.424942	0.117564
O43586	PSTPIP1	0.2006	-0.240044		O43586	PSTPIP1	0.00176357	-0.638622
O43592	XPOT	0.119464	0.216417		O43592	XPOT	0.156757	-0.207447
O43598	DNPH1	0.87592	0.0219319		O43598	DNPH1	0.00367339	0.414242
O43615	TIMM44	0.271549	0.153524		O43615	TIMM44	0.000536104	0.486214
O43617	TRAPPC3	0.111804	-0.220932		O43617	TRAPPC3	0.0239077	-0.326639
O43633	CHMP2A	0.405943	0.116272		O43633	CHMP2A	0.0409996	0.296678
O43639	NCK2	0.189607	-0.188379		O43639	NCK2	0.901408	0.0183456
O43657	TSPAN6	0.191026	0.182229		O43657	TSPAN6	0.000525881	0.486865
O43660	PLRG1	0.0661539	0.254475		O43660	PLRG1	0.00016335	0.524316
O43665	RGS10	0.697383	-0.0594203		O43665	RGS10	0.0848613	-0.304813
O43670	ZNF207	0.0208103	0.317771		O43670	ZNF207	0.200552	0.187799
O43674	NDUFB5	0.564192	0.0807934		O43674	NDUFB5	0.679548	0.0610074
O43676	NDUFB3	0.077053	0.249955		O43676	NDUFB3	0.944527	0.0111012
O43678	NDUFA2	0.556806	-0.0823254		O43678	NDUFA2	0.559609	-0.0860834
O43681	ASNA1	0.207208	-0.175859		O43681	ASNA1	0.605147	-0.0763135
O43684	BUB3	0.00682717	0.369134		O43684	BUB3	0.00251158	0.429657
O43688	PPAP2C	0.294793	0.146347		O43688	PPAP2C	0.00592915	0.393834
O43704	SULT1B1	0.0015791	0.426786		O43704	SULT1B1	0.00069069	0.477529
O43707	ACTN4	0.0864099	-0.237865		O43707	ACTN4	0.0939237	-0.244572
O43708	GSTZ1	0.966611	0.00609844		O43708	GSTZ1	0.0516342	-0.283
O43719	HTATSF1	0.000614295	0.459523		O43719	HTATSF1	0.000170493	0.523013
O43747	AP1G1	0.0108451	0.348734		O43747	AP1G1	0.00165051	0.44594
O43752	STX6	0.402472	-0.130625		O43752	STX6	0.910377	0.0179078
O43759	SYNGR1	0.0320833	-0.313945		O43759	SYNGR1	3.23874e-05	-0.617636
O43760	SYNGR2	0.0332078	0.293662		O43760	SYNGR2	0.00057698	0.483717
O43765	SGTA	0.351948	0.13014		O43765	SGTA	0.0708622	0.263244
O43772	SLC25A20	0.175961	0.188518		O43772	SLC25A20	0.64059	0.0689318
O43776	NARS	0.0657145	0.254878		O43776	NARS	0.431854	0.115827
O43795	MYO1B	0.28419	0.149573		O43795	MYO1B	0.00274762	0.426075
O43809	NUDT21	0.0252068	0.308095		O43809	NUDT21	0.00171297	0.444529
O43813	LANCL1	0.00556685	-0.377762		O43813	LANCL1	0.000980628	-0.465154
O43815	STRN	0.403655	0.116836		O43815	STRN	0.650642	-0.0668693
O43818	RRP9	0.154982	0.206122		O43818	RRP9	0.898498	0.0188884
O43819	SCO2	0.00845426	0.359861		O43819	SCO2	0.0595878	0.274208
O43823	AKAP8	0.234583	0.1871		O43823	AKAP8	0.000442274	0.54251
O43824	GTPBP6	0.166372	-0.222889		O43824	GTPBP6	0.172458	0.225736
O43826	SLC37A4	0.345834	0.177753		O43826	SLC37A4	0.414886	-0.159825
O43837	IDH3B	0.10995	0.222061		O43837	IDH3B	0.00253226	0.429331
O43847	NRD1	0.118206	0.217142		O43847	NRD1	0.0458132	0.290165
O43852	CALU	0.533028	0.0873246		O43852	CALU	0.310593	-0.149153
O43865	AHCYL1	0.153823	-0.198516		O43865	AHCYL1	0.245064	-0.170756
O43866	CD5L	0.230188	-0.167392		O43866	CD5L	5.99364e-05	-0.553517
O43896	KIF1C	0.602961	0.0785076		O43896	KIF1C	0.434093	-0.126829
O43920	NDUFS5	0.509021	-0.0924851		O43920	NDUFS5	0.00313448	-0.420756
O43933	PEX1	0.130945	0.239721		O43933	PEX1	0.000913933	0.503833
O60216	RAD21	0.0672181	0.253507		O60216	RAD21	0.559609	-0.0860834
O60218	AKR1B10	0.0167172	0.328495		O60218	AKR1B10	0.00712312	0.385693
O60229	KALRN	0.0439948	0.316899		O60229	KALRN	0.0995912	0.291778
O60231	DHX16	0.165692	0.193033		O60231	DHX16	0.215161	0.181937
O60234	GMFG	0.691646	-0.0561769		O60234	GMFG	0.467424	-0.110804
O60237	PPP1R12B	0.0550915	-0.26536		O60237	PPP1R12B	0.0032449	-0.419344
O60240	PLIN1	0.0711946	-0.257527		O60240	PLIN1	0.0275281	-0.349719
O60244	MED14	0.422844	-0.146261		O60244	MED14	0.68485	0.0708683
O60256	PRPSAP2	0.882272	-0.0208031		O60256	PRPSAP2	0.995601	-0.000868432
O60262	GNG7	0.970024	0.00573543		O60262	GNG7	0.960827	0.00785998
O60264	SMARCA5	0.0289982	0.300839		O60264	SMARCA5	0.00315125	0.420538
O60271	SPAG9	0.0212527	-0.316723		O60271	SPAG9	0.17539	-0.198654
O60287	URB1	0.63086	-0.073386		O60287	URB1	0.919265	0.0155468
O60306	AQR	0.183188	0.185454		O60306	AQR	0.274732	0.160551
O60313	OPA1	0.496863	0.0951459		O60313	OPA1	0.945783	0.0100955
O60318	MCM3AP	0.385482	-0.180769		O60318	MCM3AP	0.0392596	-0.379755
O60331	PIP5K1C	0.00355948	-0.415545		O60331	PIP5K1C	6.51214e-05	-0.591289
O60333	KIF1B	0.527876	-0.108366		O60333	KIF1B	0.504583	-0.116246
O60341	KDM1A	0.00516125	0.380906		O60341	KDM1A	0.0345014	0.306557
O60343	TBC1D4	0.546263	0.0880612		O60343	TBC1D4	0.284684	0.157295
O60437	PPL	0.211882	-0.174085		O60437	PPL	0.944027	-0.0104212
O60443	DFNA5	0.0753527	-0.309396		O60443	DFNA5	1.75984e-05	-0.730706
O60449	LY75	0.0241929	0.310192		O60449	LY75	0.000437197	0.493053
O60462	NRP2	0.000203936	-0.494275		O60462	NRP2	4.51337e-06	-0.619409
O60476	MAN1A2	0.730849	0.0545337		O60476	MAN1A2	0.223004	-0.210924
O60486	PLXNC1	0.401097	-0.134321		O60486	PLXNC1	0.06473	-0.348276
O60488	ACSL4	0.544854	0.084825		O60488	ACSL4	0.161892	0.20495
O60493	SNX3	0.124162	-0.213756		O60493	SNX3	0.0308252	-0.312853
O60496	DOK2	0.567249	-0.102941		O60496	DOK2	0.560401	-0.112315
O60502	MGEA5	0.00172123	-0.423641		O60502	MGEA5	0.230793	-0.175966
O60504	SORBS3	0.01041	-0.350589		O60504	SORBS3	6.94124e-05	-0.549392
O60506	SYNCRIP	0.117928	0.217304		O60506	SYNCRIP	0.127688	0.222861
O60508	CDC40	0.429497	-0.133476		O60508	CDC40	0.172121	0.239419
O60513	B4GALT4	0.000913311	0.446138		O60513	B4GALT4	0.00784194	0.38135
O60518	RANBP6	0.0469864	-0.338936		O60518	RANBP6	0.00681802	-0.487875
O60524	NEMF	0.154163	-0.198355		O60524	NEMF	0.8556	0.0269214
O60547	GMDS	0.000258395	0.487099		O60547	GMDS	7.62581e-06	0.606926
O60568	PLOD3	0.905924	0.0166102		O60568	PLOD3	0.507203	0.0978072
O60573	EIF4E2	0.79498	0.0392846		O60573	EIF4E2	0.0936326	0.258985
O60610	DIAPH1	0.119604	0.216336		O60610	DIAPH1	0.011335	0.364199
O60613	2023-09-15	0.258165	0.22058		O60613	2023-09-15	0.0706557	0.335261
O60636	TSPAN2	0.107693	-0.265127		O60636	TSPAN2	0.00338791	-0.570769
O60637	TSPAN3	0.29795	-0.216154		O60637	TSPAN3	0.00741885	0.430572
O60645	EXOC3	0.206786	-0.17602		O60645	EXOC3	0.0262441	-0.321646
O60664	PLIN3	0.0576456	-0.2627		O60664	PLIN3	0.263099	-0.164459
O60669	SLC16A7	0.162455	-0.234234		O60669	SLC16A7	0.0133451	-0.411068
O60678	PRMT3	0.0725814	-0.303218		O60678	PRMT3	0.530944	-0.128205
O60684	KPNA6	0.498329	-0.0948234		O60684	KPNA6	0.710017	-0.0549284
O60701	UGDH	0.0152383	0.33293		O60701	UGDH	0.00502747	0.400999
O60711	LPXN	0.950882	-0.010395		O60711	LPXN	0.260582	-0.219485
O60716	CTNND1	0.0463051	0.275359		O60716	CTNND1	3.15584e-05	0.570994
O60749	SNX2	0.191225	-0.182148		O60749	SNX2	0.0014455	-0.450934
O60762	DPM1	0.383726	0.121835		O60762	DPM1	0.000610912	0.481763
O60763	USO1	0.0245011	0.309547		O60763	USO1	0.0987984	0.241099
O60784	TOM1	0.255432	0.163601		O60784	TOM1	0.159644	-0.206036
O60825	PFKFB2	0.0521926	0.268505		O60825	PFKFB2	0.0534174	0.280938
O60826	CCDC22	0.0467683	-0.274794		O60826	CCDC22	0.295215	-0.15393
O60831	PRAF2	0.331346	-0.183092		O60831	PRAF2	0.00712659	-0.402537
O60832	DKC1	0.00189114	0.420174		O60832	DKC1	1.52802e-05	0.589774
O60841	EIF5B	0.231552	0.166909		O60841	EIF5B	0.0349016	0.305905
O60844	ZG16	0.032612	0.29463		O60844	ZG16	0.168309	0.201911
O60861	GAS7	0.387003	0.146041		O60861	GAS7	0.00195935	-0.510924
O60869	EDF1	0.687745	0.0563619		O60869	EDF1	0.0936254	0.244789
O60879	DIAPH2	0.222118	0.170295		O60879	DIAPH2	0.0443228	0.292119
O60884	DNAJA2	0.636356	0.0662796		O60884	DNAJA2	0.00237746	0.431828
O60885	BRD4	0.094695	0.236561		O60885	BRD4	0.893417	0.0202899
O60888	CUTA	0.0866619	-0.324138		O60888	CUTA	0.00192733	-0.49834
O60925	PFDN1	0.625291	-0.0684567		O60925	PFDN1	0.69146	0.0586192
O60934	NBN	0.279829	0.164295		O60934	NBN	0.504484	0.114543
O60942	RNGTT	0.758544	0.0646154		O60942	RNGTT	0.536404	-0.119212
O75023	LILRB5	0.0706755	-0.269195		O75023	LILRB5	0.0796743	-0.30056
O75027	ABCB7	0.141958	0.204322		O75027	ABCB7	0.000427297	0.493812
O75063	FAM20B	0.670405	-0.0913043		O75063	FAM20B	0.850308	0.0330532
O75083	WDR1	0.00255321	-0.408886		O75083	WDR1	0.0139023	-0.35432
O75110	ATP9A	0.737976	-0.0469279		O75110	ATP9A	0.395043	-0.125271
O75112	LDB3	0.0772279	-0.24496		O75112	LDB3	4.1715e-06	-0.621255
O75113	N4BP1	0.139872	0.258365		O75113	N4BP1	0.888104	-0.023945
O75116	ROCK2	0.149956	-0.200371		O75116	ROCK2	0.778488	0.0415762
O75122	CLASP2	0.828113	-0.030479		O75122	CLASP2	0.00189711	-0.440621
O75127	PTCD1	0.525015	0.116202		O75127	PTCD1	0.0170029	0.428226
O75131	CPNE3	0.611473	-0.0711982		O75131	CPNE3	0.47053	-0.106383
O75146	HIP1R	0.00676314	0.369537		O75146	HIP1R	0.00672004	0.388298
O75150	RNF40	0.409553	0.115385		O75150	RNF40	0.69908	-0.0570994
O75151	PHF2	0.277366	0.185586		O75151	PHF2	0.286865	-0.207991
O75152	ZC3H11A	0.770507	-0.0435939		O75152	ZC3H11A	0.135421	0.234098
O75153	CLUH	0.356774	0.12885		O75153	CLUH	0.00328827	0.418802
O75165	DNAJC13	0.133673	-0.208595		O75165	DNAJC13	8.91849e-06	-0.603126
O75167	PHACTR2	0.229547	0.221774		O75167	PHACTR2	0.138688	0.29243
O75170	PPP6R2	0.176643	0.236975		O75170	PPP6R2	0.339314	-0.168526
O75175	CNOT3	0.0482601	0.284082		O75175	CNOT3	0.00609254	0.451995
O75179	ANKRD17	0.4747	0.11916		O75179	ANKRD17	0.0947481	0.305645
O75190	DNAJB6	0.41333	0.142297		O75190	DNAJB6	0.0491818	0.357258
O75191	XYLB	0.751135	-0.0484848		O75191	XYLB	0.19558	-0.196311
O75208	COQ9	0.958494	-0.00733753		O75208	COQ9	0.0667767	0.267043
O75223	GGCT	0.181457	0.18618		O75223	GGCT	0.0100373	0.369952
O75251	NDUFS7	0.0607051	0.259636		O75251	NDUFS7	0.49264	0.101172
O75298	RTN2	0.184718	-0.273846		O75298	RTN2	0.0689835	-0.316119
O75306	NDUFS2	0.245983	-0.161909		O75306	NDUFS2	0.107967	-0.234911
O75312	ZPR1	0.453959	-0.104822		O75312	ZPR1	0.54137	-0.0900999
O75323	GBAS	0.186881	-0.183922		O75323	GBAS	0.108969	0.23426
O75339	CILP	0.30064	-0.147511		O75339	CILP	3.27753e-08	-0.742954
O75340	PDCD6	0.701788	0.053701		O75340	PDCD6	0.70892	0.0551455
O75347	TBCA	0.923719	-0.0134656		O75347	TBCA	0.0195932	0.33706
O75348	ATP6V1G1	0.0422756	0.28319		O75348	ATP6V1G1	0.621051	0.0754941
O75351	VPS4B	0.616335	0.0702306		O75351	VPS4B	0.274077	-0.160769
O75352	MPDU1	0.838863	0.0304117		O75352	MPDU1	0.0110497	-0.43984
O75356	ENTPD5	0.0262564	0.305999		O75356	ENTPD5	0.0162737	0.346505
O75363	BCAS1	0.00579666	0.376068		O75363	BCAS1	0.088097	0.248914
O75367	H2AFY	0.947959	-0.00919207		O75367	H2AFY	0.631125	0.0708858
O75368	SH3BGRL	0.0971477	-0.230285		O75368	SH3BGRL	0.00164579	-0.446049
O75369	FLNB	0.150289	0.20021		O75369	FLNB	0.0498099	0.285172
O75380	NDUFS6	0.315364	0.1403		O75380	NDUFS6	0.994428	0.00108554
O75381	PEX14	0.806303	0.0366559		O75381	PEX14	0.160462	0.232082
O75382	TRIM3	0.201778	-0.177955		O75382	TRIM3	0.0267163	-0.335025
O75390	CS	0.288136	0.148363		O75390	CS	0.169708	0.201259
O75391	SPAG7	0.8972	0.0246941		O75391	SPAG7	0.910658	0.0238462
O75396	SEC22B	0.570448	0.0795033		O75396	SEC22B	0.612891	-0.0746852
O75400	PRPF40A	0.245508	0.162071		O75400	PRPF40A	0.000155363	0.525836
O75410	TACC1	0.00478194	-0.384051		O75410	TACC1	0.156536	-0.207555
O75427	LRCH4	0.404492	0.127009		O75427	LRCH4	0.868514	0.0285714
O75431	MTX2	0.855109	0.025641		O75431	MTX2	0.294871	0.154038
O75436	VPS26A	0.293454	-0.146751		O75436	VPS26A	0.618078	-0.0735997
O75438	NDUFB1	0.976832	0.00411224		O75438	NDUFB1	0.313381	0.15518
O75439	PMPCB	0.010673	0.34946		O75439	PMPCB	1.91586e-05	0.584021
O75448	MED24	0.30454	0.159921		O75448	MED24	0.25675	0.174348
O75475	PSIP1	0.113953	0.219642		O75475	PSIP1	0.663429	0.064264
O75477	ERLIN1	0.345675	0.131834		O75477	ERLIN1	0.0243009	0.325771
O75487	GPC4	0.151959	-0.209835		O75487	GPC4	0.0129492	-0.386934
O75489	NDUFS3	0.272057	0.153362		O75489	NDUFS3	0.661825	-0.0645897
O75494	SRSF10	0.118194	-0.24177		O75494	SRSF10	0.370874	0.13321
O75503	CLN5	0.127872	0.220408		O75503	CLN5	0.837599	0.0333959
O75521	ECI2	0.151964	0.199403		O75521	ECI2	0.115482	0.230135
O75525	KHDRBS3	0.828229	0.0344381		O75525	KHDRBS3	0.316068	-0.166648
O75530	EED	0.106595	-0.286096		O75530	EED	0.65614	0.0802139
O75531	BANF1	0.198692	0.179165		O75531	BANF1	0.952222	-0.00890143
O75533	SF3B1	0.0961951	0.23093		O75533	SF3B1	0.0573355	0.276596
O75534	CSDE1	0.26675	-0.155056		O75534	CSDE1	0.367604	0.132653
O75558	STX11	0.688553	-0.0805861		O75558	STX11	0.0382926	-0.388177
O75569	PRKRA	0.0270887	-0.304386		O75569	PRKRA	0.546271	0.0890143
O75582	RPS6KA5	0.556418	-0.0824061		O75582	RPS6KA5	0.0967948	-0.24251
O75592	MYCBP2	0.204063	-0.177068		O75592	MYCBP2	0.131128	-0.220908
O75608	LYPLA1	0.0546371	0.265844		O75608	LYPLA1	0.00588528	0.39416
O75616	ERAL1	0.441079	-0.128351		O75616	ERAL1	1.08641e-05	0.646717
O75643	SNRNP200	0.0855411	0.23851		O75643	SNRNP200	0.00604754	0.392966
O75648	TRMU	0.346304	-0.168783		O75648	TRMU	0.0676281	0.322527
O75663	TIPRL	0.735371	0.0474117		O75663	TIPRL	0.700171	0.0568823
O75674	TOM1L1	0.686305	0.0811966		O75674	TOM1L1	0.315512	0.17423
O75676	RPS6KA4	0.547541	-0.0842606		O75676	RPS6KA4	0.943442	-0.0105297
O75683	SURF6	0.203677	0.223224		O75683	SURF6	0.0296952	0.345216
O75688	PPM1B	0.399751	-0.117804		O75688	PPM1B	0.314874	-0.147851
O75689	ADAP1	0.323253	0.139418		O75689	ADAP1	0.0651381	0.277602
O75691	UTP20	0.282621	-0.150056		O75691	UTP20	0.0319293	0.310899
O75694	NUP155	0.776505	0.0398323		O75694	NUP155	0.138419	0.216891
O75695	RP2	0.743195	0.0459603		O75695	RP2	0.115307	0.230243
O75718	CRTAP	0.469094	-0.101355		O75718	CRTAP	0.0011632	-0.458967
O75746	SLC25A12	0.0163022	-0.329705		O75746	SLC25A12	0.0261913	-0.321754
O75764	TCEA3	0.0253519	0.350174		O75764	TCEA3	0.176073	0.23728
O75781	PALM	0.105272	-0.247498		O75781	PALM	0.0135232	-0.449166
O75792	RNASEH2A	0.523025	0.101045		O75792	RNASEH2A	0.380772	0.129071
O75795	UGT2B17	0.999359	-0.000280112		O75795	UGT2B17	0.0028839	-0.548987
O75818	RPP40	0.0623793	0.371624		O75818	RPP40	0.0082709	0.493706
O75821	EIF3G	0.046371	0.275278		O75821	EIF3G	0.0743966	0.260096
O75822	EIF3J	0.0521199	0.268586		O75822	EIF3J	0.0373144	0.302106
O75828	CBR3	0.0282474	-0.302209		O75828	CBR3	0.310593	-0.149153
O75832	PSMD10	0.583056	-0.0769231		O75832	PSMD10	0.915395	-0.0157403
O75843	AP1G2	0.363871	0.128234		O75843	AP1G2	2.60746e-05	0.592622
O75844	ZMPSTE24	0.204898	0.176746		O75844	ZMPSTE24	5.31038e-05	0.556882
O75874	IDH1	0.105928	0.224561		O75874	IDH1	0.0028845	0.424121
O75879	GATB	0.299535	-0.17004		O75879	GATB	0.0611459	0.291792
O75880	SCO1	0.0381405	0.286164		O75880	SCO1	0.0357138	0.304603
O75881	CYP7B1	0.589121	-0.0805967		O75881	CYP7B1	0.019946	-0.359371
O75882	ATRN	0.218376	-0.171666		O75882	ATRN	9.65101e-05	-0.539948
O75884	RBBP9	0.0577939	-0.282146		O75884	RBBP9	0.159878	-0.242577
O75886	STAM2	0.13809	-0.210407		O75886	STAM2	0.0452847	-0.297194
O75891	ALDH1L1	0.781199	-0.0406122		O75891	ALDH1L1	0.06859	0.277378
O75907	DGAT1	0.439797	-0.111453		O75907	DGAT1	0.070847	-0.278466
O75909	CCNK	0.462977	0.109389		O75909	CCNK	0.297163	0.173214
O75911	DHRS3	0.0983332	-0.241424		O75911	DHRS3	0.159324	-0.213175
O75915	ARL6IP5	0.203438	-0.17731		O75915	ARL6IP5	0.44675	-0.112136
O75923	DYSF	0.00502214	-0.382035		O75923	DYSF	2.90915e-06	-0.629614
O75934	BCAS2	0.704352	-0.0532172		O75934	BCAS2	0.596934	-0.0780504
O75935	DCTN3	0.005909	-0.375262		O75935	DCTN3	0.00403468	-0.410334
O75937	DNAJC8	0.712923	0.0516046		O75937	DNAJC8	0.223877	0.178571
O75947	ATP5H	0.14421	0.203193		O75947	ATP5H	0.191979	0.191381
O75953	DNAJB5	0.0100666	-0.381818		O75953	DNAJB5	0.00680792	-0.472874
O75955	FLOT1	0.0229926	-0.312772		O75955	FLOT1	0.00165998	-0.445723
O75962	TRIO	0.0401545	-0.294796		O75962	TRIO	0.000666032	-0.498802
O75964	ATP5L	0.32356	0.137962		O75964	ATP5L	0.514805	0.0960703
O75976	CPD	0.0835054	0.240042		O75976	CPD	0.0250529	0.324142
O75995	SASH3	0.386348	-0.152941		O75995	SASH3	0.58312	-0.105911
O76003	GLRX3	0.503845	0.0936139		O76003	GLRX3	0.0323675	0.310139
O76021	RSL1D1	0.0273426	0.303903		O76021	RSL1D1	0.00213412	0.436062
O76024	WFS1	0.041394	-0.281648		O76024	WFS1	0.340225	-0.14036
O76031	CLPX	0.586625	0.0761974		O76031	CLPX	0.000324438	0.502822
O76038	SCGN	0.501267	-0.0941784		O76038	SCGN	0.796036	-0.038211
O76062	TM7SF2	0.471883	-0.121622		O76062	TM7SF2	0.0458037	-0.34576
O76070	SNCG	0.0508727	-0.278079		O76070	SNCG	0.0731812	-0.286679
O76071	CIAO1	0.105928	0.224561		O76071	CIAO1	0.00663862	0.388841
O76074	PDE5A	0.0827652	-0.240606		O76074	PDE5A	0.00530031	-0.398719
O76094	SRP72	0.0638946	0.256572		O76094	SRP72	0.197143	0.18921
O76095	JTB	0.00266497	0.450619		O76095	JTB	0.0825202	0.370553
O94760	DDAH1	0.0396236	0.284067		O94760	DDAH1	0.0155826	0.348676
O94763	URI1	0.187616	-0.256158		O94763	URI1	0.00543935	0.470435
O94766	B3GAT3	0.271928	0.190476		O94766	B3GAT3	0.0821542	-0.253582
O94768	STK17B	0.272223	0.173001		O94768	STK17B	0.621564	0.0919355
O94776	MTA2	0.00958501	0.354298		O94776	MTA2	0.017064	0.344116
O94804	STK10	0.118485	0.216981		O94804	STK10	0.604632	0.0764221
O94811	TPPP	0.052884	-0.275774		O94811	TPPP	0.152161	-0.221987
O94817	ATG12	0.798346	-0.0440154		O94817	ATG12	0.0365335	0.440711
O94819	KBTBD11	0.915501	0.0149169		O94819	KBTBD11	0.595399	0.078376
O94822	LTN1	0.242068	-0.16486		O94822	LTN1	0.194972	0.196574
O94826	TOMM70A	0.0310196	0.297291		O94826	TOMM70A	0.000486728	0.48947
O94830	DDHD2	0.0226268	-0.336664		O94830	DDHD2	2.57501e-05	-0.652252
O94832	MYO1D	0.000200672	0.494759		O94832	MYO1D	0.000774944	0.473513
O94851	MICAL2	0.00454294	-0.386147		O94851	MICAL2	0.000339998	-0.506244
O94855	SEC24D	0.36409	0.126915		O94855	SEC24D	0.00222495	-0.434433
O94856	NFASC	0.109494	-0.2713		O94856	NFASC	0.0445083	-0.333096
O94874	UFL1	0.950706	0.00870827		O94874	UFL1	0.223023	-0.178897
O94875	SORBS2	0.013802	-0.337607		O94875	SORBS2	0.00132052	-0.454299
O94880	PHF14	0.537975	0.102746		O94880	PHF14	0.000736124	0.517824
O94886	TMEM63A	0.16499	0.195253		O94886	TMEM63A	0.102225	0.246772
O94887	FARP2	0.254882	0.158926		O94887	FARP2	0.000274836	0.508142
O94888	UBXN7	0.309176	0.158411		O94888	UBXN7	0.0439153	-0.321013
O94901	SUN1	0.00988302	-0.352927		O94901	SUN1	0.000179186	-0.521494
O94903	PROSC	0.662901	0.0611192		O94903	PROSC	0.357038	0.135584
O94905	ERLIN2	0.78977	-0.0374133		O94905	ERLIN2	0.532603	0.0920538
O94906	PRPF6	0.267252	0.154894		O94906	PRPF6	0.00670369	0.388406
O94911	ABCA8	0.0826941	-0.24543		O94911	ABCA8	0.0730979	-0.266975
O94915	FRYL	0.00819423	0.361232		O94915	FRYL	0.0013878	0.452453
O94919	ENDOD1	0.531511	-0.0876472		O94919	ENDOD1	0.0584529	-0.275402
O94923	GLCE	0.443888	-0.131274		O94923	GLCE	0.0056759	0.438057
O94925	GLS	0.771657	-0.0407192		O94925	GLS	0.925902	-0.0137864
O94966	USP19	0.28844	-0.167328		O94966	USP19	0.358981	-0.135041
O94973	AP2A2	0.16659	-0.19263		O94973	AP2A2	0.000212893	-0.516175
O94979	SEC31A	0.0203097	0.318981		O94979	SEC31A	0.127877	-0.222753
O94985	CLSTN1	0.38588	-0.14852		O94985	CLSTN1	0.0118226	-0.532468
O95049	TJP3	0.0334587	0.293259		O95049	TJP3	0.0241528	0.326096
O95071	UBR5	0.629789	0.0675697		O95071	UBR5	0.00374131	0.413482
O95081	AGFG2	0.315625	0.160279		O95081	AGFG2	0.0151135	0.428519
O95104	SCAF4	0.0620269	0.27463		O95104	SCAF4	4.08992e-06	0.66446
O95139	NDUFB6	0.619992	-0.0695049		O95139	NDUFB6	0.300053	0.15241
O95140	MFN2	0.223671	-0.169731		O95140	MFN2	0.00858257	-0.377225
O95149	SNUPN	0.595661	0.0987903		O95149	SNUPN	0.657066	0.0930769
O95154	AKR7A3	0.0011836	0.437107		O95154	AKR7A3	0.218506	0.180634
O95155	UBE4B	0.0339334	-0.301224		O95155	UBE4B	0.573139	0.0840657
O95159	ZFPL1	0.125126	0.219688		O95159	ZFPL1	0.031743	0.311224
O95163	IKBKAP	0.0520038	0.271322		O95163	IKBKAP	0.836973	0.0314888
O95164	UBL3	0.149351	0.21346		O95164	UBL3	0.864933	-0.0318548
O95167	NDUFA3	0.0828285	0.25304		O95167	NDUFA3	0.0763086	-0.280139
O95168	NDUFB4	0.688169	0.0562812		O95168	NDUFB4	0.0184279	-0.340208
O95169	NDUFB8	0.359707	-0.129343		O95169	NDUFB8	0.391852	-0.130435
O95182	NDUFA7	0.960327	-0.007015		O95182	NDUFA7	0.826842	-0.0323491
O95183	VAMP5	0.00187429	-0.506049		O95183	VAMP5	5.94719e-06	-0.741046
O95202	LETM1	0.0211157	0.317046		O95202	LETM1	0.00320203	0.419887
O95210	STBD1	0.0821348	-0.24109		O95210	STBD1	0.133656	-0.219496
O95218	ZRANB2	0.117269	0.236759		O95218	ZRANB2	0.405881	0.134709
O95219	SNX4	0.344192	-0.132237		O95219	SNX4	0.727084	0.0515632
O95232	LUC7L3	0.0741849	0.24746		O95232	LUC7L3	0.042162	0.29505
O95236	APOL3	0.0610272	-0.278693		O95236	APOL3	0.00139458	-0.471459
O95248	SBF1	0.00271378	-0.406547		O95248	SBF1	7.72553e-05	-0.546353
O95249	GOSR1	0.00166383	0.454826		O95249	GOSR1	0.00353083	0.459919
O95260	ATE1	0.5804	-0.0798559		O95260	ATE1	0.537185	-0.100188
O95292	VAPB	0.0181668	0.324464		O95292	VAPB	0.0415387	0.295918
O95294	RASAL1	0.263978	-0.261654		O95294	RASAL1	0.725496	-0.0613445
O95295	SNAPIN	0.338885	0.133688		O95295	SNAPIN	0.969212	0.00575337
O95297	MPZL1	0.137378	-0.20666		O95297	MPZL1	0.195324	-0.18997
O95298	NDUFC2	0.694181	0.0593895		O95298	NDUFC2	0.755584	-0.0506567
O95299	NDUFA10	0.70949	0.0522496		O95299	NDUFA10	0.974488	-0.00477638
O95302	FKBP9	0.556806	-0.0823254		O95302	FKBP9	0.152174	-0.209726
O95319	CELF2	0.029257	0.364994		O95319	CELF2	0.521977	-0.10394
O95336	PGLS	0.59779	0.0739397		O95336	PGLS	0.215161	-0.181937
O95340	PAPSS2	0.000568092	0.462103		O95340	PAPSS2	0.00356885	0.415436
O95347	SMC2	0.72671	0.0490244		O95347	SMC2	0.00175744	0.443552
O95352	ATG7	0.244797	-0.162313		O95352	ATG7	0.000809166	-0.471993
O95359	TACC2	0.0900674	-0.235204		O95359	TACC2	0.0234718	0.327616
O95361	TRIM16	0.0734658	-0.4		O95361	TRIM16	0.301537	0.179272
O95363	FARS2	0.622845	0.079925		O95363	FARS2	0.00231075	0.467073
O95372	LYPLA2	0.259044	0.157555		O95372	LYPLA2	0.0264029	0.32132
O95373	IPO7	0.202399	-0.177713		O95373	IPO7	0.0599004	0.273882
O95376	ARIH2	0.305753	-0.145973		O95376	ARIH2	0.0455632	-0.296824
O95379	TNFAIP8	0.146324	-0.202145		O95379	TNFAIP8	0.0624492	-0.271277
O95394	PGM3	0.319021	0.139252		O95394	PGM3	0.557127	-0.0866261
O95395	GCNT3	0.356002	0.137373		O95395	GCNT3	0.00229413	0.456811
O95396	MOCS3	0.535829	-0.087595		O95396	MOCS3	0.0454702	-0.296947
O95400	CD2BP2	0.79522	0.047654		O95400	CD2BP2	0.355364	0.147735
O95425	SVIL	0.030364	-0.29842		O95425	SVIL	4.61889e-06	-0.618867
O95428	PAPLN	0.470117	0.141762		O95428	PAPLN	0.186909	-0.291925
O95433	AHSA1	0.33363	0.135139		O95433	AHSA1	0.0280361	0.318063
O95445	APOM	0.137386	-0.21982		O95445	APOM	1.44209e-06	-0.704656
O95453	PARN	0.224562	-0.169408		O95453	PARN	0.0417716	0.295593
O95456	PSMG1	0.517246	0.0916076		O95456	PSMG1	0.0359997	0.314229
O95466	FMNL1	0.185514	-0.184486		O95466	FMNL1	0.00516881	-0.399805
O95470	SGPL1	0.018047	0.324786		O95470	SGPL1	0.0876717	0.24924
O95479	H6PD	0.0273426	-0.303903		O95479	H6PD	0.0233279	-0.327942
O95486	SEC24A	0.0830818	0.240364		O95486	SEC24A	0.302491	-0.15165
O95487	SEC24B	0.98463	0.00274149		O95487	SEC24B	0.253352	-0.167825
O95551	TDP2	0.0826732	0.26166		O95551	TDP2	0.00563458	0.433021
O95563	MPC2	0.0194518	0.330612		O95563	MPC2	0.0121424	0.381154
O95571	ETHE1	5.18614e-06	0.590227		O95571	ETHE1	0.000118325	0.533977
O95573	ACSL3	0.245983	-0.161909		O95573	ACSL3	0.174672	-0.19898
O95602	POLR1A	0.937769	-0.0110988		O95602	POLR1A	0.212843	0.189065
O95619	YEATS4	0.525015	0.116202		O95619	YEATS4	0.959936	0.0103785
O95628	CNOT4	0.328969	0.183982		O95628	CNOT4	0.137229	-0.287904
O95630	STAMBP	0.513107	0.0915981		O95630	STAMBP	0.124874	0.22449
O95671	ASMTL	0.0234366	-0.311805		O95671	ASMTL	0.029812	-0.314698
O95674	CDS2	0.0101526	-0.351717		O95674	CDS2	1.06284e-06	-0.65241
O95685	PPP1R3D	0.545615	-0.0922266		O95685	PPP1R3D	0.730849	-0.0592021
O95716	RAB3D	0.00490033	0.398061		O95716	RAB3D	0.0269922	0.320126
O95721	SNAP29	0.279761	-0.150943		O95721	SNAP29	0.739833	-0.0490664
O95747	OXSR1	0.182995	-0.185535		O95747	OXSR1	0.576621	0.0823925
O95749	GGPS1	0.513852	-0.0914369		O95749	GGPS1	0.966868	0.00618758
O95757	HSPA4L	0.454308	-0.104741		O95757	HSPA4L	0.200024	-0.188016
O95758	PTBP3	0.784949	-0.038675		O95758	PTBP3	0.473776	0.107986
O95777	LSM8	0.311734	0.141348		O95777	LSM8	0.145801	0.212983
O95782	AP2A1	0.0123109	-0.342929		O95782	AP2A1	7.24019e-05	-0.548198
O95786	DDX58	0.0381405	-0.286164		O95786	DDX58	0.261193	-0.165111
O95793	STAU1	0.197671	0.179568		O95793	STAU1	0.00585619	0.394377
O95807	TMEM50A	0.281299	-0.171951		O95807	TMEM50A	0.623554	0.107708
O95810	SDPR	0.211668	-0.174165		O95810	SDPR	0.0131516	-0.357034
O95816	BAG2	0.00102383	-0.442187		O95816	BAG2	0.000942784	-0.466565
O95817	BAG3	0.00487677	-0.383245		O95817	BAG3	9.61814e-06	-0.601281
O95822	MLYCD	0.677597	0.058297		O95822	MLYCD	0.392163	0.126031
O95825	CRYZL1	0.512363	-0.0917594		O95825	CRYZL1	0.171116	-0.200608
O95831	AIFM1	0.0686584	0.252217		O95831	AIFM1	1.98253e-07	0.689861
O95834	EML2	0.387218	0.120948		O95834	EML2	0.208849	0.184433
O95858	TSPAN15	0.836833	0.0295023		O95858	TSPAN15	0.560249	0.0878816
O95861	BPNT1	0.0237744	0.311079		O95861	BPNT1	0.137416	0.217434
O95865	DDAH2	0.0219841	-0.31503		O95865	DDAH2	0.00135181	-0.45343
O95870	ABHD16A	0.571232	-0.079342		O95870	ABHD16A	0.466444	0.10736
O95881	TXNDC12	0.0544111	0.266086		O95881	TXNDC12	0.154126	0.208749
O95967	EFEMP2	0.122867	-0.214482		O95967	EFEMP2	9.20059e-06	-0.602366
O95980	RECK	0.0371052	-0.290447		O95980	RECK	0.000757771	-0.483935
O95985	TOP3B	0.198946	0.222129		O95985	TOP3B	0.800258	-0.0442577
O95989	NUDT3	0.208352	-0.177154		O95989	NUDT3	0.000229035	-0.54639
O95994	AGR2	0.00162526	0.425738		O95994	AGR2	0.031007	0.312527
O95999	BCL10	0.319683	0.140442		O95999	BCL10	0.0628421	0.293554
O96000	NDUFB10	0.391049	0.119981		O96000	NDUFB10	0.0512651	0.283435
O96005	CLPTM1	0.469094	-0.101355		O96005	CLPTM1	0.593867	0.0787017
O96008	TOMM40	0.0797536	0.242945		O96008	TOMM40	0.0998905	0.240339
O96011	PEX11B	0.0948972	0.231817		O96011	PEX11B	0.0453952	0.290708
O96019	ACTL6A	0.18236	0.193469		O96019	ACTL6A	0.278023	0.159466
P00167	CYB5A	0.80532	-0.0345912		P00167	CYB5A	0.339849	-0.140469
P00325	ADH1B	0.419493	0.112966		P00325	ADH1B	0.421938	-0.118324
P00326	ADH1C	0.00123202	0.443801		P00326	ADH1C	0.0156586	0.355905
P00338	LDHA	0.00108976	-0.44001		P00338	LDHA	0.241441	-0.172058
P00352	ALDH1A1	0.147967	-0.201338		P00352	ALDH1A1	0.0192656	-0.337929
P00367	GLUD1	0.612687	-0.0709563		P00367	GLUD1	0.650112	0.0669779
P00387	CYB5R3	0.0231767	-0.312369		P00387	CYB5R3	3.75731e-05	-0.566327
P00390	GSR	0.0144801	0.335349		P00390	GSR	0.00295519	0.423144
P00403	MT-CO2	0.00445386	0.386954		P00403	MT-CO2	0.043754	0.292879
P00441	SOD1	0.276405	-0.151992		P00441	SOD1	0.322095	0.14568
P00450	CP	0.245745	-0.16199		P00450	CP	4.37523e-05	-0.562201
P00480	OTC	0.797205	-0.0430025		P00480	OTC	0.00411859	0.427202
P00488	F13A1	0.0316389	-0.296243		P00488	F13A1	0.000117459	-0.534195
P00491	PNP	0.225456	0.169086		P00491	PNP	0.00387041	0.412071
P00492	HPRT1	0.882726	-0.0207225		P00492	HPRT1	0.000782165	0.473187
P00505	GOT2	0.645845	0.0644251		P00505	GOT2	0.00667109	0.388624
P00533	EGFR	0.638414	-0.0658765		P00533	EGFR	0.256156	-0.166848
P00558	PGK1	0.589009	-0.0757136		P00558	PGK1	0.450741	0.111159
P00568	AK1	0.0159765	-0.330672		P00568	AK1	0.437079	-0.114525
P00734	F2	0.199922	-0.178681		P00734	F2	4.03322e-07	-0.674012
P00736	C1R	0.0701233	-0.250927		P00736	C1R	2.00192e-07	-0.689644
P00738	HP	0.131547	-0.209724		P00738	HP	0.0211264	-0.333152
P00739	HPR	0.152973	-0.21161		P00739	HPR	0.00173074	-0.516246
P00740	F9	0.00448931	-0.386631		P00740	F9	8.11663e-05	-0.544941
P00742	F10	0.0424504	-0.311537		P00742	F10	0.000319849	-0.57426
P00746	CFD	0.015315	-0.335866		P00746	CFD	1.72905e-05	-0.597656
P00747	PLG	0.249805	-0.160619		P00747	PLG	1.55354e-07	-0.695289
P00748	F12	0.0848941	-0.238994		P00748	F12	2.12004e-05	-0.581416
P00750	PLAT	0.312917	-0.157203		P00750	PLAT	0.163639	-0.218702
P00751	CFB	0.133826	-0.208515		P00751	CFB	1.21441e-05	-0.595528
P00813	ADA	0.274004	-0.159082		P00813	ADA	0.0214805	-0.332284
P00915	CA1	0.2884	0.148283		P00915	CA1	0.110824	-0.233066
P00918	CA2	0.0285986	0.301564		P00918	CA2	0.244155	0.171081
P00966	ASS1	0.316768	0.139897		P00966	ASS1	0.00261654	0.428029
P00973	OAS1	0.62394	0.0694101		P00973	OAS1	0.234246	0.180632
P01008	SERPINC1	0.113683	-0.219803		P01008	SERPINC1	3.35473e-05	-0.569366
P01009	SERPINA1	0.060377	-0.259958		P01009	SERPINA1	1.38364e-05	-0.592271
P01011	SERPINA3	0.181457	-0.18618		P01011	SERPINA3	7.97811e-07	-0.658815
P01019	AGT	0.119885	-0.216175		P01019	AGT	1.43481e-06	-0.64568
P01023	A2M	0.368091	-0.125867		P01023	A2M	0.000960084	-0.465914
P01024	C3	0.149457	-0.200613		P01024	C3	1.93215e-05	-0.583804
P01031	C5	0.278208	-0.151427		P01031	C5	8.08387e-06	-0.605515
P01033	TIMP1	0.786669	-0.0379777		P01033	TIMP1	0.00703745	-0.386235
P01034	CST3	0.795092	0.0364457		P01034	CST3	0.0572348	0.276704
P01040	CSTA	0.273318	0.209852		P01040	CSTA	0.695314	-0.0787546
P01042	KNG1	0.1602	-0.195533		P01042	KNG1	3.91159e-05	-0.565241
P01116	KRAS	0.185943	0.232086		P01116	KRAS	0.505475	0.12379
P01591	IGJ	0.0991965	0.228915		P01591	IGJ	0.206147	0.185519
P01619	NA	0.626561	-0.0770602		P01619	NA	0.00194212	-0.458492
P01701	NA	0.378708	-0.140767		P01701	NA	0.0126158	-0.414157
P01714	NA	0.527583	-0.105373		P01714	NA	0.000730003	-0.512195
P01742	NA	0.266246	-0.192717		P01742	NA	0.000280221	-0.667009
P01780	NA	0.109702	-0.231327		P01780	NA	0.000151766	-0.553609
P01833	PIGR	0.0012332	0.435656		P01833	PIGR	1.16244e-05	0.596613
P01859	IGHG2	0.0432293	-0.279229		P01859	IGHG2	9.94353e-05	-0.539079
P01860	IGHG3	0.0164947	-0.32914		P01860	IGHG3	5.42908e-07	-0.66739
P01861	IGHG4	0.564582	-0.0807128		P01861	IGHG4	0.015147	-0.350087
P01871	IGHM	0.103144	-0.226334		P01871	IGHM	0.00624434	-0.391554
P01876	IGHA1	0.501267	-0.0941784		P01876	IGHA1	0.168542	-0.201802
P01889	HLA-B	0.72671	0.0490244		P01889	HLA-B	0.622762	-0.0726227
P01903	HLA-DRA	0.554869	-0.0827286		P01903	HLA-DRA	0.132874	-0.219931
P01911	HLA-DRB1	0.626783	-0.0875668		P01911	HLA-DRB1	0.108762	-0.254181
P01920	HLA-DQB1	0.371186	-0.12506		P01920	HLA-DQB1	0.102902	-0.238276
P02042	HBD	0.635945	-0.0663603		P02042	HBD	0.170177	-0.201042
P02144	MB	0.786104	-0.041502		P02144	MB	0.202433	0.220448
P02452	COL1A1	0.108119	-0.22319		P02452	COL1A1	4.00694e-05	-0.56459
P02461	COL3A1	0.31631	-0.147416		P02461	COL3A1	6.20869e-05	-0.612649
P02462	COL4A1	0.254466	-0.177288		P02462	COL4A1	0.0101086	-0.394863
P02511	CRYAB	0.0258484	-0.306805		P02511	CRYAB	0.00286128	-0.424446
P02545	LMNA	0.0383092	-0.285922		P02545	LMNA	0.00787948	-0.381133
P02549	SPTA1	0.164083	-0.193759		P02549	SPTA1	0.0779409	-0.257056
P02647	APOA1	0.16355	-0.194001		P02647	APOA1	0.000100179	-0.538862
P02649	APOE	0.201158	-0.178197		P02649	APOE	3.89045e-06	-0.622883
P02652	APOA2	0.199512	-0.178842		P02652	APOA2	0.000121404	-0.533218
P02654	APOC1	0.104782	-0.225286		P02654	APOC1	9.78631e-07	-0.654255
P02655	APOC2	0.803103	0.0400697		P02655	APOC2	6.52965e-06	-0.696359
P02656	APOC3	0.486809	-0.122995		P02656	APOC3	8.96537e-05	-0.647727
P02671	FGA	0.120026	-0.216094		P02671	FGA	0.000149878	-0.526921
P02675	FGB	0.22568	-0.169005		P02675	FGB	9.05541e-05	-0.541793
P02679	FGG	0.229734	-0.167554		P02679	FGG	0.000679962	-0.478072
P02730	SLC4A1	0.387536	-0.120868		P02730	SLC4A1	0.0372435	-0.302215
P02743	APCS	0.140525	-0.205048		P02743	APCS	0.0021943	-0.434976
P02745	C1QA	0.0527447	-0.278776		P02745	C1QA	1.20884e-07	-0.722925
P02746	C1QB	0.0659778	-0.254636		P02746	C1QB	7.06352e-07	-0.661528
P02747	C1QC	0.74363	-0.0458797		P02747	C1QC	2.96791e-05	-0.572623
P02748	C9	0.322706	-0.138204		P02748	C9	1.91456e-06	-0.639166
P02749	APOH	0.0439819	-0.278262		P02749	APOH	0.000942784	-0.466565
P02750	LRG1	0.805765	-0.0345106		P02750	LRG1	0.00145392	-0.450716
P02751	FN1	0.00845426	-0.359861		P02751	FN1	3.36576e-06	-0.626248
P02753	RBP4	0.347175	-0.135462		P02753	RBP4	0.000130522	-0.564217
P02760	AMBP	0.164797	-0.193437		P02760	AMBP	6.30741e-06	-0.611485
P02763	ORM1	0.119574	-0.218475		P02763	ORM1	0.00439319	-0.419763
P02765	AHSG	0.43466	-0.109337		P02765	AHSG	3.28774e-06	-0.626791
P02766	TTR	0.524336	-0.0891792		P02766	TTR	0.00127856	-0.455493
P02774	GC	0.106698	-0.224077		P02774	GC	3.97473e-07	-0.674338
P02775	PPBP	0.192296	-0.19334		P02775	PPBP	0.0709621	-0.31398
P02786	TFRC	0.0723677	0.248992		P02786	TFRC	0.0144336	0.352475
P02787	TF	0.254396	-0.159087		P02787	TF	1.33648e-05	-0.593139
P02788	LTF	0.0891697	-0.235849		P02788	LTF	0.174433	-0.199088
P02790	HPX	0.206576	-0.176101		P02790	HPX	1.3717e-05	-0.592488
P02792	FTL	0.109125	-0.236702		P02792	FTL	0.00763215	-0.390688
P02794	FTH1	0.116683	-0.218029		P02794	FTH1	0.000507595	-0.488059
P03905	MT-ND4	0.285577	0.177372		P03905	MT-ND4	0.00472306	-0.491569
P03915	MT-ND5	0.623128	-0.076865		P03915	MT-ND5	0.0752812	-0.292264
P03928	MT-ATP8	0.956269	-0.00806122		P03928	MT-ATP8	0.593656	0.0866792
P03950	ANG	0.459389	-0.115524		P03950	ANG	1.63213e-05	-0.599137
P03951	F11	0.130251	-0.256885		P03951	F11	1.9544e-05	-0.683489
P03952	KLKB1	0.184155	-0.185051		P03952	KLKB1	8.83939e-06	-0.603343
P04003	C4BPA	0.16284	-0.194323		P04003	C4BPA	0.000242903	-0.51205
P04004	VTN	0.123297	-0.21424		P04004	VTN	1.21148e-06	-0.649479
P04040	CAT	0.108119	-0.22319		P04040	CAT	0.00826362	-0.378962
P04062	GBA	0.239625	0.164086		P04062	GBA	0.714957	0.0539514
P04066	FUCA1	0.00156862	0.427028		P04066	FUCA1	0.0343026	0.306882
P04075	ALDOA	0.0057412	-0.376472		P04075	ALDOA	0.542348	-0.0898828
P04080	CSTB	0.0859746	-0.238187		P04080	CSTB	0.240541	-0.172384
P04083	ANXA1	0.00193274	-0.419368		P04083	ANXA1	4.7926e-06	-0.617998
P04114	APOB	0.155015	-0.197952		P04114	APOB	5.31038e-05	-0.556882
P04156	PRNP	0.0288645	-0.30108		P04156	PRNP	0.00964929	-0.371798
P04179	SOD2	0.0802666	-0.242542		P04179	SOD2	0.0237616	-0.326965
P04181	OAT	0.155528	0.19771		P04181	OAT	0.717157	0.0535172
P04183	TK1	0.574692	0.104435		P04183	TK1	0.159583	0.254399
P04196	HRG	0.168217	-0.191905		P04196	HRG	0.000268343	-0.508901
P04216	THY1	0.249669	-0.163891		P04216	THY1	1.4342e-06	-0.657478
P04217	A1BG	0.0823445	-0.240929		P04217	A1BG	1.92399e-05	-0.583912
P04233	CD74	0.469094	-0.101355		P04233	CD74	0.978592	0.0040165
P04275	VWF	0.135516	-0.207628		P04275	VWF	0.00069069	-0.477529
P04278	SHBG	0.35945	-0.172859		P04278	SHBG	0.00125308	-0.587302
P04406	GAPDH	0.113413	-0.219965		P04406	GAPDH	0.537952	-0.0908597
P04424	ASL	0.000290713	0.48347		P04424	ASL	9.61814e-06	0.601281
P04439	HLA-A	0.642538	0.0650701		P04439	HLA-A	0.918312	0.0151976
P04440	HLA-DPB1	0.0114481	-0.458954		P04440	HLA-DPB1	0.443352	-0.142339
P04626	ERBB2	0.667052	-0.0621849		P04626	ERBB2	0.143536	0.226669
P04632	CAPNS1	0.180501	-0.186583		P04632	CAPNS1	0.100047	-0.24023
P04792	HSPB1	0.0027481	-0.406064		P04792	HSPB1	0.000431515	-0.493487
P04839	CYBB	0.441842	-0.107644		P04839	CYBB	0.0547632	-0.279418
P04843	RPN1	0.0256867	0.307128		P04843	RPN1	0.070148	0.263895
P04844	RPN2	0.043167	0.27931		P04844	RPN2	0.298665	0.152844
P04899	GNAI2	0.0241546	-0.310273		P04899	GNAI2	3.01698e-05	-0.572188
P05023	ATP1A1	0.00370411	0.394372		P05023	ATP1A1	3.27382e-05	0.570017
P05026	ATP1B1	0.00635354	0.372198		P05026	ATP1B1	3.35473e-05	0.569366
P05062	ALDOB	0.59779	0.0739397		P05062	ALDOB	0.00882875	0.375923
P05067	APP	0.418493	-0.113208		P05067	APP	0.478299	0.104538
P05090	APOD	0.0439188	-0.278342		P05090	APOD	5.73194e-06	-0.613765
P05091	ALDH2	0.180501	-0.186583		P05091	ALDH2	0.0998905	0.240339
P05106	ITGB3	0.00447155	-0.386792		P05106	ITGB3	0.000537826	-0.486105
P05107	ITGB2	0.452217	-0.105225		P05107	ITGB2	0.0319293	-0.310899
P05109	S100A8	0.154163	-0.198355		P05109	S100A8	0.813116	-0.0349544
P05114	HMGN1	0.247889	0.161264		P05114	HMGN1	0.0796314	0.255645
P05141	SLC25A5	0.0184692	0.323657		P05141	SLC25A5	1.00757e-06	0.653604
P05154	SERPINA5	0.468327	-0.114658		P05154	SERPINA5	2.37372e-06	-0.664452
P05155	SERPING1	0.129595	-0.210772		P05155	SERPING1	3.13686e-06	-0.627877
P05156	CFI	0.164797	-0.193437		P05156	CFI	9.74684e-06	-0.600955
P05161	ISG15	0.0566282	-0.263748		P05161	ISG15	0.618078	-0.0735997
P05162	LGALS2	0.0875506	0.284969		P05162	LGALS2	0.632318	-0.08761
P05164	MPO	0.194227	-0.180939		P05164	MPO	0.236075	-0.174012
P05165	PCCA	0.589805	0.0755523		P05165	PCCA	0.0305843	0.313287
P05166	PCCB	0.825871	-0.0308821		P05166	PCCB	0.0449802	0.291251
P05198	EIF2S1	0.25708	0.1582		P05198	EIF2S1	0.0187036	0.339449
P05204	HMGN2	0.0929127	0.24024		P05204	HMGN2	0.00349898	0.460324
P05362	ICAM1	0.421497	-0.112482		P05362	ICAM1	0.0620184	-0.271711
P05387	RPLP2	0.0208779	0.31761		P05387	RPLP2	0.108133	0.234802
P05388	RPLP0	0.19725	0.181508		P05388	RPLP0	0.0952864	0.251779
P05413	FABP3	0.0352072	-0.290518		P05413	FABP3	2.51621e-05	-0.576965
P05451	REG1A	0.203441	0.257436		P05451	REG1A	0.431101	-0.143695
P05455	SSB	0.105418	0.224883		P05455	SSB	0.0859867	0.250543
P05543	SERPINA7	0.067295	-0.269426		P05543	SERPINA7	3.62076e-06	-0.654334
P05546	SERPIND1	0.136911	-0.206902		P05546	SERPIND1	1.48408e-06	-0.64492
P05556	ITGB1	0.0802666	-0.242542		P05556	ITGB1	0.000128719	-0.531481
P05771	PRKCB	0.12258	-0.214643		P05771	PRKCB	0.00317655	-0.420213
P05783	KRT18	0.110081	0.22198		P05783	KRT18	0.000387127	0.497069
P06127	CD5	0.279679	-0.158923		P06127	CD5	0.875948	0.0265529
P06132	UROD	0.607838	-0.0719239		P06132	UROD	0.792632	-0.0388624
P06213	INSR	0.686897	0.0565231		P06213	INSR	0.318471	-0.146765
P06276	BCHE	0.00236222	-0.450599		P06276	BCHE	0.0100392	-0.38195
P06280	GLA	0.313406	0.140864		P06280	GLA	0.849256	-0.0281155
P06312	IGKV4-1	0.0563955	-0.26399		P06312	IGKV4-1	0.0120773	-0.361159
P06400	RB1	0.207891	0.182857		P06400	RB1	0.0609092	0.278816
P06454	PTMA	0.124813	0.215487		P06454	PTMA	0.00525872	0.407462
P06493	CDK1	0.539898	0.0969938		P06493	CDK1	0.369518	0.138266
P06576	ATP5B	0.391049	0.119981		P06576	ATP5B	0.851562	-0.0276813
P06681	C2	0.0317833	-0.296001		P06681	C2	9.96123e-08	-0.705059
P06702	S100A9	0.0166614	-0.328657		P06702	S100A9	0.540881	-0.0902084
P06703	S100A6	0.222561	0.170134		P06703	S100A6	0.249031	0.169344
P06727	APOA4	0.266248	-0.155217		P06727	APOA4	0.0012378	-0.456687
P06730	EIF4E	0.64833	-0.0639413		P06730	EIF4E	0.963938	0.00673035
P06731	CEACAM5	0.327852	0.136752		P06731	CEACAM5	0.569086	0.0840208
P06733	ENO1	0.00202716	-0.417594		P06733	ENO1	0.809122	0.0357143
P06737	PYGL	0.00194116	-0.419207		P06737	PYGL	0.0030274	-0.422167
P06744	GPI	0.383409	-0.121916		P06744	GPI	0.634799	0.0701259
P06746	POLB	0.854186	0.0303644		P06746	POLB	0.551791	-0.102188
P06748	NPM1	0.0223041	0.314304		P06748	NPM1	7.22478e-06	0.608228
P06753	TPM3	0.128702	-0.211256		P06753	TPM3	0.398762	-0.124294
P06756	ITGAV	0.0157094	-0.331479		P06756	ITGAV	1.36101e-07	-0.69822
P06865	HEXA	0.0344782	0.291647		P06865	HEXA	0.793199	0.0387538
P06870	KLK1	0.012256	0.404749		P06870	KLK1	0.614152	0.0879552
P07093	SERPINE2	0.981878	-0.00322529		P07093	SERPINE2	0.00147088	-0.450282
P07099	EPHX1	0.050684	-0.270198		P07099	EPHX1	0.000202717	-0.517694
P07108	DBI	0.525466	0.0889373		P07108	DBI	0.00707161	0.386018
P07148	FABP1	0.0287756	0.301242		P07148	FABP1	0.00672004	0.388298
P07195	LDHB	0.0164671	-0.329221		P07195	LDHB	0.00754716	-0.383087
P07196	NEFL	0.16436	-0.22108		P07196	NEFL	6.38517e-05	-0.649733
P07199	CENPB	0.674278	0.0649753		P07199	CENPB	0.421712	0.133822
P07203	GPX1	0.232465	-0.166586		P07203	GPX1	0.000909022	-0.467868
P07205	PGK2	0.0265934	-0.370914		P07205	PGK2	0.98664	-0.003663
P07225	PROS1	0.718082	-0.050637		P07225	PROS1	0.000265603	-0.509227
P07237	P4HB	0.0914272	0.234236		P07237	P4HB	0.922982	0.0143291
P07305	H1F0	0.00637773	-0.372037		P07305	H1F0	0.0311287	-0.31231
P07311	ACYP1	0.5155	-0.0992095		P07311	ACYP1	0.419869	-0.122925
P07332	FES	0.284976	-0.177591		P07332	FES	0.010163	-0.409312
P07339	CTSD	0.0764333	0.245606		P07339	CTSD	0.592336	0.0790274
P07355	ANXA2	0.926003	-0.0130624		P07355	ANXA2	0.116361	-0.229592
P07357	C8A	0.0988325	-0.229157		P07357	C8A	1.82501e-07	-0.691706
P07358	C8B	0.113009	-0.220206		P07358	C8B	7.86243e-07	-0.65914
P07360	C8G	0.0964326	-0.230769		P07360	C8G	1.85188e-07	-0.691381
P07384	CAPN1	0.0243851	-0.309789		P07384	CAPN1	0.0659827	0.267803
P07437	TUBB	0.819156	0.0320916		P07437	TUBB	0.851562	-0.0276813
P07451	CA3	0.105824	-0.262955		P07451	CA3	0.000252655	-0.622177
P07585	DCN	0.188255	-0.183358		P07585	DCN	0.000109918	-0.536149
P07602	PSAP	0.409224	0.115465		P07602	PSAP	0.710565	-0.0548198
P07686	HEXB	0.000675198	0.456378		P07686	HEXB	0.072308	0.261941
P07711	CTSL	0.76698	-0.0534759		P07711	CTSL	0.130548	-0.24959
P07737	PFN1	0.00286394	-0.416086		P07737	PFN1	0.647986	-0.0714286
P07738	BPGM	0.0888349	-0.236091		P07738	BPGM	0.010755	-0.366696
P07741	APRT	0.129745	0.210692		P07741	APRT	0.117778	-0.228723
P07814	EPRS	0.00481022	0.383809		P07814	EPRS	0.0283164	0.317521
P07858	CTSB	0.607032	0.0720851		P07858	CTSB	0.093031	-0.245224
P07900	HSP90AA1	0.0704935	0.250605		P07900	HSP90AA1	0.0614833	0.272254
P07902	GALT	0.116821	-0.217949		P07902	GALT	0.00250471	-0.429766
P07910	HNRNPC	0.00941339	0.355104		P07910	HNRNPC	0.540881	0.0902084
P07942	LAMB1	0.012615	-0.3418		P07942	LAMB1	2.10314e-08	-0.73426
P07947	YES1	0.294246	-0.161381		P07947	YES1	0.646251	0.077762
P07948	LYN	0.896816	-0.0182229		P07948	LYN	0.211577	0.183348
P07954	FH	0.00876937	0.358249		P07954	FH	0.0321165	0.310573
P08047	SP1	7.97121e-06	0.675913		P08047	SP1	0.0778835	0.455882
P08069	IGF1R	0.913053	-0.0201613		P08069	IGF1R	0.320309	-0.194308
P08123	COL1A2	0.174652	-0.189082		P08123	COL1A2	1.0098e-05	-0.600087
P08133	ANXA6	0.00103816	-0.441703		P08133	ANXA6	3.8959e-05	-0.56535
P08174	CD55	0.477658	-0.0994194		P08174	CD55	0.00574109	-0.395245
P08183	ABCB1	0.933773	-0.0116917		P08183	ABCB1	0.754888	0.0461355
P08185	SERPINA6	0.120157	-0.222569		P08185	SERPINA6	1.44207e-05	-0.620054
P08195	SLC3A2	0.80532	0.0345912		P08195	SLC3A2	0.30389	0.151216
P08236	GUSB	0.00484815	0.383487		P08236	GUSB	0.0467442	0.288971
P08237	PFKM	0.0026186	-0.407918		P08237	PFKM	0.00379051	-0.41294
P08238	HSP90AB1	0.247411	0.161426		P08238	HSP90AB1	0.0153467	0.349436
P08240	SRPR	0.0950147	0.231737		P08240	SRPR	0.0961848	0.242944
P08243	ASNS	0.824975	0.0310434		P08243	ASNS	0.00057698	0.483717
P08246	ELANE	0.244087	-0.162554		P08246	ELANE	0.0850156	-0.251303
P08247	SYP	0.333734	-0.182202		P08247	SYP	0.00232117	-0.559387
P08253	MMP2	0.539879	-0.0858732		P08253	MMP2	1.13227e-05	-0.597264
P08294	SOD3	0.113818	-0.219723		P08294	SOD3	0.0319293	-0.310899
P08311	CTSG	0.0936131	-0.232704		P08311	CTSG	0.00448404	-0.405884
P08397	HMBS	0.163372	0.194082		P08397	HMBS	0.733726	0.0502605
P08473	MME	0.600108	-0.0791243		P08473	MME	0.014681	-0.355342
P08514	ITGA2B	0.0827351	-0.328079		P08514	ITGA2B	0.279872	-0.187395
P08559	PDHA1	0.517584	0.0906305		P08559	PDHA1	0.594888	0.0784846
P08567	PLEK	0.546296	-0.0931642		P08567	PLEK	0.440917	-0.116127
P08571	CD14	0.0575669	-0.26278		P08571	CD14	7.61225e-08	-0.710812
P08572	COL4A2	0.0178094	-0.325431		P08572	COL4A2	1.4078e-05	-0.591837
P08574	CYC1	7.29019e-05	0.523867		P08574	CYC1	0.000336634	0.501628
P08575	PTPRC	0.50828	-0.0926463		P08575	PTPRC	0.141052	-0.21548
P08579	SNRPB2	0.0125493	0.342042		P08579	SNRPB2	0.0588636	0.274967
P08581	MET	0.965502	-0.00733122		P08581	MET	0.400246	0.129669
P08582	MFI2	0.151854	-0.240161		P08582	MFI2	0.133693	-0.251067
P08603	CFH	0.0589182	-0.261409		P08603	CFH	1.81614e-07	-0.691815
P08621	SNRNP70	0.00474446	0.384373		P08621	SNRNP70	0.0121867	0.360725
P08631	HCK	0.302961	-0.197537		P08631	HCK	0.207164	-0.255385
P08648	ITGA5	0.0273852	-0.303822		P08648	ITGA5	6.06388e-05	-0.553191
P08670	VIM	0.33392	-0.135059		P08670	VIM	1.08973e-07	-0.703105
P08697	SERPINF2	0.196451	-0.180052		P08697	SERPINF2	1.46277e-06	-0.645245
P08708	RPS17	0.608242	-0.0718433		P08708	RPS17	0.299358	0.152627
P08754	GNAI3	0.0322686	0.295194		P08754	GNAI3	0.00237746	-0.431828
P08758	ANXA5	0.280799	-0.150621		P08758	ANXA5	7.43654e-05	-0.547438
P08842	STS	0.122019	-0.278959		P08842	STS	0.690775	-0.0694678
P08865	RPSA	0.005909	0.375262		P08865	RPSA	0.494974	0.10063
P08962	CD63	0.664776	0.061991		P08962	CD63	0.0615941	-0.287828
P09001	MRPL3	0.0886123	0.236252		P09001	MRPL3	4.85339e-07	0.669887
P09012	SNRPA	0.0223041	0.314304		P09012	SNRPA	0.0106568	0.36713
P09104	ENO2	0.00476317	-0.384212		P09104	ENO2	4.03802e-06	-0.622015
P09110	ACAA1	0.0127473	0.341316		P09110	ACAA1	0.31667	0.147308
P09132	SRP19	0.629081	0.0683856		P09132	SRP19	0.774649	0.045993
P09211	GSTP1	0.168761	-0.191663		P09211	GSTP1	0.264375	0.164025
P09234	SNRPC	0.715933	0.0667155		P09234	SNRPC	0.551414	0.112792
P09326	CD48	0.327787	0.150669		P09326	CD48	0.563014	-0.0872649
P09327	VIL1	0.0273426	0.303903		P09327	VIL1	1.81305e-05	0.585432
P09382	LGALS1	0.045911	-0.275843		P09382	LGALS1	2.05697e-06	-0.637538
P09417	QDPR	0.246696	-0.161667		P09417	QDPR	0.0995775	-0.240556
P09429	HMGB1	0.035789	0.289631		P09429	HMGB1	0.0183888	0.340317
P09455	RBP1	0.346269	-0.131672		P09455	RBP1	0.456092	0.109857
P09467	FBP1	0.416496	0.113691		P09467	FBP1	0.675774	0.0617673
P09471	GNAO1	0.0718954	-0.249395		P09471	GNAO1	0.00143713	-0.451151
P09486	SPARC	0.418493	-0.113208		P09486	SPARC	1.19337e-05	-0.595962
P09493	TPM1	0.0206088	-0.318255		P09493	TPM1	0.000550015	-0.485345
P09496	CLTA	0.0568617	0.263506		P09496	CLTA	0.288392	0.156101
P09497	CLTB	0.855109	-0.025641		P09497	CLTB	0.580152	0.0816327
P09525	ANXA4	0.871842	0.0226576		P09525	ANXA4	0.00960451	0.372015
P09543	CNP	0.0119502	-0.344299		P09543	CNP	0.028204	-0.317738
P09601	HMOX1	0.0125275	-0.342122		P09601	HMOX1	0.00131666	-0.454407
P09619	PDGFRB	0.0158158	-0.331156		P09619	PDGFRB	8.721e-05	-0.542879
P09622	DLD	0.110345	0.221819		P09622	DLD	0.0280361	0.318063
P09651	HNRNPA1	0.618261	0.0844002		P09651	HNRNPA1	0.347617	0.187424
P09661	SNRPA1	0.115312	0.218836		P09661	SNRPA1	0.00557217	0.396548
P09668	CTSH	0.894087	-0.0187067		P09668	CTSH	0.371565	-0.131568
P09669	COX6C	0.00179454	0.422109		P09669	COX6C	0.00641522	0.39036
P09871	C1S	0.135516	-0.207628		P09871	C1S	8.79366e-07	-0.656644
P09874	PARP1	0.147802	0.201419		P09874	PARP1	0.31775	0.146982
P09913	IFIT2	0.239282	-0.210227		P09913	IFIT2	0.0169752	-0.381984
P09914	IFIT1	0.125031	-0.213272		P09914	IFIT1	0.126181	-0.22373
P09917	ALOX5	0.0565506	-0.263828		P09917	ALOX5	0.00283822	-0.424772
P09936	UCHL1	0.0668618	-0.25383		P09936	UCHL1	1.1998e-06	-0.649696
P09960	LTA4H	0.360421	-0.127883		P09960	LTA4H	0.0301664	-0.314047
P09972	ALDOC	0.0204422	-0.318658		P09972	ALDOC	0.00327086	-0.419019
P0C0L4	C4A	0.0978565	-0.30812		P0C0L4	C4A	0.000665403	-0.58629
P0C7P0	CISD3	0.748708	-0.052834		P0C7P0	CISD3	0.659537	-0.0885226
P0DOX2	NA	0.896816	-0.0182229		P0DOX2	NA	0.833151	0.031155
P0DOX7	NA	0.0605408	-0.259797		P0DOX7	NA	0.00012593	-0.532132
P10109	FDX1	0.169307	0.191421		P10109	FDX1	0.0912655	0.246526
P10153	RNASE2	0.760672	-0.042735		P10153	RNASE2	0.741501	-0.0487408
P10155	TROVE2	0.0127694	-0.341235		P10155	TROVE2	0.0106324	-0.367238
P10253	GAA	0.286027	0.149008		P10253	GAA	0.0978697	-0.24175
P10301	RRAS	0.004525	-0.386309		P10301	RRAS	4.28889e-05	-0.562744
P10321	HLA-C	0.654559	-0.0627318		P10321	HLA-C	0.686578	0.0595962
P10398	ARAF	0.9472	-0.0099445		P10398	ARAF	0.630069	-0.0727105
P10412	HIST1H1E	0.302641	0.144009		P10412	HIST1H1E	0.0975616	0.241967
P10515	DLAT	0.538734	-0.0861151		P10515	DLAT	0.0917044	0.246201
P10586	PTPRF	0.862789	-0.0242703		P10586	PTPRF	0.00111241	0.460595
P10599	TXN	0.00490555	0.383003		P10599	TXN	2.69977e-05	0.575119
P10606	COX5B	0.0931495	0.233027		P10606	COX5B	0.00958219	0.372123
P10619	CTSA	0.370256	0.125302		P10619	CTSA	0.409203	0.121581
P10620	MGST1	0.307965	0.143857		P10620	MGST1	0.159062	0.213307
P10643	C7	0.20448	-0.176907		P10643	C7	5.42579e-06	-0.615067
P10644	PRKAR1A	0.037638	-0.286889		P10644	PRKAR1A	0.00277003	-0.425749
P10645	CHGA	0.146161	0.202225		P10645	CHGA	0.362885	0.133956
P10768	ESD	0.436705	-0.108853		P10768	ESD	0.902573	-0.0181285
P10809	HSPD1	0.191225	0.182148		P10809	HSPD1	0.00797403	0.380591
P10909	CLU	0.152301	-0.199242		P10909	CLU	4.51133e-07	-0.671515
P10915	HAPLN1	0.302322	0.187683		P10915	HAPLN1	0.466209	0.167532
P11021	HSPA5	0.556031	0.0824867		P11021	HSPA5	0.0014455	0.450934
P11047	LAMC1	0.00672497	-0.369779		P11047	LAMC1	7.67331e-07	-0.659683
P11117	ACP2	0.343599	-0.132398		P11117	ACP2	0.37077	-0.131785
P11142	HSPA8	0.207841	0.175617		P11142	HSPA8	0.00479133	0.403061
P11166	SLC2A1	0.469804	-0.101193		P11166	SLC2A1	0.644815	-0.0680634
P11171	EPB41	0.646259	0.0643445		P11171	EPB41	0.888613	0.0207338
P11172	UMPS	0.0724624	0.248911		P11172	UMPS	0.0011025	0.460921
P11177	PDHB	0.999312	-0.000161264		P11177	PDHB	0.951051	-0.00911854
P11182	DBT	0.349849	-0.130705		P11182	DBT	0.908398	0.017043
P11215	ITGAM	0.0892816	-0.235768		P11215	ITGAM	0.036472	-0.303409
P11216	PYGB	0.889085	-0.0195936		P11216	PYGB	0.918312	0.0151976
P11217	PYGM	0.01953	-0.320916		P11217	PYGM	0.0201355	-0.335649
P11233	RALA	0.3109	0.14159		P11233	RALA	0.937007	-0.0117238
P11234	RALB	0.0219488	-0.31511		P11234	RALB	0.336848	0.141337
P11274	BCR	0.356781	-0.138699		P11274	BCR	0.572181	-0.0872445
P11277	SPTB	0.0664186	-0.254233		P11277	SPTB	0.0202625	-0.335323
P11279	LAMP1	0.895451	-0.0184648		P11279	LAMP1	0.690374	0.0588363
P11310	ACADM	0.869577	-0.0230608		P11310	ACADM	0.364454	0.133521
P11387	TOP1	0.0680252	0.252782		P11387	TOP1	0.107302	0.235345
P11388	TOP2A	0.475421	0.103001		P11388	TOP2A	0.0238102	0.326856
P11413	G6PD	0.574374	-0.078697		P11413	G6PD	0.521984	-0.094442
P11441	UBL4A	0.329082	-0.169468		P11441	UBL4A	0.64594	0.0814362
P11498	PC	0.905469	0.0166909		P11498	PC	0.0273729	-0.319366
P11532	DMD	0.0167732	-0.328334		P11532	DMD	0.00893313	-0.37538
P11586	MTHFD1	0.122294	0.214804		P11586	MTHFD1	0.0252567	0.323708
P11678	EPX	0.0488659	0.272295		P11678	EPX	0.333492	0.142314
P11717	IGF2R	0.643778	0.0648283		P11717	IGF2R	0.84868	-0.0282241
P11766	ADH5	0.0746691	-0.247057		P11766	ADH5	0.0529434	-0.281481
P11802	CDK4	0.250002	-0.2125		P11802	CDK4	0.138329	-0.272177
P11908	PRPS2	0.629243	0.0705102		P11908	PRPS2	0.00120889	0.457555
P11940	PABPC1	0.0937737	0.234867		P11940	PABPC1	0.593284	0.0806044
P12004	PCNA	0.010026	0.352282		P12004	PCNA	0.0120229	0.361376
P12081	HARS	0.217066	-0.17215		P12081	HARS	0.0508066	0.283977
P12104	FABP2	0.00199614	0.430108		P12104	FABP2	0.0529848	0.284459
P12109	COL6A1	0.0941951	-0.232301		P12109	COL6A1	0.000614791	-0.481546
P12110	COL6A2	0.0353124	-0.290356		P12110	COL6A2	2.79038e-05	-0.574251
P12111	COL6A3	0.030225	-0.298662		P12111	COL6A3	1.52802e-05	-0.589774
P12235	SLC25A4	0.0190558	-0.322125		P12235	SLC25A4	0.0419274	-0.295376
P12236	SLC25A6	0.789426	0.0408432		P12236	SLC25A6	0.0805536	0.254885
P12268	IMPDH2	0.2106	0.174569		P12268	IMPDH2	0.271142	0.161746
P12270	TPR	0.326131	0.137236		P12270	TPR	0.129018	0.222102
P12277	CKB	0.368399	-0.125786		P12277	CKB	0.253041	-0.167933
P12429	ANXA3	0.0687492	-0.252137		P12429	ANXA3	0.71276	-0.0543856
P12532	CKMT1A	0.000122743	0.509192		P12532	CKMT1A	0.00312613	0.420864
P12544	GZMA	0.1556	-0.220175		P12544	GZMA	0.0154433	-0.373146
P12694	BCKDHA	0.456404	0.104257		P12694	BCKDHA	0.010755	0.366696
P12724	RNASE3	0.480531	0.0987744		P12724	RNASE3	0.610305	0.075228
P12814	ACTN1	0.00216257	-0.415175		P12814	ACTN1	1.69007e-06	-0.641989
P12821	ACE	0.173351	-0.189647		P12821	ACE	0.00646253	-0.390035
P12830	CDH1	0.00489594	0.383083		P12830	CDH1	3.71214e-05	0.566652
P12931	SRC	0.121724	0.215127		P12931	SRC	0.283678	0.15762
P12955	PEPD	0.517584	-0.0906305		P12955	PEPD	0.371167	-0.131676
P12956	XRCC6	0.0471016	0.274391		P12956	XRCC6	0.0796314	0.255645
P13010	XRCC5	0.203022	0.177471		P13010	XRCC5	0.000488305	0.489362
P13073	COX4I1	0.0511828	0.269634		P13073	COX4I1	0.000142496	0.528441
P13284	IFI30	0.339766	0.133446		P13284	IFI30	0.100204	-0.240122
P13473	LAMP2	0.708933	0.0615385		P13473	LAMP2	0.202151	-0.211292
P13489	RNH1	0.0855411	-0.23851		P13489	RNH1	0.0012861	-0.455276
P13498	CYBA	0.209111	-0.175133		P13498	CYBA	0.84062	-0.0297438
P13591	NCAM1	0.275378	-0.152314		P13591	NCAM1	0.108969	-0.23426
P13611	VCAN	0.615118	-0.0704725		P13611	VCAN	2.29641e-08	-0.732957
P13612	ITGA4	0.0884096	-0.238709		P13612	ITGA4	0.0478419	-0.293864
P13637	ATP1A3	0.278494	-0.162874		P13637	ATP1A3	0.0673284	-0.28885
P13639	EEF2	0.00577442	0.37623		P13639	EEF2	0.00630601	0.39112
P13667	PDIA4	0.0462392	0.275439		P13667	PDIA4	0.00395179	0.411203
P13671	C6	0.109818	-0.222142		P13671	C6	3.11626e-07	-0.679766
P13674	P4HA1	0.146324	-0.202145		P13674	P4HA1	0.00938331	-0.3731
P13693	TPT1	0.245989	-0.165158		P13693	TPT1	0.963512	-0.00696886
P13716	ALAD	0.192222	-0.181745		P13716	ALAD	0.0187433	-0.33934
P13726	F3	0.826709	0.0366561		P13726	F3	0.44748	-0.132213
P13727	PRG2	0.123785	0.222755		P13727	PRG2	0.975074	0.00466782
P13747	HLA-E	0.299106	-0.145057		P13747	HLA-E	0.406683	-0.122232
P13762	HLA-DRB4	0.501593	-0.102503		P13762	HLA-DRB4	0.987452	0.00273553
P13796	LCP1	0.261513	-0.156749		P13796	LCP1	0.112189	-0.232197
P13797	PLS3	0.952996	-0.00830511		P13797	PLS3	1.44477e-05	-0.591185
P13798	APEH	0.787997	0.0377358		P13798	APEH	9.57912e-05	0.540165
P13804	ETFA	0.00420422	0.389292		P13804	ETFA	0.0262969	0.321537
P13807	GYS1	0.273331	-0.152959		P13807	GYS1	0.0681556	-0.26574
P13861	PRKAR2A	0.318457	-0.139413		P13861	PRKAR2A	0.32905	-0.143617
P13866	SLC5A1	0.234082	-0.278195		P13866	SLC5A1	0.435828	0.133591
P13984	GTF2F2	0.0325628	0.294711		P13984	GTF2F2	5.97221e-06	0.612788
P13987	CD59	0.578708	-0.07781		P13987	CD59	0.0013677	-0.452996
P13995	MTHFD2	0.362427	0.158263		P13995	MTHFD2	0.0376148	0.359206
P14174	MIF	0.0190871	-0.322045		P14174	MIF	0.00128988	-0.455167
P14207	FOLR2	0.357684	-0.128608		P14207	FOLR2	0.0145932	-0.351932
P14209	CD99	0.439681	-0.117787		P14209	CD99	0.017076	-0.367798
P14314	PRKCSH	0.0268367	0.30487		P14314	PRKCSH	0.360149	0.134716
P14317	HCLS1	0.540881	0.0902084		P14317	HCLS1	0.0360531	-0.346847
P14324	FDPS	0.481971	0.0984519		P14324	FDPS	0.00403468	0.410334
P14384	CPM	0.609114	0.0731222		P14384	CPM	0.20967	-0.19731
P14406	COX7A2	0.001242	0.465927		P14406	COX7A2	0.000206407	0.596639
P14410	SI	0.856243	0.0322383		P14410	SI	0.873034	-0.0280112
P14543	NID1	0.00993644	-0.352685		P14543	NID1	3.13016e-05	-0.571211
P14550	AKR1A1	0.787112	0.0378971		P14550	AKR1A1	0.917729	0.0153061
P14555	PLA2G2A	0.575948	0.0783745		P14555	PLA2G2A	0.131128	-0.220908
P14618	PKM	0.00549205	-0.378326		P14618	PKM	0.675774	-0.0617673
P14621	ACYP2	0.000351512	-0.486244		P14621	ACYP2	0.0794436	-0.261425
P14625	HSP90B1	0.0899548	0.235285		P14625	HSP90B1	0.086826	0.249891
P14735	IDE	0.802648	0.035075		P14735	IDE	0.157863	0.206904
P14780	MMP9	0.236604	-0.165135		P14780	MMP9	0.661291	-0.0646982
P14854	COX6B1	0.0672181	0.253507		P14854	COX6B1	0.00190247	0.440512
P14866	HNRNPL	0.00589768	0.375343		P14866	HNRNPL	0.0259288	0.322297
P14868	DARS	0.0708652	0.250282		P14868	DARS	0.000732863	0.475467
P14923	JUP	0.0419377	0.280922		P14923	JUP	4.44545e-05	0.561767
P14927	UQCRB	0.19564	0.180374		P14927	UQCRB	0.0377415	0.301455
P15086	CPB1	0.506868	-0.119318		P15086	CPB1	0.130749	-0.22859
P15088	CPA3	0.0287313	-0.301322		P15088	CPA3	0.0121593	-0.360834
P15090	FABP4	0.0467683	-0.274794		P15090	FABP4	0.000367134	-0.498806
P15104	GLUL	0.217284	-0.172069		P15104	GLUL	0.397934	-0.124512
P15121	AKR1B1	0.167492	-0.192227		P15121	AKR1B1	0.00060898	-0.481871
P15144	ANPEP	0.662901	-0.0611192		P15144	ANPEP	0.137017	-0.217651
P15151	PVR	0.902136	0.020075		P15151	PVR	0.983485	-0.00381971
P15153	RAC2	0.901685	-0.0204453		P15153	RAC2	0.5065	-0.125695
P15169	CPN1	0.639535	-0.0691489		P15169	CPN1	0.000301458	-0.515264
P15170	GSPT1	0.495765	0.0953878		P15170	GSPT1	5.33125e-05	0.556774
P15289	ARSA	0.138787	0.205935		P15289	ARSA	0.783006	-0.0407078
P15291	B4GALT1	0.627956	0.0918799		P15291	B4GALT1	0.307684	-0.203297
P15311	EZR	0.0301327	0.298823		P15311	EZR	0.0452288	0.290925
P15374	UCHL3	0.217502	0.171988		P15374	UCHL3	0.0702666	0.263786
P15428	HPGD	0.999759	-8.53752e-05		P15428	HPGD	0.337296	-0.144372
P15498	VAV1	0.471939	-0.10071		P15498	VAV1	0.180229	-0.196483
P15529	CD46	0.0136603	0.338091		P15529	CD46	0.00385029	0.412288
P15531	NME1	0.490296	0.0965973		P15531	NME1	0.0010829	0.461572
P15559	NQO1	0.954829	0.00798258		P15559	NQO1	0.622241	-0.0727312
P15586	GNS	0.924632	-0.0133043		P15586	GNS	0.153908	-0.208858
P15735	PHKG2	0.785076	-0.0456286		P15735	PHKG2	0.894592	0.0232493
P15848	ARSB	0.598982	0.0776162		P15848	ARSB	0.000255087	-0.525955
P15880	RPS2	0.00110492	0.439526		P15880	RPS2	6.08203e-06	0.612353
P15907	ST6GAL1	0.572423	0.0942116		P15907	ST6GAL1	0.192208	0.222136
P15924	DSP	0.0819256	0.241251		P15924	DSP	0.000157044	0.52551
P15927	RPA2	0.605664	-0.0730812		P15927	RPA2	0.378505	-0.134124
P15941	MUC1	0.696999	0.0551524		P15941	MUC1	0.647556	0.0698287
P15954	COX7C	0.000839105	0.44904		P15954	COX7C	0.0435121	0.293205
P16035	TIMP2	0.0696243	-0.267229		P16035	TIMP2	7.91039e-05	-0.605427
P16050	ALOX15	0.124596	0.213514		P16050	ALOX15	0.927655	-0.0134607
P16070	CD44	0.00164334	-0.425335		P16070	CD44	5.55142e-06	-0.614525
P16083	NQO2	0.154275	-0.202262		P16083	NQO2	0.000849167	-0.479864
P16104	H2AFX	0.929695	-0.0133827		P16104	H2AFX	0.0705321	-0.278768
P16144	ITGB4	0.250526	0.160377		P16144	ITGB4	0.00655807	0.389383
P16152	CBR1	0.49248	-0.0961135		P16152	CBR1	0.629554	-0.0712115
P16157	ANK1	0.0663303	-0.254314		P16157	ANK1	0.0637559	-0.269974
P16219	ACADS	0.308131	0.142396		P16219	ACADS	0.0687368	0.265198
P16234	PDGFRA	0.138523	-0.226779		P16234	PDGFRA	0.0710817	-0.296422
P16278	GLB1	0.373051	0.124577		P16278	GLB1	0.6969	0.0575337
P16284	PECAM1	0.048454	-0.272779		P16284	PECAM1	7.66692e-05	-0.54657
P16298	PPP3CB	0.091794	-0.251557		P16298	PPP3CB	0.00472306	-0.491569
P16333	NCK1	0.558357	-0.0820029		P16333	NCK1	0.14875	-0.211463
P16401	HIST1H1B	0.184737	0.184809		P16401	HIST1H1B	0.00893313	0.37538
P16402	HIST1H1D	0.554328	0.0836677		P16402	HIST1H1D	0.0598011	0.283136
P16403	HIST1H1C	0.457302	0.106154		P16403	HIST1H1C	0.000999828	0.473944
P16422	EPCAM	0.000557045	0.462748		P16422	EPCAM	7.1599e-06	0.608446
P16435	POR	0.773419	0.0403967		P16435	POR	0.649581	-0.0670864
P16442	ABO	0.498862	0.100833		P16442	ABO	0.010408	0.388855
P16444	DPEP1	0.0348638	-0.312612		P16444	DPEP1	0.402503	0.123317
P16452	EPB42	0.0387054	-0.285357		P16452	EPB42	0.0187433	-0.33934
P16455	MGMT	0.634712	-0.0666022		P16455	MGMT	0.694178	-0.0580764
P16615	ATP2A2	0.577919	-0.0779713		P16615	ATP2A2	0.238748	0.173035
P16671	CD36	0.0971477	-0.230285		P16671	CD36	0.00264518	-0.427594
P16870	CPE	0.0730526	0.250832		P16870	CPE	0.0348801	-0.316074
P16885	PLCG2	0.758481	-0.0431382		P16885	PLCG2	0.672545	0.0624186
P16930	FAH	0.0931495	-0.233027		P16930	FAH	0.126745	-0.223404
P16949	STMN1	0.66236	-0.0644811		P16949	STMN1	0.0883848	0.257049
P16989	YBX3	0.589638	-0.0926641		P16989	YBX3	0.685688	-0.0830769
P17050	NAGA	0.769457	-0.0411224		P17050	NAGA	0.0955777	-0.243378
P17096	HMGA1	0.189267	0.186606		P17096	HMGA1	0.00414652	0.436674
P17152	TMEM11	0.533823	0.0898439		P17152	TMEM11	0.423552	0.119218
P17174	GOT1	0.876827	-0.0217707		P17174	GOT1	0.000831878	0.471016
P17213	BPI	0.800869	0.0353975		P17213	BPI	0.455644	-0.109965
P17252	PRKCA	0.138787	-0.205935		P17252	PRKCA	0.0378848	-0.301238
P17301	ITGA2	0.134132	0.208353		P17301	ITGA2	0.0107797	0.366587
P17480	UBTF	0.249085	0.160861		P17480	UBTF	0.415543	0.119952
P17568	NDUFB7	0.225456	0.169086		P17568	NDUFB7	0.742614	0.0485237
P17612	PRKACA	0.230869	-0.16715		P17612	PRKACA	0.0128038	-0.358337
P17655	CAPN2	0.102022	-0.22706		P17655	CAPN2	0.00654206	-0.389492
P17661	DES	0.00840785	-0.360103		P17661	DES	0.0110039	-0.36561
P17677	GAP43	0.0855345	-0.248265		P17677	GAP43	0.13437	-0.240713
P17706	PTPN2	0.565353	0.0921603		P17706	PTPN2	0.130668	0.277419
P17812	CTPS1	0.0340674	-0.292292		P17812	CTPS1	0.928823	0.0132436
P17813	ENG	0.290521	-0.147637		P17813	ENG	0.0196758	-0.336843
P17844	DDX5	0.0932653	0.232946		P17844	DDX5	0.00482796	0.402736
P17858	PFKL	0.0194344	0.321158		P17858	PFKL	0.0262969	0.321537
P17900	GM2A	0.751481	-0.0444283		P17900	GM2A	0.748743	0.0473296
P17931	LGALS3	0.00917761	0.356233		P17931	LGALS3	0.000166293	0.523773
P17980	PSMC3	0.571625	-0.0792614		P17980	PSMC3	0.00579839	0.394811
P17987	TCP1	0.51162	0.0919207		P17987	TCP1	0.0305243	0.313396
P18031	PTPN1	0.590203	0.0754717		P18031	PTPN1	0.472807	0.10584
P18065	IGFBP2	0.439713	-0.112653		P18065	IGFBP2	0.328151	0.145467
P18074	ERCC2	0.156178	-0.320779		P18074	ERCC2	0.490231	0.128226
P18077	RPL35A	0.0555489	0.264877		P18077	RPL35A	0.0041191	0.409466
P18084	ITGB5	0.139102	-0.205773		P18084	ITGB5	5.65352e-05	-0.555145
P18085	ARF4	0.530375	0.0878891		P18085	ARF4	0.42151	-0.118432
P18124	RPL7	0.0477738	0.273585		P18124	RPL7	0.0582484	0.275619
P18206	VCL	0.00345675	-0.397113		P18206	VCL	0.000181743	-0.521059
P18283	GPX2	0.00532439	0.379616		P18283	GPX2	6.86001e-07	0.66218
P18428	LBP	0.408305	-0.12051		P18428	LBP	0.00140937	-0.492871
P18433	PTPRA	0.218284	0.191332		P18433	PTPRA	0.024826	-0.360324
P18440	NAT1	0.183669	0.201581		P18440	NAT1	0.00609878	0.445946
P18564	ITGB6	0.0375182	-0.335223		P18564	ITGB6	0.0279224	-0.34041
P18583	SON	0.0212481	0.322896		P18583	SON	0.667101	0.0681468
P18621	RPL17	0.00740021	0.365667		P18621	RPL17	0.00128988	0.455167
P18669	PGAM1	0.116959	-0.217868		P18669	PGAM1	0.224734	-0.178246
P18754	RCC1	0.934688	-0.0115304		P18754	RCC1	0.362885	0.133956
P18827	SDC1	0.0801478	0.257979		P18827	SDC1	0.714657	-0.0572335
P18858	LIG1	0.00737265	0.365828		P18858	LIG1	0.331267	0.142966
P18887	XRCC1	0.0524882	0.285037		P18887	XRCC1	0.785746	-0.0425853
P19075	TSPAN8	0.0505422	0.27036		P19075	TSPAN8	2.08466e-05	0.58185
P19174	PLCG1	0.372429	-0.124738		P19174	PLCG1	0.00953768	-0.37234
P19320	VCAM1	0.583056	0.0769231		P19320	VCAM1	0.000102061	-0.53832
P19338	NCL	0.0136368	0.338171		P19338	NCL	0.00572685	0.395354
P19367	HK1	0.00338685	-0.39792		P19367	HK1	0.000551776	-0.485237
P19387	POLR2C	0.767573	0.045191		P19387	POLR2C	0.977959	-0.00445669
P19388	POLR2E	0.342417	0.132721		P19388	POLR2E	0.662894	0.0643726
P19404	NDUFV2	0.831253	0.0299145		P19404	NDUFV2	0.21103	-0.183565
P19447	ERCC3	0.104737	-0.267316		P19447	ERCC3	0.844015	-0.0344538
P19474	TRIM21	0.0084233	-0.360023		P19474	TRIM21	0.0279803	-0.318172
P19525	EIF2AK2	0.942008	0.0102403		P19525	EIF2AK2	0.158975	0.206361
P19623	SRM	0.241731	-0.163361		P19623	SRM	0.0026596	-0.427377
P19652	ORM2	0.565086	-0.0848893		P19652	ORM2	0.00204551	-0.472125
P19784	CSNK2A2	0.740331	-0.0469564		P19784	CSNK2A2	0.138148	0.224374
P19801	AOC1	5.64025e-06	0.588292		P19801	AOC1	0.101308	0.239362
P19823	ITIH2	0.0551527	-0.278984		P19823	ITIH2	8.13082e-07	-0.70453
P19827	ITIH1	0.215762	-0.172633		P19827	ITIH1	4.25518e-07	-0.672818
P19838	NFKB1	0.0617814	0.258587		P19838	NFKB1	0.304591	-0.150999
P19878	NCF2	0.413843	-0.114336		P19878	NCF2	0.567585	-0.0843465
P19971	TYMP	0.585831	-0.0763587		P19971	TYMP	0.00251846	-0.429548
P20020	ATP2B1	0.816921	-0.0324948		P20020	ATP2B1	0.13055	-0.221233
P20036	HLA-DPA1	0.701915	0.071371		P20036	HLA-DPA1	0.509697	-0.144269
P20042	EIF2S2	0.0165501	0.328979		P20042	EIF2S2	0.029403	0.315458
P20073	ANXA7	0.0496284	-0.271408		P20073	ANXA7	0.0706235	-0.263461
P20160	AZU1	0.121582	-0.215207		P20160	AZU1	0.112704	-0.231871
P20290	BTF3	0.219285	0.203633		P20290	BTF3	0.494364	0.127016
P20292	ALOX5AP	0.371034	-0.130306		P20292	ALOX5AP	0.0605296	-0.273231
P20338	RAB4A	0.811036	-0.033894		P20338	RAB4A	0.635788	-0.072332
P20339	RAB5A	0.622055	-0.0704977		P20339	RAB5A	0.0651129	-0.287578
P20340	RAB6A	0.0354707	-0.290114		P20340	RAB6A	0.00897518	-0.375163
P20585	MSH3	0.0501113	0.297674		P20585	MSH3	0.00826311	0.409582
P20591	MX1	0.28999	-0.147799		P20591	MX1	0.14146	0.215263
P20592	MX2	0.177908	-0.189533		P20592	MX2	0.192165	-0.19556
P20618	PSMB1	0.600596	0.0733753		P20618	PSMB1	0.624848	-0.0721884
P20645	M6PR	0.559522	0.081761		P20645	M6PR	0.505312	0.0982414
P20674	COX5A	0.00138405	0.431543		P20674	COX5A	0.000432929	0.493378
P20700	LMNB1	0.0335595	0.293098		P20700	LMNB1	0.0406941	0.297112
P20701	ITGAL	0.34955	-0.130785		P20701	ITGAL	0.0128612	-0.35812
P20702	ITGAX	0.318739	0.139332		P20702	ITGAX	0.0415492	-0.309232
P20711	DDC	0.050684	0.270198		P20711	DDC	0.325378	0.144703
P20742	PZP	0.715595	-0.0844156		P20742	PZP	0.00760681	-0.467009
P20774	OGN	0.0691135	-0.251814		P20774	OGN	0.00109921	-0.461029
P20810	CAST	0.292385	-0.147073		P20810	CAST	0.694178	0.0580764
P20815	CYP3A5	0.0707427	0.263352		P20815	CYP3A5	0.013681	0.39884
P20839	IMPDH1	0.205736	-0.176423		P20839	IMPDH1	0.608138	-0.0801873
P20851	C4BPB	0.823194	0.0410557		P20851	C4BPB	0.227812	-0.244444
P20908	COL5A1	0.208475	-0.175375		P20908	COL5A1	2.21093e-05	-0.58033
P20936	RASA1	0.133826	-0.208515		P20936	RASA1	0.821116	0.0334347
P20962	PTMS	0.0249226	0.317839		P20962	PTMS	0.054319	0.307129
P21266	GSTM3	0.123153	-0.21432		P21266	GSTM3	0.000603219	-0.482197
P21281	ATP6V1B2	0.594191	0.0746654		P21281	ATP6V1B2	0.0101774	-0.369301
P21283	ATP6V1C1	0.872748	0.0224964		P21283	ATP6V1C1	0.0743966	-0.260096
P21291	CSRP1	0.0253659	-0.307773		P21291	CSRP1	0.00383027	-0.412505
P21333	FLNA	0.00072571	-0.453959		P21333	FLNA	5.78453e-06	-0.613548
P21359	NF1	0.539497	-0.0859539		P21359	NF1	0.32905	-0.143617
P21397	MAOA	0.154844	0.198033		P21397	MAOA	0.0171374	0.343899
P21399	ACO1	0.259783	-0.157313		P21399	ACO1	0.07477	-0.25977
P21589	NT5E	0.00346381	-0.397033		P21589	NT5E	8.49923e-07	-0.657403
P21695	GPD1	0.457104	-0.104096		P21695	GPD1	0.293842	-0.154364
P21741	MDK	0.247653	0.203361		P21741	MDK	0.555588	0.104354
P21757	MSR1	0.136284	-0.228048		P21757	MSR1	4.56538e-05	-0.589097
P21796	VDAC1	0.0904058	0.234962		P21796	VDAC1	0.000269262	0.508793
P21810	BGN	0.383409	-0.121916		P21810	BGN	1.32812e-06	-0.647416
P21912	SDHB	0.910939	0.0157233		P21912	SDHB	0.566585	-0.0845636
P21926	CD9	0.353753	-0.129657		P21926	CD9	0.0688535	-0.265089
P21953	BCKDHB	0.106441	0.224238		P21953	BCKDHB	0.0231849	0.328267
P21964	COMT	0.427206	0.111111		P21964	COMT	0.207225	0.185085
P21980	TGM2	0.187077	-0.183841		P21980	TGM2	0.000957181	-0.466023
P22033	MUT	0.14292	0.203838		P22033	MUT	0.568085	0.084238
P22059	OSBP	0.0263386	0.305838		P22059	OSBP	0.12229	0.22601
P22061	PCMT1	0.221896	-0.170376		P22061	PCMT1	0.0308857	-0.312744
P22087	FBL	0.0753513	0.246493		P22087	FBL	0.203202	0.186713
P22102	GART	0.10352	0.226093		P22102	GART	0.000233035	0.513352
P22105	TNXB	0.0706791	-0.250443		P22105	TNXB	0.0010384	-0.463092
P22234	PAICS	0.0166335	0.328737		P22234	PAICS	0.00151844	0.449088
P22307	SCP2	0.00159318	0.426463		P22307	SCP2	0.00058437	0.483283
P22314	UBA1	0.207841	0.175617		P22314	UBA1	0.924734	-0.0140035
P22352	GPX3	0.220131	-0.171021		P22352	GPX3	0.000427297	-0.493812
P22570	FDXR	0.127371	0.211982		P22570	FDXR	0.124688	0.224598
P22626	HNRNPA2B1	0.0182269	0.324303		P22626	HNRNPA2B1	0.0403149	0.297655
P22676	CALB2	0.43228	-0.109902		P22676	CALB2	0.00893313	-0.37538
P22681	CBL	0.00942565	-0.413158		P22681	CBL	0.497444	-0.128365
P22694	PRKACB	0.0373612	-0.287292		P22694	PRKACB	0.0494514	-0.285606
P22695	UQCRC2	0.0207094	0.318013		P22695	UQCRC2	0.000122746	0.532892
P22748	CA4	0.955712	0.00816327		P22748	CA4	0.889775	0.0205167
P22792	CPN2	0.116821	-0.217949		P22792	CPN2	5.10576e-05	-0.557968
P22830	FECH	0.183188	-0.185454		P22830	FECH	0.000197797	-0.518454
P22894	MMP8	0.159918	-0.226266		P22894	MMP8	0.111497	-0.249169
P22897	MRC1	0.0932653	-0.232946		P22897	MRC1	3.62329e-05	-0.567304
P23141	CES1	0.0142347	-0.336155		P23141	CES1	0.0110796	-0.365284
P23142	FBLN1	0.414506	-0.114175		P23142	FBLN1	6.37424e-08	-0.714503
P23193	TCEA1	0.0243851	0.309789		P23193	TCEA1	0.00319351	0.419996
P23219	PTGS1	0.0953676	-0.231495		P23219	PTGS1	0.00999095	-0.370169
P23229	ITGA6	0.0844649	0.239316		P23229	ITGA6	0.00152284	0.44898
P23246	SFPQ	0.00810414	0.361716		P23246	SFPQ	0.0128038	0.358337
P23284	PPIB	0.628152	0.0678923		P23284	PPIB	0.63165	-0.0707772
P23368	ME2	0.785341	-0.0382196		P23368	ME2	0.281674	0.158272
P23381	WARS	0.52396	-0.0892598		P23381	WARS	0.446308	0.112245
P23396	RPS3	0.0479092	0.273424		P23396	RPS3	0.00149666	0.449631
P23458	JAK1	0.100663	-0.227947		P23458	JAK1	0.49919	-0.0996526
P23469	PTPRE	0.217721	-0.189288		P23469	PTPRE	0.507738	-0.104773
P23497	SP100	0.819484	-0.0349144		P23497	SP100	0.233022	-0.200569
P23526	AHCY	0.487029	0.097323		P23526	AHCY	0.00060131	0.482306
P23528	CFL1	0.220572	0.17086		P23528	CFL1	0.21433	0.182262
P23588	EIF4B	0.918239	0.0144332		P23588	EIF4B	0.0833711	0.252605
P23610	F8A1	0.0251793	0.38518		P23610	F8A1	0.852957	-0.0340909
P23634	ATP2B4	0.00325079	-0.399532		P23634	ATP2B4	6.96794e-05	-0.549284
P23743	DGKA	0.0557021	-0.264715		P23743	DGKA	0.279679	-0.158923
P23786	CPT2	0.000291471	0.48339		P23786	CPT2	2.51231e-06	0.632979
P23919	DTYMK	0.0638946	0.256572		P23919	DTYMK	0.00530031	0.398719
P23921	RRM1	0.302641	0.144009		P23921	RRM1	0.0243504	0.325662
P23946	CMA1	0.0671289	-0.253588		P23946	CMA1	0.0122417	-0.360508
P24043	LAMA2	0.0931495	-0.233027		P24043	LAMA2	0.889194	-0.0206253
P24158	PRTN3	0.229734	-0.167554		P24158	PRTN3	0.52728	-0.0932479
P24298	GPT	0.122562	0.223469		P24298	GPT	0.0692046	0.264763
P24386	CHM	0.316888	-0.15054		P24386	CHM	0.570709	-0.0886439
P24534	EEF1B2	0.0678452	0.252943		P24534	EEF1B2	0.0997339	0.240447
P24539	ATP5F1	0.564192	0.0807934		P24539	ATP5F1	0.783006	0.0407078
P24557	TBXAS1	0.485581	-0.0976455		P24557	TBXAS1	0.00585619	-0.394377
P24666	ACP1	0.176148	0.188437		P24666	ACP1	0.536978	0.0910769
P24752	ACAT1	0.768137	-0.0413643		P24752	ACAT1	0.917729	-0.0153061
P24821	TNC	0.00868964	-0.358652		P24821	TNC	0.00350371	-0.416196
P24844	MYL9	0.0168294	-0.328173		P24844	MYL9	1.97344e-05	-0.583261
P24928	POLR2A	0.423507	0.111998		P24928	POLR2A	0.0625572	0.271168
P24941	CDK2	0.236373	-0.165215		P24941	CDK2	0.31667	0.147308
P25092	GUCY2C	0.308867	0.174003		P25092	GUCY2C	0.0276542	0.385027
P25098	ADRBK1	0.949332	0.00895017		P25098	ADRBK1	0.360539	0.134607
P25189	MPZ	0.181839	-0.200123		P25189	MPZ	0.0131417	-0.406354
P25205	MCM3	0.11274	0.220368		P25205	MCM3	0.0269382	0.320234
P25311	AZGP1	0.200746	-0.178358		P25311	AZGP1	7.57977e-05	-0.546895
P25325	MPST	0.0198193	0.32019		P25325	MPST	0.00103218	0.463309
P25398	RPS12	0.0621157	0.258265		P25398	RPS12	0.133656	0.219496
P25440	BRD2	0.20135	0.189524		P25440	BRD2	0.986121	0.00283607
P25445	FAS	0.0483856	0.272859		P25445	FAS	0.837171	-0.0303951
P25685	DNAJB1	0.0818211	0.241332		P25685	DNAJB1	0.12731	0.223079
P25686	DNAJB2	0.0140319	-0.346747		P25686	DNAJB2	0.074713	-0.274841
P25705	ATP5A1	0.0176038	0.325996		P25705	ATP5A1	0.016415	0.34607
P25774	CTSS	0.127666	0.211821		P25774	CTSS	0.00124145	0.456578
P25786	PSMA1	0.890903	0.0192711		P25786	PSMA1	0.022527	0.329787
P25787	PSMA2	0.908659	0.0161264		P25787	PSMA2	0.0100605	0.369844
P25788	PSMA3	0.572802	-0.0790195		P25788	PSMA3	0.333121	0.142423
P25789	PSMA4	0.761549	-0.0425738		P25789	PSMA4	0.342866	0.139601
P25815	S100P	0.784899	0.0383003		P25815	S100P	0.230211	0.176183
P25942	CD40	0.317774	-0.145408		P25942	CD40	0.317029	-0.148821
P26006	ITGA3	0.414174	-0.114256		P26006	ITGA3	0.250568	-0.168802
P26010	ITGB7	0.613897	0.0939516		P26010	ITGB7	0.697453	0.0766284
P26038	MSN	0.0346334	-0.291405		P26038	MSN	3.62329e-05	-0.567304
P26196	DDX6	0.963077	0.0065312		P26196	DDX6	0.842921	0.0293096
P26358	DNMT1	0.0818211	0.241332		P26358	DNMT1	0.0299887	0.314373
P26368	U2AF2	0.0841441	0.239558		P26368	U2AF2	0.0144973	0.352258
P26373	RPL13	0.232465	0.166586		P26373	RPL13	0.007511	0.383304
P26440	IVD	0.0333582	0.29342		P26440	IVD	0.0118342	0.362136
P26447	S100A4	0.00261309	-0.407999		P26447	S100A4	0.017064	-0.344116
P26572	MGAT1	0.699653	-0.0541042		P26572	MGAT1	0.629554	0.0712115
P26583	HMGB2	0.0117836	0.344944		P26583	HMGB2	0.0818857	0.253799
P26599	PTBP1	0.46449	0.102403		P26599	PTBP1	0.0135676	0.355515
P26639	TARS	0.85827	0.0250766		P26639	TARS	0.0624492	0.271277
P26640	VARS	0.430585	0.110305		P26640	VARS	0.732064	0.0505862
P26641	EEF1G	0.51721	0.0907112		P26641	EEF1G	0.309883	0.14937
P26885	FKBP2	0.869495	0.0233074		P26885	FKBP2	0.640733	0.071278
P27105	STOM	0.00154784	-0.427512		P27105	STOM	4.64027e-06	-0.618758
P27144	AK4	0.10415	-0.225689		P27144	AK4	0.472807	-0.10584
P27169	PON1	0.232465	-0.166586		P27169	PON1	9.12369e-05	-0.541576
P27216	ANXA13	0.00543916	0.378729		P27216	ANXA13	0.00742127	0.383847
P27338	MAOB	0.0983488	-0.229479		P27338	MAOB	0.0821542	-0.253582
P27348	YWHAQ	0.0199166	-0.319948		P27348	YWHAQ	0.151528	-0.210052
P27361	MAPK3	0.887722	-0.0198355		P27361	MAPK3	0.725978	-0.0517803
P27487	DPP4	0.761549	-0.0425738		P27487	DPP4	0.588262	-0.0798958
P27635	RPL10	0.0349977	0.29084		P27635	RPL10	0.27277	0.161203
P27694	RPA1	0.0132885	0.339381		P27694	RPA1	0.706182	-0.0556882
P27695	APEX1	0.0289982	0.300839		P27695	APEX1	0.144136	0.213851
P27701	CD82	0.52897	-0.115103		P27701	CD82	0.499525	-0.112594
P27707	DCK	0.205341	0.185845		P27707	DCK	0.198542	0.197322
P27708	CAD	0.604615	0.0725689		P27708	CAD	0.129591	0.221776
P27797	CALR	0.737976	0.0469279		P27797	CALR	0.347805	0.138189
P27816	MAP4	0.173166	-0.189727		P27816	MAP4	0.0824234	-0.253365
P27824	CANX	0.82632	0.0308015		P27824	CANX	0.931161	-0.0128094
P27918	CFP	0.135409	-0.216224		P27918	CFP	1.86917e-06	-0.697976
P27986	PIK3R1	0.00152052	-0.428157		P27986	PIK3R1	0.045562	-0.290491
P28062	PSMB8	0.968578	-0.00556362		P28062	PSMB8	0.119028	0.227964
P28065	PSMB9	0.55991	-0.0816804		P28065	PSMB9	0.0539909	0.280287
P28066	PSMA5	0.0800611	0.242703		P28066	PSMA5	0.000425899	0.493921
P28068	HLA-DMB	0.996252	-0.00111235		P28068	HLA-DMB	0.00415065	-0.490642
P28070	PSMB4	0.783572	0.0385422		P28070	PSMB4	0.502953	0.0987842
P28072	PSMB6	0.827664	-0.0305596		P28072	PSMB6	0.496846	-0.100195
P28074	PSMB5	0.243143	-0.162877		P28074	PSMB5	0.00349449	-0.416305
P28161	GSTM2	0.0148803	-0.334059		P28161	GSTM2	0.0448151	-0.291468
P28288	ABCD3	0.00629342	0.372601		P28288	ABCD3	0.000160456	0.524859
P28289	TMOD1	0.0779344	-0.249231		P28289	TMOD1	0.000133684	-0.557535
P28290	SSFA2	0.690061	-0.0582653		P28290	SSFA2	0.777359	0.0417933
P28331	NDUFS1	0.576342	0.0782938		P28331	NDUFS1	0.0764058	-0.258359
P28332	ADH6	0.334988	0.175587		P28332	ADH6	0.479211	0.125134
P28340	POLD1	0.101032	0.227705		P28340	POLD1	0.127121	0.223187
P28482	MAPK1	0.731903	-0.0480568		P28482	MAPK1	0.00161772	-0.4467
P28676	GCA	0.884542	-0.0203999		P28676	GCA	0.536978	-0.0910769
P28799	GRN	0.422167	0.112321		P28799	GRN	0.770598	0.043096
P28838	LAP3	0.153823	-0.198516		P28838	LAP3	0.000692854	-0.477421
P28906	CD34	0.000120303	-0.656062		P28906	CD34	0.030053	-0.446087
P28907	CD38	0.869124	0.0231414		P28907	CD38	0.429687	-0.11637
P29144	TPP2	0.28629	0.148928		P29144	TPP2	0.00960451	0.372015
P29218	IMPA1	0.405289	-0.116433		P29218	IMPA1	0.934084	-0.0122666
P29317	EPHA2	0.0509218	-0.396154		P29317	EPHA2	0.201454	-0.235484
P29323	EPHB2	0.583452	0.0768424		P29323	EPHB2	0.174672	0.19898
P29350	PTPN6	0.0787356	0.243751		P29350	PTPN6	0.694178	0.0580764
P29353	SHC1	0.359279	-0.141226		P29353	SHC1	0.806242	0.0404858
P29372	MPG	0.0406897	-0.300301		P29372	MPG	0.651056	-0.0842742
P29373	CRABP2	0.0172481	-0.343574		P29373	CRABP2	0.00552465	-0.428746
P29401	TKT	0.464843	0.102322		P29401	TKT	0.79774	0.0378854
P29466	CASP1	0.0149057	0.333978		P29466	CASP1	0.00245714	0.430525
P29474	NOS3	0.782272	-0.0404082		P29474	NOS3	0.339799	-0.143632
P29475	NOS1	0.0156817	-0.372336		P29475	NOS1	0.00428791	-0.558462
P29536	LMOD1	0.0210135	-0.317288		P29536	LMOD1	0.000675713	-0.478289
P29590	PML	0.0769291	-0.245202		P29590	PML	0.945197	0.0102041
P29597	TYK2	0.923277	-0.018465		P29597	TYK2	0.195106	-0.214575
P29622	SERPINA4	0.183063	-0.193163		P29622	SERPINA4	2.20168e-05	-0.580439
P29692	EEF1D	0.642951	0.0649895		P29692	EEF1D	0.817685	-0.034086
P29728	OAS2	0.657891	-0.0620868		P29728	OAS2	0.214053	0.182371
P29762	CRABP1	0.242288	-0.177602		P29762	CRABP1	0.411685	-0.126568
P29966	MARCKS	0.231325	-0.166989		P29966	MARCKS	0.000453175	-0.491858
P29972	AQP1	0.505589	-0.153247		P29972	AQP1	0.000117021	-0.656952
P29992	GNA11	0.272312	-0.153282		P29992	GNA11	0.0493621	-0.285714
P30038	ALDH4A1	0.327564	-0.136833		P30038	ALDH4A1	0.7365	-0.0497178
P30039	PBLD	0.0437299	0.278584		P30039	PBLD	0.0936254	0.244789
P30040	ERP29	0.00220474	0.414449		P30040	ERP29	0.0142128	0.353235
P30041	PRDX6	0.438756	-0.10837		P30041	PRDX6	0.00239058	-0.431611
P30043	BLVRB	0.0944287	-0.23214		P30043	BLVRB	0.0931793	-0.245115
P30044	PRDX5	0.218814	0.171505		P30044	PRDX5	0.00685213	0.387429
P30046	DDT	0.940639	-0.0121951		P30046	DDT	0.14823	0.25317
P30048	PRDX3	0.656224	-0.0624093		P30048	PRDX3	0.00659019	0.389166
P30049	ATP5D	0.657474	0.0621674		P30049	ATP5D	0.0390474	0.299501
P30050	RPL12	0.0294024	0.300113		P30050	RPL12	0.31631	0.147416
P30084	ECHS1	0.089058	0.23593		P30084	ECHS1	0.00962688	0.371906
P30085	CMPK1	0.00466108	0.385099		P30085	CMPK1	0.000101682	0.538428
P30086	PEBP1	0.437047	-0.108773		P30086	PEBP1	0.956321	-0.00814155
P30101	PDIA3	0.0228097	0.313175		P30101	PDIA3	0.183425	0.195072
P30153	PPP2R1A	0.679706	-0.0578939		P30153	PPP2R1A	0.257723	-0.166305
P30154	PPP2R1B	0.677312	0.0762463		P30154	PPP2R1B	0.296351	0.212308
P30260	CDC27	0.0636462	-0.270083		P30260	CDC27	0.0103165	0.380632
P30273	FCER1G	0.0445535	-0.277536		P30273	FCER1G	0.0146574	-0.351715
P30405	PPIF	0.0984696	0.229398		P30405	PPIF	0.000466639	0.490881
P30419	NMT1	0.142118	0.204241		P30419	NMT1	0.0248505	0.324577
P30511	HLA-F	0.451367	0.131092		P30511	HLA-F	0.474273	-0.111749
P30519	HMOX2	0.709061	-0.0523303		P30519	HMOX2	0.00104779	0.462766
P30520	ADSS	0.549465	0.0838574		P30520	ADSS	0.0859867	0.250543
P30533	LRPAP1	0.369636	-0.125464		P30533	LRPAP1	0.277033	-0.159792
P30536	TSPO	0.12649	0.212466		P30536	TSPO	0.0107304	0.366804
P30566	ADSL	0.144696	-0.202951		P30566	ADSL	0.23313	-0.175098
P30622	CLIP1	0.00084308	-0.448879		P30622	CLIP1	0.000157044	-0.52551
P30626	SRI	0.00325748	0.399452		P30626	SRI	0.00615282	0.392206
P30711	GSTT1	0.0759539	-0.308785		P30711	GSTT1	0.215193	-0.246032
P30740	SERPINB1	0.222561	0.170134		P30740	SERPINB1	0.0183108	0.340534
P30825	SLC7A1	0.137774	0.227202		P30825	SLC7A1	0.0748302	0.292702
P30837	ALDH1B1	0.0344782	-0.291647		P30837	ALDH1B1	0.833151	-0.031155
P30876	POLR2B	0.00758155	0.364619		P30876	POLR2B	0.125433	0.224164
P31040	SDHA	0.758919	0.0430576		P31040	SDHA	0.743727	-0.0483066
P31146	CORO1A	0.274097	0.152717		P31146	CORO1A	0.494974	-0.10063
P31150	GDI1	0.119885	-0.216175		P31150	GDI1	0.000115318	-0.534737
P31153	MAT2A	0.14116	0.204725		P31153	MAT2A	3.13686e-06	0.627877
P31323	PRKAR2B	0.154088	-0.202353		P31323	PRKAR2B	0.0360747	-0.310638
P31327	CPS1	0.156706	-0.274767		P31327	CPS1	0.00883772	-0.466129
P31350	RRM2	0.706667	-0.0678476		P31350	RRM2	0.0575523	0.311303
P31431	SDC4	0.567679	0.082545		P31431	SDC4	0.569807	0.0923077
P31483	TIA1	0.338427	0.161451		P31483	TIA1	0.207149	0.218207
P31689	DNAJA1	0.460613	0.10329		P31689	DNAJA1	0.0418494	0.295484
P31749	AKT1	0.0733196	-0.248186		P31749	AKT1	0.000482024	-0.489796
P31751	AKT2	0.00603478	-0.374375		P31751	AKT2	0.000375763	-0.498046
P31930	UQCRC1	0.398779	0.118045		P31930	UQCRC1	0.0184279	0.340208
P31937	HIBADH	0.675911	0.0586196		P31937	HIBADH	0.522945	0.0942249
P31939	ATIC	0.768137	-0.0413643		P31939	ATIC	0.979765	0.00379939
P31942	HNRNPH3	0.915501	0.0149169		P31942	HNRNPH3	0.800582	-0.0373426
P31943	HNRNPH1	0.604615	-0.0725689		P31943	HNRNPH1	0.344002	0.139275
P31946	YWHAB	0.731469	-0.0481374		P31946	YWHAB	0.989149	-0.00206253
P31947	SFN	0.0528502	0.267779		P31947	SFN	0.00624434	0.391554
P31948	STIP1	0.727574	-0.0488631		P31948	STIP1	0.189434	0.192466
P31949	S100A11	0.485581	-0.0976455		P31949	S100A11	0.729296	-0.051129
P32004	L1CAM	0.059644	-0.260684		P32004	L1CAM	0.0127181	-0.358663
P32119	PRDX2	0.875014	0.0220932		P32119	PRDX2	0.854446	-0.0271385
P32121	ARRB2	0.201436	-0.198429		P32121	ARRB2	0.0773601	-0.275748
P32320	CDA	0.448723	-0.128023		P32320	CDA	0.734004	-0.0623167
P32321	DCTD	0.180425	0.198543		P32321	DCTD	0.107985	0.240086
P32322	PYCR1	0.145998	0.202306		P32322	PYCR1	0.0957292	0.24327
P32418	SLC8A1	0.00709373	-0.45699		P32418	SLC8A1	0.0800016	-0.365217
P32455	GBP1	0.00173644	-0.423319		P32455	GBP1	0.026456	-0.321211
P32456	GBP2	0.00357854	-0.395743		P32456	GBP2	4.53469e-05	-0.561224
P32856	STX2	0.00246613	-0.434783		P32856	STX2	0.0637088	-0.300202
P32929	CTH	0.188452	0.183277		P32929	CTH	0.00989883	0.370604
P32942	ICAM3	0.457455	-0.104015		P32942	ICAM3	0.0242515	-0.325879
P32969	RPL9	0.0116191	0.345589		P32969	RPL9	0.00399304	0.410769
P33121	ACSL1	1.43296e-05	-0.566118		P33121	ACSL1	0.0014288	-0.451368
P33151	CDH5	0.934478	-0.0157953		P33151	CDH5	0.181581	-0.241935
P33176	KIF5B	0.00506155	-0.381713		P33176	KIF5B	0.944612	-0.0103126
P33240	CSTF2	0.00123174	0.537662		P33240	CSTF2	0.0160152	0.431855
P33241	LSP1	0.614713	0.0705531		P33241	LSP1	0.892681	-0.0199739
P33316	DUT	0.0870207	0.239734		P33316	DUT	0.237371	0.179447
P33527	ABCC1	4.0329e-05	-0.539832		P33527	ABCC1	0.00250471	-0.429766
P33897	ABCD1	0.329138	-0.152069		P33897	ABCD1	0.278042	-0.185328
P33908	MAN1A1	0.329578	0.136268		P33908	MAN1A1	0.456092	0.109857
P33991	MCM4	0.232237	0.166667		P33991	MCM4	0.022901	0.328919
P33992	MCM5	0.0929184	0.233188		P33992	MCM5	0.294528	0.154147
P33993	MCM7	0.059563	0.260764		P33993	MCM7	0.0252567	0.323708
P34059	GALNS	0.540761	0.091235		P34059	GALNS	0.106113	-0.252897
P34096	RNASE4	0.0124587	0.403874		P34096	RNASE4	0.872948	-0.0268082
P34741	SDC2	0.464517	-0.120243		P34741	SDC2	0.0330623	-0.347631
P34896	SHMT1	0.914132	0.0151588		P34896	SHMT1	0.218506	0.180634
P34897	SHMT2	0.131698	0.209644		P34897	SHMT2	0.00147088	0.450282
P34913	EPHX2	0.107989	0.22327		P34913	EPHX2	0.180473	0.196374
P34932	HSPA4	0.422837	0.112159		P34932	HSPA4	0.238748	0.173035
P34949	MPI	0.0247735	-0.308982		P34949	MPI	0.0458972	-0.290056
P35052	GPC1	0.153484	-0.198678		P35052	GPC1	6.80914e-05	-0.549935
P35080	PFN2	0.140049	-0.205289		P35080	PFN2	0.0741484	-0.260313
P35221	CTNNA1	0.00810414	0.361716		P35221	CTNNA1	2.20959e-06	0.63591
P35222	CTNNB1	0.0224476	0.313982		P35222	CTNNB1	5.80997e-05	0.554386
P35226	BMI1	0.530944	-0.128205		P35226	BMI1	0.357886	0.195652
P35232	PHB	0.0566282	0.263748		P35232	PHB	0.000269262	0.508793
P35237	SERPINB6	0.332469	-0.135462		P35237	SERPINB6	0.532603	-0.0920538
P35240	NF2	0.883913	-0.0218548		P35240	NF2	8.26203e-05	-0.572033
P35241	RDX	0.0440452	-0.278181		P35241	RDX	0.000364702	-0.499023
P35244	RPA3	0.00589745	0.436235		P35244	RPA3	0.343393	0.178643
P35249	RFC4	0.195236	0.180535		P35249	RFC4	0.0296946	0.314915
P35250	RFC2	0.0573435	0.28264		P35250	RFC2	0.291449	0.155124
P35251	RFC1	0.717629	0.0699507		P35251	RFC1	0.0504429	0.396923
P35268	RPL22	0.400838	0.123752		P35268	RPL22	0.00714058	0.398024
P35269	GTF2F1	0.361118	0.131621		P35269	GTF2F1	0.0348829	0.309204
P35270	SPR	0.762427	0.0424125		P35270	SPR	0.0719444	0.262267
P35442	THBS2	0.143886	-0.203354		P35442	THBS2	0.000244585	-0.511832
P35443	THBS4	0.0300866	-0.298903		P35443	THBS4	0.00011617	-0.53452
P35475	IDUA	0.418531	0.124736		P35475	IDUA	0.415618	-0.135573
P35542	SAA4	0.0616981	-0.258668		P35542	SAA4	8.85338e-05	-0.542445
P35555	FBN1	0.473009	-0.100468		P35555	FBN1	4.53469e-05	-0.561224
P35556	FBN2	0.0442352	0.277939		P35556	FBN2	0.96511	0.00651324
P35558	PCK1	0.0177799	0.325512		P35558	PCK1	0.793199	0.0387538
P35573	AGL	0.329002	-0.13643		P35573	AGL	0.164849	-0.203539
P35579	MYH9	0.43773	0.108612		P35579	MYH9	0.3501	0.137538
P35580	MYH10	0.480531	-0.0987744		P35580	MYH10	1.7154e-05	-0.586843
P35606	COPB2	0.00021748	0.49234		P35606	COPB2	0.158529	0.206578
P35610	SOAT1	0.906585	-0.0175763		P35610	SOAT1	0.0312466	-0.346559
P35611	ADD1	0.922348	0.0137075		P35611	ADD1	0.226741	-0.177486
P35612	ADD2	0.0100927	-0.43835		P35612	ADD2	0.0347178	-0.402299
P35613	BSG	0.00336612	-0.398162		P35613	BSG	0.0541831	-0.280069
P35625	TIMP3	0.206561	-0.203752		P35625	TIMP3	0.00821414	-0.449351
P35637	FUS	0.0107301	0.349218		P35637	FUS	0.255531	0.167065
P35658	NUP214	0.241262	0.163522		P35658	NUP214	0.00801212	0.380373
P35659	DEK	0.000166429	0.500323		P35659	DEK	0.0222041	0.330547
P35749	MYH11	0.00822446	-0.361071		P35749	MYH11	0.00949335	-0.372558
P35754	GLRX	0.957873	-0.00760181		P35754	GLRX	0.428815	0.12503
P35813	PPM1A	0.752355	-0.0442671		P35813	PPM1A	0.217946	-0.180851
P35858	IGFALS	0.363391	-0.135291		P35858	IGFALS	4.3158e-05	-0.596791
P35914	HMGCL	0.140683	0.204967		P35914	HMGCL	0.0111557	0.364959
P35998	PSMC2	0.113009	0.220206		P35998	PSMC2	0.717157	-0.0535172
P36269	GGT5	0.0523381	-0.268344		P36269	GGT5	0.000665196	-0.478832
P36404	ARL2	0.902735	0.0171746		P36404	ARL2	0.269197	0.162397
P36405	ARL3	0.00215793	-0.415256		P36405	ARL3	0.266618	-0.163265
P36507	MAP2K2	0.161428	-0.194969		P36507	MAP2K2	0.376752	-0.130156
P36542	ATP5C1	0.000652733	0.457507		P36542	ATP5C1	0.00486483	0.40241
P36543	ATP6V1E1	0.170017	-0.196927		P36543	ATP6V1E1	0.269197	-0.162397
P36551	CPOX	0.701788	0.053701		P36551	CPOX	0.739277	0.049175
P36578	RPL4	0.00131408	0.433398		P36578	RPL4	0.00520796	0.399479
P36639	NUDT1	0.0514436	0.318963		P36639	NUDT1	0.0406721	0.325891
P36776	LONP1	0.0200469	0.319626		P36776	LONP1	0.000826782	0.471233
P36871	PGM1	0.0202767	-0.319061		P36871	PGM1	0.0159249	-0.34759
P36915	GNL1	0.969036	-0.00548299		P36915	GNL1	0.00496436	-0.401541
P36952	SERPINB5	0.365318	0.126592		P36952	SERPINB5	0.74707	0.0476552
P36955	SERPINF1	0.0673074	-0.253427		P36955	SERPINF1	8.96249e-08	-0.707338
P36957	DLST	0.510134	0.0922432		P36957	DLST	0.593356	0.0788102
P36959	GMPR	0.0245214	-0.381232		P36959	GMPR	0.591279	0.105638
P36969	GPX4	0.00789729	-0.362845		P36969	GPX4	0.0199254	-0.336192
P37059	HSD17B2	0.000183563	0.49742		P37059	HSD17B2	0.00564202	0.396005
P37108	SRP14	0.00165062	0.425173		P37108	SRP14	0.00138376	0.452562
P37198	NUP62	0.725845	-0.0491856		P37198	NUP62	0.757686	0.0455927
P37235	HPCAL1	0.0194926	0.324084		P37235	HPCAL1	0.517182	0.0988142
P37268	FDFT1	0.247173	0.161506		P37268	FDFT1	0.00916654	0.374186
P37802	TAGLN2	0.537971	-0.0862764		P37802	TAGLN2	0.907815	0.0171515
P37837	TALDO1	0.0947799	0.231898		P37837	TALDO1	0.0283727	0.317412
P37840	SNCA	0.00392674	-0.479552		P37840	SNCA	0.0829833	-0.347009
P38117	ETFB	0.0807821	0.242138		P38117	ETFB	0.0386081	0.300152
P38159	RBMX	0.124451	0.213595		P38159	RBMX	0.222171	0.179223
P38571	LIPA	0.595229	0.0851916		P38571	LIPA	0.0813723	0.308155
P38606	ATP6V1A	0.198079	-0.179407		P38606	ATP6V1A	0.0879551	-0.249023
P38646	HSPA9	0.0527768	0.26786		P38646	HSPA9	3.84919e-05	0.565675
P38919	EIF4A3	0.0594012	0.260926		P38919	EIF4A3	0.000124556	0.532458
P39019	RPS19	0.02972	0.299548		P39019	RPS19	0.000527573	0.486756
P39023	RPL3	0.0425487	0.280116		P39023	RPL3	0.0146896	0.351607
P39059	COL15A1	0.0199817	-0.319787		P39059	COL15A1	4.33709e-08	-0.722102
P39060	COL18A1	0.338006	-0.13393		P39060	COL18A1	1.24662e-05	-0.594876
P39656	DDOST	0.00445386	0.386954		P39656	DDOST	0.330527	0.143183
P39687	ANP32A	0.0275986	0.303419		P39687	ANP32A	0.00920954	0.373969
P39748	FEN1	0.364704	0.126754		P39748	FEN1	0.117068	0.229158
P40121	CAPG	0.183574	0.185293		P40121	CAPG	0.874107	-0.0234477
P40123	CAP2	0.0107684	-0.349057		P40123	CAP2	3.31874e-06	-0.626574
P40222	TXLNA	0.804429	0.0347525		P40222	TXLNA	0.00758347	0.38287
P40227	CCT6A	0.58266	0.0770037		P40227	CCT6A	0.0221125	0.330764
P40261	NNMT	0.15079	-0.199968		P40261	NNMT	1.99018e-05	-0.583044
P40306	PSMB10	0.847892	-0.0269311		P40306	PSMB10	0.0335173	0.308185
P40429	RPL13A	0.00652457	0.371069		P40429	RPL13A	0.0486525	0.286583
P40616	ARL1	0.0261744	0.30616		P40616	ARL1	0.000125012	0.532349
P40763	STAT3	0.0729377	-0.248508		P40763	STAT3	0.452075	-0.110834
P40818	USP8	0.0304569	-0.298258		P40818	USP8	0.46735	-0.107143
P40879	SLC26A3	0.111272	0.221255		P40879	SLC26A3	0.293499	0.154472
P40925	MDH1	0.0587579	-0.261571		P40925	MDH1	0.632174	-0.0706687
P40926	MDH2	0.0105784	0.349863		P40926	MDH2	0.00470683	0.403821
P40937	RFC5	0.0953676	0.231495		P40937	RFC5	0.204269	0.186279
P40938	RFC3	0.961773	0.00683002		P40938	RFC3	0.115396	0.235276
P40939	HADHA	0.63348	-0.0668441		P40939	HADHA	0.935838	0.0119409
P41091	EIF2S3	0.143081	0.203757		P41091	EIF2S3	0.194549	0.190295
P41208	CETN2	0.093646	-0.343077		P41208	CETN2	0.185969	0.27913
P41214	EIF2D	0.825871	-0.0308821		P41214	EIF2D	0.621199	-0.0729483
P41218	MNDA	0.132151	-0.209402		P41218	MNDA	0.134638	-0.218954
P41219	PRPH	0.0937293	-0.232624		P41219	PRPH	0.00824403	-0.379071
P41223	BUD31	0.004525	0.386309		P41223	BUD31	0.00332334	0.418367
P41226	UBA7	0.586228	-0.076278		P41226	UBA7	0.028884	-0.316435
P41227	NAA10	0.473365	0.100387		P41227	NAA10	0.34552	0.138841
P41235	HNF4A	0.112797	0.251394		P41235	HNF4A	0.0630102	0.327874
P41240	CSK	0.223004	0.169973		P41240	CSK	0.694722	-0.0579679
P41250	GARS	0.0018463	0.421061		P41250	GARS	0.0567334	0.277247
P41252	IARS	0.255126	0.158845		P41252	IARS	0.0118342	0.362136
P42025	ACTR1B	0.572802	0.0790195		P42025	ACTR1B	0.312372	-0.148611
P42126	ECI1	0.0581202	0.262216		P42126	ECI1	0.0156166	0.348567
P42166	TMPO	0.274627	0.158878		P42166	TMPO	0.160316	0.20571
P42167	TMPO	0.0809891	0.241977		P42167	TMPO	0.460577	0.108771
P42224	STAT1	0.0946627	-0.231979		P42224	STAT1	0.49919	-0.0996526
P42226	STAT6	0.184155	-0.185051		P42226	STAT6	0.205878	-0.185627
P42229	STAT5A	0.00842907	-0.476307		P42229	STAT5A	0.000501799	-0.667826
P42285	SKIV2L2	0.0771282	0.245041		P42285	SKIV2L2	0.00012593	0.532132
P42330	AKR1C3	0.0073929	0.369162		P42330	AKR1C3	0.0355965	0.314888
P42331	ARHGAP25	0.383409	-0.121916		P42331	ARHGAP25	0.0758995	-0.258793
P42336	PIK3CA	0.00937574	-0.418755		P42336	PIK3CA	0.0388183	-0.387192
P42338	PIK3CB	0.0323012	0.34015		P42338	PIK3CB	0.936926	0.0146628
P42345	MTOR	0.87003	-0.0229802		P42345	MTOR	0.0108789	-0.366153
P42356	PI4KA	0.0183781	-0.323899		P42356	PI4KA	0.000137428	-0.529527
P42566	EPS15	0.747989	0.0450734		P42566	EPS15	0.0216147	-0.331958
P42574	CASP3	0.0327601	0.294388		P42574	CASP3	3.7422e-05	0.566435
P42658	DPP6	0.172292	-0.217073		P42658	DPP6	0.00527488	-0.527473
P42696	RBM34	0.772403	-0.0453035		P42696	RBM34	0.329892	0.169188
P42704	LRPPRC	0.0031846	0.400339		P42704	LRPPRC	1.24561e-07	0.700174
P42765	ACAA2	0.501635	0.0940977		P42765	ACAA2	0.187919	0.193118
P42766	RPL35	0.00850089	0.359619		P42766	RPL35	0.0112835	0.364416
P42768	WAS	0.999184	0.000243092		P42768	WAS	0.276835	-0.194519
P42773	CDKN2C	0.942008	0.0102403		P42773	CDKN2C	0.0674633	-0.266392
P42785	PRCP	0.318175	-0.139494		P42785	PRCP	0.17974	-0.1967
P42858	HTT	0.394581	-0.119094		P42858	HTT	0.0646393	-0.269106
P42892	ECE1	0.00851648	-0.359539		P42892	ECE1	0.996774	0.000651324
P42898	MTHFR	0.421712	-0.133822		P42898	MTHFR	0.16236	-0.241176
P43007	SLC1A4	0.728594	0.0501801		P43007	SLC1A4	0.00615282	0.392206
P43034	PAFAH1B1	0.0297656	-0.299468		P43034	PAFAH1B1	3.96358e-06	-0.622449
P43121	MCAM	0.00502214	-0.382035		P43121	MCAM	2.62273e-05	-0.575879
P43155	CRAT	0.78844	-0.0376552		P43155	CRAT	0.0850156	0.251303
P43243	MATR3	0.0148803	0.334059		P43243	MATR3	0.00270329	0.426726
P43246	MSH2	0.00657417	0.370747		P43246	MSH2	0.00102291	0.463634
P43251	BTD	0.994949	-0.000939127		P43251	BTD	0.0043737	-0.415479
P43304	GPD2	0.147967	0.201338		P43304	GPD2	0.0505332	0.284303
P43307	SSR1	0.338006	0.13393		P43307	SSR1	0.864845	0.0251845
P43353	ALDH3B1	0.897566	0.0210131		P43353	ALDH3B1	0.0792604	-0.270764
P43378	PTPN9	0.0428717	-0.29102		P43378	PTPN9	1.32797e-07	-0.698762
P43405	SYK	0.356471	0.128931		P43405	SYK	0.0265625	0.320994
P43487	RANBP1	0.124886	0.213353		P43487	RANBP1	0.022527	0.329787
P43490	NAMPT	0.69029	0.0558781		P43490	NAMPT	0.00207542	0.437147
P43652	AFM	0.167312	-0.192308		P43652	AFM	4.2694e-06	-0.620712
P43686	PSMC4	0.445976	0.106676		P43686	PSMC4	0.040923	0.296787
P43897	TSFM	0.0407374	0.282535		P43897	TSFM	0.000123648	0.532675
P45381	ASPA	0.514969	-0.113445		P45381	ASPA	0.0549141	-0.332926
P45877	PPIC	0.926874	-0.0148084		P45877	PPIC	0.0777724	-0.316716
P45880	VDAC2	0.13598	0.207386		P45880	VDAC2	0.000849939	0.470256
P45954	ACADSB	0.0138733	0.337365		P45954	ACADSB	0.0210824	0.333261
P45973	CBX5	0.248032	0.162811		P45973	CBX5	0.0470734	0.298155
P45974	USP5	0.0658022	-0.254798		P45974	USP5	0.788098	-0.0397308
P45984	MAPK9	0.528396	-0.0997488		P45984	MAPK9	0.0395401	-0.355844
P45985	MAP2K4	0.240658	-0.17051		P45985	MAP2K4	0.267077	-0.179362
P46013	MKI67	0.947838	0.0131363		P46013	MKI67	0.00407986	0.550769
P46060	RANGAP1	0.557969	-0.0820835		P46060	RANGAP1	0.379966	0.129288
P46063	RECQL	0.773419	-0.0403967		P46063	RECQL	0.0518196	-0.282783
P46087	NOP2	0.127518	0.211901		P46087	NOP2	0.00793609	0.380808
P46100	ATRX	0.402324	0.120768		P46100	ATRX	0.6349	0.0708834
P46108	CRK	0.0232137	-0.312288		P46108	CRK	0.000889834	-0.468628
P46109	CRKL	0.0218432	-0.315352		P46109	CRKL	0.000143529	-0.528224
P46199	MTIF2	0.0334084	0.29334		P46199	MTIF2	3.42945e-06	0.625814
P46379	BAG6	0.732769	-0.0478955		P46379	BAG6	0.367999	0.132545
P46459	NSF	0.0021533	0.415336		P46459	NSF	0.305996	0.150564
P46734	MAP2K3	0.319587	-0.13909		P46734	MAP2K3	0.478758	-0.104429
P46736	BRCC3	0.459208	-0.103612		P46736	BRCC3	0.215438	-0.181828
P46776	RPL27A	0.066242	0.254394		P46776	RPL27A	4.46317e-05	0.561659
P46777	RPL5	0.0156037	0.331801		P46777	RPL5	0.00199006	0.438776
P46778	RPL21	0.0877261	0.236897		P46778	RPL21	0.00310948	0.421081
P46779	RPL28	0.0160034	0.330592		P46779	RPL28	0.00337657	0.417716
P46781	RPS9	0.129745	0.210692		P46781	RPS9	0.000726054	0.475792
P46782	RPS5	0.00470724	0.384696		P46782	RPS5	0.0105594	0.367564
P46783	RPS10	0.127814	0.21174		P46783	RPS10	0.394219	0.125488
P46821	MAP1B	0.0958398	-0.231172		P46821	MAP1B	6.30353e-05	-0.552106
P46926	GNPDA1	0.164261	-0.193678		P46926	GNPDA1	0.600521	-0.0772905
P46937	YAP1	0.000258232	-0.52556		P46937	YAP1	0.0203775	-0.392437
P46939	UTRN	0.15079	-0.199968		P46939	UTRN	0.00137973	-0.45267
P46940	IQGAP1	0.0116191	0.345589		P46940	IQGAP1	0.61652	-0.0739253
P46952	HAAO	0.676754	-0.0584583		P46952	HAAO	0.510522	-0.0970473
P46976	GYG1	0.0295382	-0.299871		P46976	GYG1	0.00239716	-0.431502
P46977	STT3A	0.0567838	0.263587		P46977	STT3A	0.859642	-0.0261615
P47712	PLA2G4A	0.315084	-0.140381		P47712	PLA2G4A	0.239643	-0.17271
P47736	RAP1GAP	0.979387	0.0051168		P47736	RAP1GAP	0.491037	-0.143846
P47755	CAPZA2	0.220572	-0.17086		P47755	CAPZA2	0.00278505	-0.425532
P47756	CAPZB	0.118903	-0.216739		P47756	CAPZB	0.00115975	-0.459075
P47895	ALDH1A3	0.0898423	-0.235365		P47895	ALDH1A3	0.000145618	-0.52779
P47897	QARS	0.118206	0.217142		P47897	QARS	0.000136434	0.529744
P47914	RPL29	0.0383902	0.288568		P47914	RPL29	0.282959	0.163241
P47989	XDH	0.30459	0.163937		P47989	XDH	0.0914679	0.251804
P48047	ATP5O	0.0556254	0.264796		P48047	ATP5O	0.724322	-0.0521059
P48059	LIMS1	0.0058526	-0.375665		P48059	LIMS1	5.91801e-06	-0.613005
P48147	PREP	0.0177505	0.325593		P48147	PREP	0.00860285	0.377117
P48163	ME1	0.462021	-0.102967		P48163	ME1	0.378759	-0.129614
P48200	IREB2	0.0877866	0.25185		P48200	IREB2	0.543357	0.0949864
P48426	PIP4K2A	0.0356295	-0.289873		P48426	PIP4K2A	9.65101e-05	-0.539948
P48444	ARCN1	0.00278281	0.40558		P48444	ARCN1	0.0343688	0.306774
P48449	LSS	0.522456	-0.0895823		P48449	LSS	0.0791082	0.256079
P48506	GCLC	0.0329585	-0.294065		P48506	GCLC	0.817113	-0.0341945
P48507	GCLM	0.881153	-0.0226334		P48507	GCLM	0.149619	-0.223346
P48509	CD151	0.0553198	-0.265119		P48509	CD151	0.00832262	-0.378637
P48553	TRAPPC10	0.0791798	0.277526		P48553	TRAPPC10	0.318063	-0.17881
P48556	PSMD8	0.682664	0.0573295		P48556	PSMD8	0.220192	0.179983
P48595	SERPINB10	0.0150199	-0.428886		P48595	SERPINB10	0.370261	-0.158136
P48637	GSS	0.0044627	0.386873		P48637	GSS	0.0013717	0.452888
P48643	CCT5	0.370876	0.125141		P48643	CCT5	0.0184279	0.340208
P48651	PTDSS1	0.0811213	0.249172		P48651	PTDSS1	0.407971	0.129115
P48681	NES	0.0184388	-0.323738		P48681	NES	0.000423117	-0.494138
P48723	HSPA13	0.29652	-0.156953		P48723	HSPA13	0.34239	-0.147992
P48728	AMT	0.00386675	0.450281		P48728	AMT	0.585962	-0.0841438
P48729	CSNK1A1	0.143886	0.203354		P48729	CSNK1A1	1.03736e-06	0.652953
P48735	IDH2	0.69114	0.0557168		P48735	IDH2	0.0496304	0.285389
P48739	PITPNB	0.0104846	-0.350266		P48739	PITPNB	0.0299887	-0.314373
P48960	CD97	0.365318	-0.126592		P48960	CD97	0.510047	0.0971559
P49005	POLD2	0.42118	0.151947		P49005	POLD2	0.16845	-0.257842
P49006	MARCKSL1	0.133157	0.213032		P49006	MARCKSL1	0.625785	0.078223
P49023	PXN	0.0462392	-0.275439		P49023	PXN	0.0169543	-0.344442
P49137	MAPKAPK2	0.735766	-0.0504163		P49137	MAPKAPK2	0.0582285	-0.295033
P49189	ALDH9A1	0.791099	0.0371714		P49189	ALDH9A1	0.134048	-0.219279
P49207	RPL34	0.0194662	0.321077		P49207	RPL34	0.0202201	0.335432
P49247	RPIA	0.107213	0.223754		P49247	RPIA	2.65932e-06	0.631676
P49257	LMAN1	0.17298	0.189808		P49257	LMAN1	0.721012	-0.0527573
P49321	NASP	0.0485909	0.272617		P49321	NASP	0.0271548	0.3198
P49326	FMO5	7.07996e-05	0.524673		P49326	FMO5	0.00468293	0.404038
P49327	FASN	0.474079	0.100226		P49327	FASN	0.105003	0.236865
P49354	FNTA	0.223624	-0.174934		P49354	FNTA	0.0105504	-0.383791
P49356	FNTB	0.874686	-0.0233391		P49356	FNTB	0.00172191	-0.503082
P49368	CCT3	0.186881	0.183922		P49368	CCT3	0.0093396	0.373317
P49406	MRPL19	0.000598042	0.46041		P49406	MRPL19	3.20854e-07	0.679114
P49407	ARRB1	0.148297	-0.201177		P49407	ARRB1	0.610305	-0.075228
P49411	TUFM	0.0255259	0.30745		P49411	TUFM	3.31969e-07	0.678354
P49419	ALDH7A1	0.565753	-0.0804709		P49419	ALDH7A1	0.424513	0.117673
P49427	CDC34	0.0122976	-0.399393		P49427	CDC34	0.380108	0.15742
P49441	INPP1	0.854329	-0.0260394		P49441	INPP1	0.634555	-0.0725955
P49447	CYB561	0.463934	0.125611		P49447	CYB561	0.00775196	-0.428384
P49458	SRP9	0.0790399	0.243509		P49458	SRP9	0.0197587	0.336626
P49585	PCYT1A	0.0318316	0.29592		P49585	PCYT1A	0.572596	0.083261
P49588	AARS	0.163018	-0.194243		P49588	AARS	0.969798	-0.00564481
P49589	CARS	0.650819	-0.0634575		P49589	CARS	0.624326	-0.072297
P49590	HARS2	0.0791415	0.243428		P49590	HARS2	0.000428699	0.493704
P49591	SARS	0.400725	0.117562		P49591	SARS	0.639008	0.0692575
P49593	PPM1F	0.020409	-0.318739		P49593	PPM1F	3.92685e-06	-0.622666
P49662	CASP4	0.0752078	-0.274388		P49662	CASP4	0.238383	-0.207334
P49711	CTCF	0.869237	-0.0255109		P49711	CTCF	0.313678	0.158901
P49720	PSMB3	0.110213	-0.2219		P49720	PSMB3	0.14727	0.212223
P49721	PSMB2	0.125031	0.213272		P49721	PSMB2	0.00101066	0.464069
P49736	MCM2	0.135362	0.207708		P49736	MCM2	0.0273729	0.319366
P49746	THBS3	0.0652413	-0.265714		P49746	THBS3	7.72938e-05	-0.562451
P49748	ACADVL	0.568098	0.0799871		P49748	ACADVL	0.921815	0.0145462
P49750	YLPM1	0.600195	0.0734559		P49750	YLPM1	0.704541	0.0560139
P49754	VPS41	0.454763	-0.128185		P49754	VPS41	0.023578	-0.334443
P49755	TMED10	0.122009	0.214965		P49755	TMED10	0.0873891	-0.249457
P49756	RBM25	0.023699	0.31124		P49756	RBM25	0.0204756	0.334781
P49757	NUMB	0.199102	0.179003		P49757	NUMB	0.169008	0.201585
P49770	EIF2B2	0.0820749	-0.24349		P49770	EIF2B2	0.000716729	0.485908
P49773	HINT1	0.579497	-0.0776488		P49773	HINT1	0.00293146	0.423469
P49789	FHIT	0.322751	-0.147086		P49789	FHIT	0.240385	-0.184831
P49790	NUP153	0.73928	0.046686		P49790	NUP153	0.0731623	0.261181
P49792	RANBP2	0.0887236	0.236172		P49792	RANBP2	0.208307	0.18465
P49815	TSC2	0.80003	0.0382979		P49815	TSC2	0.330594	-0.151616
P49821	NDUFV1	0.536828	0.0865183		P49821	NDUFV1	0.201609	-0.187364
P49840	GSK3A	0.990158	-0.00180995		P49840	GSK3A	0.176161	-0.202714
P49841	GSK3B	0.363871	-0.128234		P49841	GSK3B	0.20205	-0.193544
P49848	TAF6	0.0217471	0.368016		P49848	TAF6	0.0713136	0.308964
P49863	GZMK	0.469976	-0.131965		P49863	GZMK	0.591012	-0.0951872
P49902	NT5C2	0.942923	-0.010079		P49902	NT5C2	0.990908	0.00173686
P49903	SEPHS1	0.754541	-0.0438639		P49903	SEPHS1	0.334981	0.14188
P49908	SEPP1	0.00793878	-0.376939		P49908	SEPP1	1.72261e-05	-0.634709
P49913	CAMP	0.439098	-0.108289		P49913	CAMP	0.386036	-0.12766
P49914	MTHFS	0.513869	-0.100775		P49914	MTHFS	0.0227559	0.347931
P49915	GMPS	0.0872856	0.23722		P49915	GMPS	0.0361948	0.303843
P49916	LIG3	0.00926122	0.35583		P49916	LIG3	0.000557092	0.484911
P49959	MRE11A	0.592594	0.0749879		P49959	MRE11A	0.687119	0.0594876
P49961	ENTPD1	0.0131742	-0.339784		P49961	ENTPD1	0.00274019	-0.426183
P50053	KHK	0.417419	-0.126548		P50053	KHK	0.0145933	0.380662
P50135	HNMT	0.470515	0.101032		P50135	HNMT	0.179984	-0.196591
P50148	GNAQ	0.25929	-0.157475		P50148	GNAQ	7.04861e-05	-0.548958
P50213	IDH3A	0.00707539	0.367602		P50213	IDH3A	0.0121319	0.360942
P50225	SULT1A1	0.188919	0.230558		P50225	SULT1A1	0.160125	0.22915
P50238	CRIP1	0.488045	-0.103377		P50238	CRIP1	0.000744965	-0.505713
P50281	MMP14	0.528484	-0.0882922		P50281	MMP14	0.0232802	-0.32805
P50336	PPOX	0.77127	0.0461065		P50336	PPOX	0.734474	0.0512488
P50395	GDI2	0.500164	0.0944203		P50395	GDI2	0.539904	0.0904255
P50402	EMD	0.430585	-0.110305		P50402	EMD	0.642701	-0.0684976
P50416	CPT1A	0.0208779	0.31761		P50416	CPT1A	0.0814843	0.254125
P50440	GATM	0.186133	-0.191837		P50440	GATM	0.000349245	-0.500434
P50443	SLC26A2	0.0969089	0.230447		P50443	SLC26A2	0.120108	0.227312
P50452	SERPINB8	0.0695572	-0.264438		P50452	SERPINB8	0.422883	-0.122134
P50453	SERPINB9	0.991971	-0.00145138		P50453	SERPINB9	0.510997	-0.0969388
P50454	SERPINH1	0.586228	-0.076278		P50454	SERPINH1	0.00576968	-0.395028
P50479	PDLIM4	0.00400706	-0.391227		P50479	PDLIM4	2.2389e-05	-0.580004
P50552	VASP	0.00656174	-0.370827		P50552	VASP	0.357426	-0.135475
P50570	DNM2	0.00801492	0.3622		P50570	DNM2	0.279016	0.15914
P50579	METAP2	0.0393924	0.28439		P50579	METAP2	0.00493931	0.401759
P50583	NUDT2	0.21942	-0.178367		P50583	NUDT2	0.224037	-0.186751
P50748	KNTC1	0.885764	-0.0297436		P50748	KNTC1	0.0630039	0.29338
P50749	RASSF2	0.00158079	-0.506638		P50749	RASSF2	0.126706	-0.30735
P50750	CDK9	0.0432849	0.299907		P50750	CDK9	0.392574	0.125923
P50851	LRBA	0.00314546	0.400822		P50851	LRBA	0.0011632	0.458967
P50895	BCAM	0.192222	-0.181745		P50895	BCAM	0.0329382	-0.309162
P50897	PPT1	0.448744	0.106031		P50897	PPT1	0.938762	0.0113982
P50914	RPL14	0.000640202	0.458152		P50914	RPL14	0.00526056	0.399045
P50990	CCT8	0.383726	0.121835		P50990	CCT8	0.0163442	0.346287
P50991	CCT4	0.174466	0.189163		P50991	CCT4	0.000253151	0.510747
P50993	ATP1A2	0.0313046	-0.299667		P50993	ATP1A2	0.157755	-0.213966
P50995	ANXA11	0.217502	-0.171988		P50995	ANXA11	0.00384027	-0.412397
P51003	PAPOLA	0.00994311	0.366633		P51003	PAPOLA	0.00431386	0.420553
P51114	FXR1	0.533028	-0.0873246		P51114	FXR1	0.103223	-0.238059
P51116	FXR2	0.126084	-0.228739		P51116	FXR2	0.938766	-0.012753
P51148	RAB5C	0.32929	0.136349		P51148	RAB5C	0.480597	-0.103995
P51149	RAB7A	0.0813003	0.241735		P51149	RAB7A	0.297973	0.153061
P51151	RAB9A	0.858487	-0.0263786		P51151	RAB9A	0.873741	-0.027027
P51153	RAB13	0.220351	-0.17094		P51153	RAB13	0.000548258	-0.485454
P51159	RAB27A	0.0155773	0.331882		P51159	RAB27A	0.269844	0.16218
P51178	PLCD1	0.158458	-0.196339		P51178	PLCD1	0.000388409	-0.49696
P51398	DAP3	0.0176623	0.325835		P51398	DAP3	2.57795e-07	0.683999
P51452	DUSP3	0.00178884	-0.430136		P51452	DUSP3	0.0175746	-0.349985
P51531	SMARCA2	0.281261	0.151968		P51531	SMARCA2	0.0230475	-0.339394
P51532	SMARCA4	0.1602	-0.195533		P51532	SMARCA4	0.00328827	0.418802
P51553	IDH3G	0.017721	0.325673		P51553	IDH3G	0.00449553	0.405775
P51570	GALK1	0.337128	-0.134172		P51570	GALK1	0.0753959	-0.259227
P51571	SSR4	0.114359	0.2194		P51571	SSR4	0.364847	0.133413
P51572	BCAP31	0.500531	0.0943396		P51572	BCAP31	0.568585	0.0841294
P51575	P2RX1	0.210622	-0.204656		P51575	P2RX1	0.425486	-0.138655
P51580	TPMT	0.148793	0.200935		P51580	TPMT	4.79344e-05	0.559705
P51606	RENBP	0.478735	-0.102233		P51606	RENBP	0.00714037	-0.385584
P51608	MECP2	0.156042	-0.197468		P51608	MECP2	0.0578413	-0.276053
P51610	HCFC1	0.0659778	0.254636		P51610	HCFC1	0.254284	0.167499
P51636	CAV2	0.18905	-0.184837		P51636	CAV2	0.00303761	-0.435441
P51648	ALDH3A2	0.553323	-0.0830511		P51648	ALDH3A2	0.307053	0.150239
P51649	ALDH5A1	0.00909467	0.356636		P51649	ALDH5A1	0.121742	0.226335
P51659	HSD17B4	0.552164	0.083293		P51659	HSD17B4	0.0132398	0.356709
P51665	PSMD7	0.127224	-0.212063		P51665	PSMD7	0.358203	0.135258
P51687	SUOX	0.0802248	-0.244942		P51687	SUOX	0.0103728	-0.380369
P51690	ARSE	0.881218	-0.0250574		P51690	ARSE	0.253745	0.194852
P51692	STAT5B	0.0265904	-0.324352		P51692	STAT5B	0.0070968	-0.412041
P51784	USP11	0.554333	-0.0947735		P51784	USP11	0.00697334	-0.433636
P51790	CLCN3	0.0143433	0.418793		P51790	CLCN3	0.205111	0.215959
P51798	CLCN7	0.0498096	-0.279328		P51798	CLCN7	0.204537	-0.18617
P51808	DYNLT3	0.171479	-0.212172		P51808	DYNLT3	0.040114	-0.335376
P51809	VAMP7	0.627743	0.0732038		P51809	VAMP7	0.452075	0.110834
P51812	RPS6KA3	0.0439188	-0.278342		P51812	RPS6KA3	0.0984881	0.241316
P51858	HDGF	0.0390476	0.284873		P51858	HDGF	0.122657	0.225792
P51884	LUM	0.0936131	-0.232704		P51884	LUM	2.74473e-05	-0.574685
P51888	PRELP	0.10054	-0.228028		P51888	PRELP	8.78696e-05	-0.542662
P51911	CNN1	0.0704935	-0.250605		P51911	CNN1	0.00387041	-0.412071
P51970	NDUFA8	0.0872856	0.23722		P51970	NDUFA8	0.348187	0.138081
P51991	HNRNPA3	0.0239639	0.310676		P51991	HNRNPA3	0.0182331	0.340751
P52209	PGD	0.426196	-0.111353		P52209	PGD	0.978592	0.0040165
P52272	HNRNPM	0.0243081	0.30995		P52272	HNRNPM	0.0021943	0.434976
P52292	KPNA2	0.320435	0.138849		P52292	KPNA2	0.0240055	0.326422
P52294	KPNA1	0.0473024	-0.274149		P52294	KPNA1	0.0104628	-0.367998
P52298	NCBP2	0.0632121	0.257217		P52298	NCBP2	0.000229827	0.513786
P52306	RAP1GDS1	0.0144554	-0.33543		P52306	RAP1GDS1	0.262781	-0.164568
P52434	POLR2H	0.0822505	0.259081		P52434	POLR2H	0.0812175	0.254342
P52564	MAP2K6	0.620522	-0.0700931		P52564	MAP2K6	0.438139	0.118182
P52565	ARHGDIA	0.257815	-0.157958		P52565	ARHGDIA	0.470075	-0.106492
P52566	ARHGDIB	0.681818	-0.0574907		P52566	ARHGDIB	0.893844	0.0197568
P52594	AGFG1	0.28236	-0.150137		P52594	AGFG1	0.955736	0.00825011
P52597	HNRNPF	0.00664919	0.370263		P52597	HNRNPF	0.00237092	0.431937
P52630	STAT2	0.689441	-0.0560393		P52630	STAT2	0.147692	-0.212006
P52701	MSH6	0.16623	0.192791		P52701	MSH6	0.329788	0.1434
P52735	VAV2	0.695817	0.0548299		P52735	VAV2	0.193261	0.190838
P52756	RBM5	0.856304	0.032754		P52756	RBM5	0.845393	-0.0371524
P52758	HRSP12	0.813793	0.0330592		P52758	HRSP12	0.00964929	0.371798
P52788	SMS	0.910939	-0.0157233		P52788	SMS	0.0657572	0.26802
P52789	HK2	0.053071	0.267537		P52789	HK2	5.69782e-05	0.554928
P52790	HK3	0.245745	-0.16199		P52790	HK3	0.0954264	-0.243487
P52815	MRPL12	0.365895	0.137681		P52815	MRPL12	0.000152598	0.526379
P52824	DGKQ	0.913053	-0.0201613		P52824	DGKQ	0.173012	0.250806
P52888	THOP1	0.254882	0.158926		P52888	THOP1	0.0121867	0.360725
P52907	CAPZA1	0.0734154	-0.248105		P52907	CAPZA1	0.00208122	-0.437039
P52943	CRIP2	0.041394	-0.281648		P52943	CRIP2	0.0644175	-0.269323
P52948	NUP98	0.272821	0.15312		P52948	NUP98	0.0130639	0.35736
P53004	BLVRA	0.00296227	-0.403161		P53004	BLVRA	2.69326e-07	-0.683022
P53007	SLC25A1	0.0504714	0.27044		P53007	SLC25A1	0.0090598	0.374729
P53041	PPP5C	0.0251671	-0.308176		P53041	PPP5C	0.0960327	0.243053
P53365	ARFIP2	0.0615752	0.275093		P53365	ARFIP2	0.000204909	0.527598
P53367	ARFIP1	0.000233076	0.490244		P53367	ARFIP1	1.31918e-05	0.593465
P53384	NUBP1	0.221499	0.208494		P53384	NUBP1	0.177262	0.226411
P53396	ACLY	0.300734	0.144573		P53396	ACLY	0.144551	0.213634
P53582	METAP1	0.822736	0.0314465		P53582	METAP1	0.025462	0.323274
P53597	SUCLG1	0.227026	0.168521		P53597	SUCLG1	0.0135676	0.355515
P53602	MVD	0.374297	0.124254		P53602	MVD	0.283678	0.15762
P53609	PGGT1B	0.241056	-0.168595		P53609	PGGT1B	0.261048	-0.166975
P53611	RABGGTB	0.655591	-0.0638009		P53611	RABGGTB	0.722183	0.0537157
P53618	COPB1	0.00737265	0.365828		P53618	COPB1	0.0409996	0.296678
P53621	COPA	0.000861179	0.448154		P53621	COPA	0.00769332	0.382219
P53634	CTSC	0.0685676	0.252298		P53634	CTSC	0.627984	-0.0715371
P53671	LIMK2	0.00756554	0.474597		P53671	LIMK2	0.276243	0.188796
P53680	AP2S1	0.64909	-0.0703312		P53680	AP2S1	0.00137502	-0.462103
P53701	HCCS	0.0416349	0.281326		P53701	HCCS	6.62809e-05	0.550695
P53801	PTTG1IP	0.387274	0.130188		P53801	PTTG1IP	0.173348	0.211265
P53814	SMTN	0.0159765	-0.330672		P53814	SMTN	0.00202382	-0.438124
P53985	SLC16A1	0.0790399	-0.243509		P53985	SLC16A1	0.806273	-0.0362571
P53990	IST1	0.40627	-0.116191		P53990	IST1	0.231667	-0.17564
P53992	SEC24C	0.317893	0.139574		P53992	SEC24C	0.180473	0.196374
P53999	SUB1	0.0479092	0.273424		P53999	SUB1	0.00473084	0.403604
P54108	CRISP3	0.0583819	-0.333556		P54108	CRISP3	0.0166059	-0.383198
P54136	RARS	0.01041	0.350589		P54136	RARS	5.25441e-06	0.615827
P54198	HIRA	0.119011	0.281158		P54198	HIRA	0.199765	0.259487
P54289	CACNA2D1	0.0282038	-0.30229		P54289	CACNA2D1	7.46498e-05	-0.54733
P54577	YARS	0.530375	0.0878891		P54577	YARS	0.0685038	0.265415
P54578	USP14	0.00334551	-0.398403		P54578	USP14	0.83832	-0.030178
P54619	PRKAG1	0.461669	-0.103048		P54619	PRKAG1	0.978592	0.0040165
P54652	HSPA2	0.196857	-0.17989		P54652	HSPA2	0.0147542	-0.351389
P54709	ATP1B3	0.0379724	0.286405		P54709	ATP1B3	0.555641	0.0869518
P54725	RAD23A	0.0250485	-0.308418		P54725	RAD23A	0.179497	-0.196809
P54727	RAD23B	0.242672	-0.163038		P54727	RAD23B	0.713858	0.0541685
P54753	EPHB3	0.462938	-0.114618		P54753	EPHB3	0.0197576	-0.340194
P54760	EPHB4	0.369362	-0.126782		P54760	EPHB4	0.62963	-0.0736495
P54802	NAGLU	0.645043	-0.0652267		P54802	NAGLU	0.489517	-0.105402
P54803	GALC	0.826622	-0.0320408		P54803	GALC	0.585909	-0.0812905
P54819	AK2	0.0154462	0.332285		P54819	AK2	0.00760169	0.382762
P54868	HMGCS2	0.277177	0.15175		P54868	HMGCS2	0.0032449	0.419344
P54886	ALDH18A1	0.0692048	0.251734		P54886	ALDH18A1	3.15584e-05	0.570994
P54920	NAPA	0.88954	0.019513		P54920	NAPA	0.677929	0.061333
P54922	ADPRH	0.231415	-0.21039		P54922	ADPRH	0.105455	-0.318681
P55001	MFAP2	0.0254281	-0.316783		P55001	MFAP2	0.0171795	-0.363183
P55008	AIF1	0.680129	-0.0578133		P55008	AIF1	0.22992	-0.176292
P55010	EIF5	0.00814908	0.361474		P55010	EIF5	0.0183888	0.340317
P55011	SLC12A2	0.0886123	0.236252		P55011	SLC12A2	0.000895279	0.468411
P55036	PSMD4	0.666249	0.0604741		P55036	PSMD4	0.0424765	0.294616
P55039	DRG2	0.10352	-0.226093		P55039	DRG2	0.379563	-0.129396
P55058	PLTP	0.0871271	-0.247041		P55058	PLTP	0.00314083	-0.459475
P55060	CSE1L	0.578708	0.07781		P55060	CSE1L	0.190195	0.192141
P55072	VCP	0.156042	-0.197468		P55072	VCP	0.166919	0.202562
P55081	MFAP1	0.863495	0.0273073		P55081	MFAP1	0.441192	0.132046
P55083	MFAP4	0.149088	-0.238429		P55083	MFAP4	0.117033	-0.308913
P55084	HADHB	0.585831	0.0763587		P55084	HADHB	0.920647	0.0147634
P55145	MANF	0.160901	0.19521		P55145	MANF	0.000364702	0.499023
P55157	MTTP	0.149402	-0.245045		P55157	MTTP	0.273511	-0.217949
P55160	NCKAP1L	0.875014	0.0220932		P55160	NCKAP1L	0.0431913	-0.293639
P55196	MLLT4	0.128554	0.211337		P55196	MLLT4	0.00315125	0.420538
P55209	NAP1L1	0.986772	0.00239051		P55209	NAP1L1	0.871491	0.0244835
P55210	CASP7	0.174466	0.189163		P55210	CASP7	0.0464888	0.289297
P55212	CASP6	0.0105408	0.350024		P55212	CASP6	1.50194e-05	0.590208
P55263	ADK	0.194227	0.180939		P55263	ADK	0.0400888	0.297981
P55265	ADAR	0.0358956	0.289469		P55265	ADAR	0.0159249	0.34759
P55268	LAMB2	0.00837704	-0.360264		P55268	LAMB2	0.000149878	-0.526921
P55287	CDH11	0.227897	-0.171584		P55287	CDH11	3.30268e-07	-0.691397
P55290	CDH13	0.00919428	-0.356152		P55290	CDH13	0.000246277	-0.511615
P55327	TPD52	0.00346381	0.397033		P55327	TPD52	0.000382039	0.497503
P55735	SEC13	0.00428887	0.388486		P55735	SEC13	0.487062	0.102475
P55769	NHP2L1	0.00203155	0.417513		P55769	NHP2L1	0.0180785	0.341185
P55786	NPEPPS	0.268259	-0.154572		P55786	NPEPPS	0.0091451	-0.374294
P55789	GFER	0.381816	0.133202		P55789	GFER	0.927071	-0.0135693
P55795	HNRNPH2	0.399751	0.117804		P55795	HNRNPH2	0.0833711	0.252605
P55809	OXCT1	0.236142	-0.165296		P55809	OXCT1	0.0264029	-0.32132
P55884	EIF3B	0.214032	0.173279		P55884	EIF3B	0.128447	0.222427
P55899	FCGRT	0.218595	-0.171585		P55899	FCGRT	0.0133582	-0.356274
P55957	BID	0.442586	0.147783		P55957	BID	0.542051	0.124786
P56134	ATP5J2	0.61341	0.0737755		P56134	ATP5J2	0.743623	0.0554765
P56182	RRP1	0.736232	0.0477248		P56182	RRP1	0.00253086	0.442951
P56192	MARS	0.0473024	0.274149		P56192	MARS	0.0544725	0.279744
P56199	ITGA1	0.00509128	-0.381471		P56199	ITGA1	8.0248e-05	-0.545267
P56378	MP68	0.168432	-0.208696		P56378	MP68	0.208246	0.240394
P56385	ATP5I	0.0989537	0.229076		P56385	ATP5I	0.0342366	0.306991
P56470	LGALS4	0.00139029	0.431382		P56470	LGALS4	0.000254897	0.51053
P56537	EIF6	0.099318	0.228834		P56537	EIF6	0.310948	0.149045
P56545	CTBP2	0.0826599	0.240687		P56545	CTBP2	0.000416232	0.494681
P56556	NDUFA6	0.269268	0.154249		P56556	NDUFA6	0.521873	-0.0955134
P56589	PEX3	0.259372	0.220033		P56589	PEX3	0.0217802	0.354509
P56945	BCAR1	0.7118	-0.0655462		P56945	BCAR1	0.728041	-0.0784867
P56962	STX17	0.566274	-0.1		P56962	STX17	0.0176329	-0.384834
P57076	C21orf59	0.398726	-0.133296		P57076	C21orf59	0.0561262	0.308907
P57081	WDR4	0.942242	0.012987		P57081	WDR4	0.0246397	0.39238
[truncated: 3,325 more rows]

## Sheet: Table S3D
Table S3D GOBP term enrichment analysis of proteins negatively associated with Mg content (Related to Fugure S3A)
Note: GOBP, Gene Ontology biological process; FDR, false discovery rate.
Category	Term	Count	P value	Genes	List total	Pop hits	Pop total	Fold enrichment	Bonferroni	Benjamini	FDR
GOTERM_BP_DIRECT	GO:0007155~cell adhesion	109	1.26812e-26	P02452, P32942, P18084, O94985, P49023, Q9Y4K0, P11047, Q07507, Q96AC1, P39060, Q9H8L6, P04004, P78536, Q86W92, P14207, P11215, Q08431, Q8NFZ8, P39059, P00813, P16070, O43294, P02675, P22105, Q16363, P78324, P06756, P04216, P55287, P32004, P12111, P07332, Q14112, O15394, P05556, Q9P121, Q03001, P19320, Q13308, P13611, P13612, Q96AQ6, P20701, P43121, Q14520, P25311, P49746, P07942, P35858, Q12860,…	1224	554	19357	3.11153	5.77373e-23	5.77373e-23	5.55308e-23
GOTERM_BP_DIRECT	GO:0007160~cell-matrix adhesion	41	7.55752e-21	P02671, P05106, Q9BZZ2, P06756, P05107, Q13136, P18084, P49023, Q9Y5Y7, P56199, O43556, Q13418, P18564, P32004, Q9Y6C2, Q96AC1, Q14112, Q13683, P04004, P08648, P05556, Q15942, P02461, Q86UX7, Q13443, Q9BX67, Q9BX66, P19320, P13612, P11215, P14543, P20701, P18206, Q9HBI0, P28906, P02679, P16070, P02675, P22105, P02751, P49746	1224	109	19357	5.94859	3.44094e-17	1.72047e-17	1.65472e-17
GOTERM_BP_DIRECT	GO:0030036~actin cytoskeleton organization	46	1.80047e-15	O15085, P21291, Q16527, P50552, Q13976, P12814, Q69YQ0, Q5VT25, P35612, P50479, O14807, P35240, Q96PE2, P43034, Q13045, Q13464, Q15642, Q96HC4, P46108, P47755, P47756, Q14315, Q13643, P07737, O15013, Q16658, P11532, O75112, Q5M775, P53814, Q96JY6, Q8N3D4, Q9NR12, P11277, P84095, P46939, Q8WX93, Q9Y4D1, P52907, O60331, Q8NDI1, Q53GG5, P22105, Q9ULV4, P21333, P42336	1224	184	19357	3.95364	8.08775e-12	2.73251e-12	2.62808e-12
GOTERM_BP_DIRECT	GO:0016477~cell migration	57	4.0315e-15	Q07075, P07942, P55268, Q16787, P18084, P49023, P18564, Q9Y625, P11047, Q9Y6C2, P46109, Q96CG8, O00592, P46108, P04004, P03950, Q13443, Q96SB3, P09619, P13796, Q3V6T2, P35052, Q8WX93, Q14185, P08253, P16070, P42336, P78324, P54753, P05106, Q9HCU0, P06756, P05107, Q86SQ0, P55287, Q9NRY4, O75487, Q13618, Q9BPX5, O75882, P32004, P13489, Q5VT25, P48509, Q9H7D0, Q93008, P05556, O95466, O15230, Q16658,…	1224	275	19357	3.27792	1.81974e-11	4.58886e-12	4.41349e-12
GOTERM_BP_DIRECT	GO:0006956~complement activation	18	6.64315e-15	P01031, P08603, P10643, P13671, P0C0L4, P27918, P02748, P00746, P07360, P02746, P06681, P02745, Q9BXR6, P00751, P01024, P07358, P10909, P07357	1224	26	19357	10.9485	3.03291e-11	6.04926e-12	5.81807e-12
GOTERM_BP_DIRECT	GO:0010951~negative regulation of endopeptidase activity	25	8.08174e-15	P05546, P01042, P50452, P48595, P50454, P08185, P51606, P01019, P02765, P05154, P05155, P01011, P29622, P04004, Q9UGM5, P31749, P35625, P36955, P16035, P01009, P01008, P04196, P08697, P01023, P05543	1224	56	19357	7.06006	3.69004e-11	6.1327e-12	5.89833e-12
GOTERM_BP_DIRECT	GO:0061644~protein localization to CENP-A containing chromatin	14	1.5297e-12	P62805	1224	18	19357	12.3002	6.96457e-09	9.94962e-10	9.56938e-10
GOTERM_BP_DIRECT	GO:0007229~integrin-mediated signaling pathway	31	5.8402e-12	P05106, P04216, P06756, P05107, Q16787, P18084, P56199, O14495, Q7Z4I7, Q13618, Q06124, Q13418, P18564, Q96AC1, P02647, O14786, Q13683, Q9Y490, P08648, P05556, Q15942, P02461, Q86UX7, Q13443, O15230, Q03001, P13612, P11215, P20701, Q14185, P02751	1224	111	19357	4.41667	2.65905e-08	3.3238e-09	3.19678e-09
GOTERM_BP_DIRECT	GO:0033627~cell adhesion mediated by integrin	19	1.14337e-11	P04004, P08648, P05556, P05106, P78536, P06756, P05107, Q13443, P18084, P56199, P35555, P11215, P13612, P18564, Q9BXX0, P20701, Q9Y6C2, P05362, Q13683	1224	41	19357	7.32869	5.20578e-08	5.59188e-09	5.37818e-09
GOTERM_BP_DIRECT	GO:0045653~negative regulation of megakaryocyte differentiation	14	1.22818e-11	P62805	1224	20	19357	11.0702	5.59187e-08	5.59188e-09	5.37818e-09

## Sheet: Table S3E
Table S3E GOBP term enrichment analysis of proteins positively associated with Mg content (Related to Figure S3B)
Category	Term	Count	P value	Genes	List total	Pop hits	Pop total	Fold enrichment	Bonferroni	Benjamini	FDR
GOTERM_BP_DIRECT	GO:0006412~translation	108	7.06244e-66	Q96A35, Q92616, P23396, P62917, P62081, Q9H0U6, P18124, P62750, P47914, P62910, P83731, O15235, Q13084, P62913, P62753, Q8N983, Q9Y676, P82914, Q13405, P46782, Q9NRX2, P46781, Q9Y399, P36578, P62244, Q9Y3B7, P84098, P63173, P62241, P61313, Q9Y285, P46777, P46776, P60866, P27635, P46779, P49406, P46778, P25398, Q96E11, P18621, P63220, P62899, P40429, Q9Y450, Q9Y2R5, P26373, P62829, P18077, Q9BYD6,…	1305	221	19357	7.24868	2.84122e-62	2.84122e-62	2.78613e-62
GOTERM_BP_DIRECT	GO:0002181~cytoplasmic translation	63	1.39968e-51	Q9Y3U8, P23396, P62917, P62081, Q8WU90, P62280, P18124, P39019, P62750, P62277, P47914, P62273, P39023, P62910, P83731, P62913, P62753, Q07020, P46782, P46781, P36578, P62244, P84098, P63173, P61353, P62241, P61313, P62847, P46777, P46776, P05387, P62841, P60866, P27635, P46779, P46778, P49207, P61513, P25398, P32969, P18621, P42766, Q02878, P50914, P63220, P62899, P40429, P61247, Q9Y295, P62857,…	1305	90	19357	10.3831	5.63093e-48	2.81546e-48	2.76088e-48
GOTERM_BP_DIRECT	GO:0032543~mitochondrial translation	59	2.1476e-43	Q96A35, Q96DV4, Q7Z2W9, Q96EL3, Q9H0U6, Q9P015, Q9BYC9, Q9NVS2, Q5T160, Q9BZE1, Q9HD33, O15235, Q13084, Q9H9J2, Q96GC5, Q8N983, Q9Y676, P82914, P51398, Q13405, Q9NRX2, Q9NQ50, Q9Y399, Q9BYN8, Q9Y3B7, P82673, Q7Z7H8, P82675, Q15031, P49406, Q96BP2, O75127, P52815, Q9Y2Q9, Q9H2W6, Q5T653, Q14197, Q92552, Q9NYK5, Q96EY7, Q9Y2R5, Q9NP92, Q8N5N7, Q9H0R6, Q9BYD6, Q9Y2R9, Q8TCC3, Q9Y3D9, Q9P0M9, Q9Y3D3,…	1305	96	19357	9.11608	8.63978e-40	2.87993e-40	2.82409e-40
GOTERM_BP_DIRECT	GO:0000398~mRNA splicing, via spliceosome	75	1.13028e-37	Q15459, Q13435, P52597, Q16629, Q7RTV0, P52272, Q8WYA6, Q9P013, Q01130, O00148, O43719, Q8WWY3, Q8IYB3, P62316, P84103, Q15020, Q6NZY4, P09012, P62318, P62312, Q13243, Q9UK45, Q13123, Q00839, O94906, Q13247, P38919, P51991, Q13523, P07910, Q12874, Q09161, Q69YN2, O75533, Q15428, Q15427, Q9UKM9, O43447, Q96I25, Q9Y3B4, P22626, P11142, Q6P2Q9, P09661, Q15393, Q13573, O43172, P08579, Q86U44, P98175,…	1305	190	19357	5.85511	4.5471e-34	1.13678e-34	1.11473e-34
GOTERM_BP_DIRECT	GO:0006364~rRNA processing	56	6.915e-30	Q92979, P62081, O00541, Q06265, P18124, P39019, Q9UKD2, Q15061, Q8NI36, Q9Y2X3, Q14690, P62913, Q9H9J2, Q9BVI4, P62753, Q99848, Q9H0D6, Q9UQ80, P38919, Q9Y237, Q14137, Q9Y2L1, Q14978, Q9NR30, Q9NQ55, Q8IWA0, P61353, Q9Y3B2, Q92841, P62847, P46777, P62841, Q7Z6M4, Q9Y324, P22087, Q9H583, O00567, Q9NU22, O00566, Q8TED0, Q5RKV6, P50914, P42285, P62857, P62851, Q13868, P18077, Q96GQ7, Q8TDN6, Q8TEX9,…	1305	133	19357	6.24545	2.7819e-26	5.56381e-27	5.45593e-27
GOTERM_BP_DIRECT	GO:0006397~mRNA processing	69	1.1751e-27	Q15459, Q13435, Q16629, Q4G0J3, Q5T8P6, P67809, P55265, Q8IX01, Q8WYA6, O00422, Q96PZ0, Q96FV9, Q01130, Q9P2N5, Q76MJ5, Q8IYB3, P62316, Q16630, Q14690, Q13243, Q14498, Q9H0D6, Q12874, Q07021, Q6L8Q7, Q9NQ94, Q12996, Q15428, Q15427, Q07666, O43809, P22626, P11142, Q9NW13, Q8NI27, Q9UHX1, Q9BXP5, Q9UKV3, Q6P2Q9, Q7L8L6, Q15233, Q9ULX6, Q86U44, P51003, Q86U42, O95218, Q9NYF8, Q9Y606, Q6NXG1, Q9Y5S9,…	1305	220	19357	4.65215	4.72743e-24	7.87904e-25	7.72628e-25
GOTERM_BP_DIRECT	GO:0008380~RNA splicing	63	2.10154e-25	Q13435, Q16629, Q4G0J3, P67809, Q8IX01, Q8WYA6, O95232, O00422, Q96PZ0, Q96FV9, Q01130, Q8IYB3, P62316, P62318, P62312, Q14498, O94906, Q13523, P07910, Q07021, Q96SB4, Q09161, O75533, Q15428, Q15427, P11142, Q9NW13, Q8NI27, Q9UHX1, Q9UKV3, Q6P2Q9, P09661, Q15393, O43172, Q15233, Q9ULX6, P98175, P52298, P35637, O95218, Q9NYF8, O60506, Q9Y606, Q6NXG1, Q9Y5S9, O00566, P17844, Q8N163, P49756, Q9NY27,…	1305	200	19357	4.67238	8.4545e-22	1.20779e-22	1.18437e-22
GOTERM_BP_DIRECT	GO:0000027~ribosomal large subunit assembly	16	7.25056e-13	Q14137, P46087, Q8TDN6, Q9NQ55, Q9BYC9, Q9UKD2, Q9NU22, P62750, Q02878, Q15050, P39023, P83731, Q9H7B2, P62913, P46777, P27635	1305	23	19357	10.3186	2.91702e-09	3.64612e-10	3.57543e-10
GOTERM_BP_DIRECT	GO:0042273~ribosomal large subunit biogenesis	18	8.52086e-12	Q9Y3T9, P06748, Q7Z4Q2, P18077, O75683, O00541, P18124, Q9UKD2, Q9NVU7, Q9BZE4, P50914, Q15050, Q9H7B2, Q9GZL7, P62913, P46777, Q99848, Q969S3	1305	34	19357	7.85274	3.42794e-08	3.80882e-09	3.73498e-09
GOTERM_BP_DIRECT	GO:1903241~U2-type prespliceosome assembly	15	3.83303e-11	Q13435, Q15459, Q12874, Q7RTV0, Q15428, O75533, Q15427, Q7L014, Q9Y3B4, O43719, P62316, P09661, P62318, Q15393, P08579	1305	24	19357	9.27059	1.54202e-07	1.40184e-08	1.37466e-08

## Sheet: Table S3F
Table S3F The expression of complement-associated proteins in the tumors and paired DNTs (Related to Figure S3C)
Gene	T1	T10	T100	T101	T102	T103	T104	T105	T106	T107	T108	T109	T11	T111	T12	T13	T14	T15	T16	T2	T21	T22	T23	T24	T25	T26	T27	T28	T29	T30	T31	T32	T33	T34	T35	T36	T37	T38	T39	T4	T40	T41	T42	T43	T44	T45	T46	T47	T48
A2M	-0.180382	-0.359308	0.611623	0.331501	0.0976866	-0.77998	-0.723019	-1.09739	-0.362607	-0.0316222	-1.18888	-1.04323	-0.0309632	-0.445107	-0.672532	-0.0443578	-0.950946	-0.87921	-0.524037	-0.305012	-0.282746	0.294203	0.291944	-0.518657	-1.17676	1.14265	-0.758466	-0.664237	-0.378614	-0.556878	-0.968677	-1.21905	-0.944329	-1.03185	0.903659	-0.557268	-0.279165	-0.26745	-0.818732	-0.325301	-1.24902	-1.08559	0.183941	-0.799726	-0.215324	-0.960712	-0.364146	-0.189191	0.50956
C1QA	NA	0.0562332	-0.440313	0.444835	0.373285	-0.401061	0.4007	-0.0672854	-0.0827278	-0.51697	-1.09487	NA	1.51339	NA	0.0250675	0.251554	-0.665834	1.05683	0.291962	NA	-0.14112	0.876632	-0.0142845	0.908542	-0.599093	0.779423	-1.4652	-0.690956	-0.404643	1.46586	-0.133618	-0.638472	-1.56588	-1.1674	1.14096	-0.80381	-0.0755756	-0.11165	0.757464	NA	-1.02538	-1.19729	-0.148898	-1.50626	-0.22296	-0.929348	-0.450481	0.280376	0.470034
C1QB	-0.409997	-0.115654	0.0804059	0.634887	0.451056	-0.45954	0.107554	0.0487607	-0.259346	-0.31422	-0.677384	-0.194853	0.951578	0.146446	-0.15992	0.196982	-0.434927	0.675691	0.151056	-0.126668	-0.120481	0.609364	0.118622	0.359828	-0.442778	0.327484	-0.885164	-0.393006	-0.303495	0.782636	-0.131449	-0.464127	-1.42843	-1.07449	0.678138	-0.791878	-0.473759	-0.384302	0.372052	0.314768	-1.17855	-0.88183	-0.385994	-0.953588	-0.353529	-0.892361	-0.547	0.102811	-0.0844198
C1QC	-0.950388	0.15637	-0.745145	0.238193	0.281614	-0.582584	0.0601848	-0.317951	-0.711719	-0.782876	-0.982749	-0.416203	1.76595	-0.724835	0.111511	0.626302	-0.0944213	1.2242	0.499386	-0.442041	-0.124084	0.566397	0.177781	0.488462	-0.363972	0.157921	-0.761879	-0.377687	-0.192386	1.05062	-0.0133632	-0.299466	-1.4567	-1.03593	1.11689	-0.626422	-0.301598	-0.452756	0.709559	0.291886	-1.27093	-0.83608	0.0546926	-0.997042	-0.0715767	-0.672344	-0.251507	0.24769	0.154027
C1R	0.384242	0.276651	0.271411	0.625721	0.0287479	-0.564822	0.097738	0.150494	-0.0329083	0.0284002	-0.510223	-0.391252	0.834125	0.117764	-0.114759	0.125543	-0.626875	-0.0298213	0.0627896	0.735205	-0.0229021	1.26359	0.594524	0.750427	-0.11589	1.07152	-0.327197	-0.0654303	-0.253831	0.578079	-0.30191	-0.530045	-1.13951	-0.589776	1.22882	-0.319401	-0.0571463	0.236509	-0.51276	0.590042	-1.4338	-0.873223	0.0557122	-0.805523	0.128309	-0.563721	-0.530639	0.365386	0.827805
C1S	0.231116	0.269573	0.127531	0.47868	0.0753632	-0.817235	0.0220957	0.0523648	-0.045939	-0.18537	-0.568168	-0.289298	0.640605	-0.00694686	-0.285847	0.171038	-0.709494	-0.334599	-0.213119	0.600618	-0.251404	1.17779	0.518799	0.461174	-0.260545	0.835555	-0.674552	-0.247326	-0.103195	0.508403	-0.263992	-0.387225	-1.23203	-0.60427	1.30306	-0.727032	-0.0116022	0.286696	-0.347823	0.658705	-1.03979	-0.493732	-0.413813	-0.62306	-0.00898665	-0.61008	-0.52715	0.47224	0.850354
C2	0.322083	0.112797	0.164518	0.567325	0.339088	-0.363357	0.284801	-0.130358	-0.235784	0.0631074	-0.36272	-0.264048	0.790009	0.227393	0.0729644	0.468024	-0.754327	-0.228392	-0.259465	0.676961	-0.0684486	1.16062	0.578486	0.532665	-0.16733	1.31445	-0.476864	-0.247068	-0.0669436	0.640419	-0.365933	-0.399303	-0.54906	-0.764826	1.40776	-0.491641	-0.150365	-0.0770672	-0.184678	0.32732	-0.999351	-0.518749	0.0736653	-0.540033	-0.0998631	-0.596748	-0.575179	0.2008	-0.0398018
C3	0.0825019	-0.358795	0.156921	0.62715	0.423226	-0.83523	-0.591236	-0.600176	-0.289375	-0.158357	-0.994939	-0.617938	0.463848	0.394531	-0.0705181	0.333878	-0.893471	-0.363401	-0.190924	0.533382	0.0153932	0.625847	0.351295	0.594592	-1.01194	1.00629	-0.659355	-0.48999	-0.396968	0.22037	-0.470384	-0.662484	-1.3454	-1.22724	1.25994	-0.5374	-0.123569	-0.28932	-0.633867	0.532921	-1.3018	-0.873207	0.286591	-0.915794	-0.272186	-1.17727	-0.759078	-0.217153	0.263386
C4A	0.222374	NA	1.13632	0.87106	-0.00710334	-0.919952	-0.510981	-0.380121	-0.119512	-0.921667	-1.04331	-0.500405	NA	0.293769	NA	0.907602	-0.424472	-0.147838	0.659523	0.110168	-0.201017	0.85285	0.0411577	0.604942	-1.46055	1.46316	-0.962775	-0.111841	NA	NA	NA	NA	NA	NA	NA	NA	-0.0895544	-0.176588	-0.371978	0.874475	-1.54256	-0.576428	-0.0714421	-1.10263	-0.846524	NA	NA	NA	NA
C4BPA	0.0577686	-0.17734	0.37895	0.788348	0.777398	-0.861537	-0.390699	-0.741374	-0.619346	-0.444058	-1.16565	-0.581596	1.40776	0.00917578	-0.0935954	0.394242	-0.569991	-0.193987	0.478124	0.543859	0.183673	0.381439	0.371047	0.855468	-0.828784	0.945132	-0.40172	-0.28495	-0.254446	-0.0519066	-0.201611	-0.229254	-1.31212	-1.32037	1.26888	-0.503775	-0.119232	-0.264408	-0.936098	0.698203	-1.52754	-0.359154	0.30575	-0.556796	-0.0776169	-0.907296	0.130238	-0.31856	0.44327
C5	-0.089259	-0.310366	0.412447	0.82733	0.417479	-1.0057	-0.52656	-0.328377	-0.107127	-0.0496106	-0.803972	-0.712412	1.18375	0.274055	0.0772674	0.168283	-0.885234	-0.38373	0.775898	0.377367	-0.0683881	0.620354	0.562057	0.626397	-0.90846	1.09365	-0.479063	-0.621146	-0.293513	0.201655	-0.293872	-0.417726	-0.872239	-1.04036	1.16955	-0.48155	0.016702	-0.328773	-0.421012	0.484144	-1.49909	-0.951888	0.20267	-0.813993	-0.405804	-1.04239	-0.153415	0.0314724	0.605095
C6	0.213371	-0.0784765	0.615779	0.790209	0.415785	-0.768236	-0.434702	-0.367566	-0.186052	-0.24102	-0.682623	-0.470975	1.30798	0.067448	0.24518	0.188425	-0.679424	-0.270454	1.22543	0.581003	0.0519722	0.780412	0.707984	0.633611	-0.929973	0.718423	-0.567596	-0.490439	-0.569089	0.239411	-0.350029	-0.310512	-0.567102	-0.270671	1.04964	-0.277878	0.0370179	-0.0894356	-0.571627	0.479002	-1.27658	-0.743495	0.0278446	-0.583465	-0.45307	-1.39242	-0.325451	0.0114002	0.21838
C7	0.0623414	-0.342111	0.158066	0.364608	0.418033	-0.895884	-0.725135	-0.994	-0.608758	0.00234094	-1.10226	-0.602162	0.618323	-0.454264	-0.213674	-0.3322	-0.964267	-0.687275	0.499931	0.486037	-0.148697	0.676811	1.1214	0.104866	-1.10068	1.40213	-0.903688	-0.819977	-0.773164	-0.0471585	-0.938905	-0.955763	-1.66378	-1.46955	0.897015	-1.26692	-0.728609	-0.275152	-0.535043	-0.0714317	-1.85967	-1.23531	-0.540335	-1.40279	-0.705447	-1.04618	-0.43925	-0.0205496	-0.206634
C8A	-0.225422	-0.277522	0.233157	0.512062	0.310908	-0.711526	-0.272646	-0.136978	-0.411618	-0.225765	-0.59649	0.0225455	1.22782	0.156199	-0.164375	0.016076	-0.524333	0.00914376	0.659252	0.502871	-0.295685	0.590441	0.819834	0.271224	-0.616592	1.00217	-0.7105	-0.497639	-0.522721	0.268007	-0.340237	-0.37698	-1.22606	-0.801971	1.49763	-0.550983	-0.139129	0.191892	-0.10831	0.524672	-1.28691	-0.754144	-0.132674	-0.899082	-0.497512	-0.746752	-0.384883	0.435474	0.752681
C8B	-0.0765187	-0.227089	0.235315	1.02275	0.515874	-1.06403	-0.335462	-0.253977	-0.43005	-0.509625	-0.957966	-0.532567	1.3073	-0.222429	-0.101148	0.124342	-0.756879	0.133189	0.843146	0.86625	0.112577	1.01879	0.694088	0.656257	-0.815687	0.824838	-0.501267	-0.337807	-0.612107	0.438128	-0.297013	-0.390652	-0.242707	-0.622795	1.74414	-0.628949	-0.17594	0.165807	-0.0753302	0.882283	-1.13813	-0.832327	0.197088	-0.827497	-0.304277	-0.917317	-0.185832	0.711637	0.757905
C8G	-0.157494	-0.0147586	0.203563	0.78329	0.567488	-0.745623	-0.169151	-0.756864	-0.724357	-0.284431	-1.19115	-0.383593	0.732332	-0.0721046	-0.0424249	0.180641	-0.681593	0.091834	0.633917	0.574782	-0.319109	0.451737	0.586778	0.305451	-0.253024	0.677641	-0.483642	-0.324289	-0.242276	0.409837	-0.38292	-0.367853	-0.910644	-0.590664	1.61139	-0.408824	-0.276726	0.151946	0.706066	0.477372	0.855401	-0.818543	0.0821337	-0.794739	-0.49113	-1.16979	-0.413767	0.121433	0.560102
C9	0.299515	-0.468658	0.0294691	0.190784	0.261903	-1.16764	-0.637282	-0.740025	-0.889112	-0.400393	-0.853606	-0.378396	1.38052	-0.023582	-0.387695	0.107448	-1.10915	0.0273621	0.88523	0.892555	-0.351845	1.01301	0.706244	0.398413	-1.20061	1.02539	-0.513729	-0.582763	-0.706078	0.570817	-0.110601	-0.493681	-0.985703	-0.941493	2.00717	-0.574343	0.0592747	-0.340653	0.00141752	0.502301	-1.75622	-0.713413	-0.322412	-0.673652	-0.414417	-0.66706	0.118581	0.377721	0.70427
CD55	-0.20961	0.275859	-0.101766	0.42176	-0.234901	-0.2273	1.46011	0.411963	-0.503394	-0.106686	-0.457099	-0.642257	1.81303	-0.406831	0.110534	0.415068	-0.169574	0.367747	0.32887	-0.294416	1.05944	0.192747	0.304454	1.72706	-0.0073956	0.113534	-0.300974	-0.190728	-0.0781897	0.255465	-0.95751	0.398778	-0.74728	-0.275515	-0.187259	0.360197	0.704834	0.0251368	0.0364135	-0.0826178	-1.03964	-0.423439	-0.783793	-0.096063	0.164061	-0.532534	-0.547822	0.608449	0.211703
CD59	-0.466515	-0.0830889	-0.00041903	-1.59358	0.13581	-1.70568	-0.767481	0.188182	-0.661436	-1.30462	-0.605054	-1.6184	0.686169	-1.42734	-0.415883	-0.0386955	-1.29819	-1.00236	-0.847472	0.0133537	-0.255633	0.224459	0.938418	-0.256292	-0.0912318	-0.109622	-0.400598	-0.238253	-0.824731	0.232401	-1.05897	-0.832604	-0.720989	-0.343026	-0.945982	-0.524969	-0.010232	-0.101517	-0.259028	0.960376	-1.18799	-0.999756	-0.54215	-0.579124	-0.887556	-0.449452	-0.275391	0.00241595	-0.241579
CFB	0.266744	-0.420078	-0.211755	0.429678	0.210292	-0.990606	-0.578832	-0.337193	-0.328744	-0.259703	-0.560643	-0.699561	0.76655	-0.0292552	-0.265888	0.0946557	-0.98552	-0.188495	-0.518532	0.632053	-0.45224	0.708374	0.445416	0.381349	-0.782666	1.08807	-0.591731	-0.341888	-0.405877	0.436936	-0.234165	-0.355847	-1.14666	-0.999861	1.68203	-0.630832	-0.0339125	-0.259159	-0.318398	0.643497	-1.32756	-0.681469	0.0112944	-1.0447	-0.266121	-0.940087	-0.730852	0.0862938	0.532557
CFD	-0.330485	-0.209474	0.523172	0.196593	0.455248	-0.382487	-0.325953	NA	NA	NA	NA	-0.710211	0.213221	-0.391241	-0.562382	-0.186885	-0.660239	-0.504902	-0.539803	0.334431	-0.52323	0.370768	0.313855	-0.00878792	-0.309777	0.772475	-0.196522	-0.153059	-0.225427	-0.429829	-0.931673	-0.716449	-0.953672	-0.792638	0.837168	-0.551591	-0.495623	-0.136863	-0.534365	0.0987842	-0.845277	-0.848629	-0.283228	-0.723101	-0.148851	-0.587637	-0.418678	-0.0932936	-0.378124
CFH	-0.0776201	-0.297419	0.431151	0.849804	0.689071	-1.00571	-0.417707	-0.518165	-0.693053	-0.396839	-1.02211	-0.62527	0.663337	0.0184983	-0.419493	0.35418	-0.790705	-0.135375	-0.356981	0.487821	-0.212677	0.759694	0.596538	0.718318	-1.13366	0.983431	-0.640249	-0.587316	-0.245908	0.32962	-0.524637	-0.541511	-0.981123	-0.831349	1.39624	-0.59578	-0.213912	-0.217205	-0.399287	0.896313	-1.36644	-0.992724	-0.277055	-1.019	-0.416708	-0.984794	-0.695019	0.100448	0.521711
CFI	0.371304	-0.260227	0.0786778	0.315312	0.14953	-0.678881	-0.452047	-0.14153	-0.41943	-0.0162283	-0.336711	-0.434197	0.588785	0.162308	-0.185727	-0.000882486	-0.304903	-0.515026	-0.393805	0.653619	-0.112688	0.827175	0.469101	0.846154	-0.953632	0.971298	-0.683659	-0.593287	-0.310192	0.0918126	-0.315942	-0.322271	-1.44948	-1.49566	0.525682	-0.853391	-0.102236	-0.167742	-0.390419	0.639323	-0.859504	-0.694554	-0.107647	-0.95284	-0.130366	-0.923351	-0.639717	0.159287	0.438388
CPB2	-0.266802	-0.299589	0.483964	0.4322	0.4639	-1.05476	-0.556641	-0.0216857	0.0770113	0.0627879	-0.386533	-0.558511	0.894202	-0.159792	-0.253084	0.103891	-0.483361	-0.256355	0.0590497	0.2175	-0.102662	0.721959	0.48503	0.466796	-0.645125	0.472217	-0.538217	-0.51974	-0.268247	-0.214027	-0.34459	-0.760974	-0.9517	-0.677558	1.09387	-0.424333	-0.319765	-0.355895	-0.451995	-0.0553704	-1.43562	-1.07968	0.0616114	-1.16983	-0.390197	-0.600715	-0.0688208	0.550487	0.168055
F10	0.205895	-0.59708	NA	0.935381	0.524663	-0.310085	-0.246908	NA	NA	NA	NA	-0.43716	0.764078	0.0732122	-0.0931243	-0.436618	-1.10203	-0.657081	0.392121	0.370912	-0.00950135	0.287326	0.0193972	0.438705	-1.69022	1.13364	-0.242608	-0.47782	0.0937882	-0.16751	-0.291555	-0.401297	NA	NA	NA	NA	NA	NA	NA	0.140116	NA	NA	NA	NA	NA	-0.790516	0.166584	0.161476	0.193997
F11	0.00976687	-0.258188	0.656174	0.789561	0.392162	-0.2662	-0.116174	0.134962	0.231349	0.213785	-0.307346	-0.0969438	1.09799	0.281127	-0.0878728	0.0615129	-0.718768	-0.0661367	0.063389	0.395399	NA	NA	NA	NA	NA	NA	NA	NA	-0.217833	-0.113467	-0.295008	-0.342302	-1.72571	-1.19126	1.03982	-0.627367	NA	NA	NA	0.3904	NA	-1.63018	0.178299	-1.03875	-0.514865	-1.01026	-0.606208	0.425307	0.588909
F12	-0.283581	-0.0824249	0.471567	0.83706	0.998982	-0.885835	-0.647241	-0.302027	-0.0791522	-0.445796	-1.05055	-1.16521	0.447573	-0.0831613	-0.108468	0.4057	-0.529506	-0.138342	0.0630351	0.659526	-0.677711	1.45268	0.0613992	-0.243474	-1.28018	0.262832	-1.06889	-0.926343	-0.625345	-0.0153776	-0.571094	-0.549234	-1.56813	-1.35628	0.918661	-1.00156	-0.0611736	-0.530522	0.0749495	0.829487	-0.615014	-0.892088	-0.394804	-1.1915	-0.712615	-1.20903	-0.575618	-0.19502	0.0552492
F13A1	0.356134	-0.0843871	1.32048	0.852668	0.621917	-1.05539	0.229778	-0.803066	-0.12689	-0.337449	-0.838385	-0.203753	-0.239488	0.395906	-0.78542	0.667461	-0.811723	-0.616258	-0.688791	1.09793	-0.673924	1.11887	0.902495	1.04817	-0.462976	1.61153	-0.85562	-1.05385	0.265994	0.385616	-1.12618	-0.995919	-1.4279	-1.33934	2.18403	-0.621052	-0.727813	0.135319	-0.29995	0.591507	-0.821182	-1.57471	-0.740984	-1.40811	0.420179	-1.22667	-0.75536	-0.100006	0.309984
F2	-0.269664	-0.3196	0.517575	0.46774	0.430285	-0.697861	-0.460631	-0.660897	-0.736538	-0.202726	-0.767203	-0.766009	0.946706	-0.320223	-0.384371	0.152165	-0.770257	-0.463011	-0.0594366	0.309615	0.0595364	0.68079	0.762239	0.812327	-1.14299	0.914089	-0.507126	-0.4083	-0.557778	-0.117222	-0.116486	-0.282076	-0.931654	-1.0211	1.36152	-0.927988	-0.181465	-0.270913	-0.0338494	0.824052	-1.28251	-0.828462	-0.15646	-0.583253	-0.573694	-0.78144	-0.334858	0.284777	0.287086
F9	-0.183238	-0.564435	0.21565	0.356142	0.715752	-0.750719	-0.0955682	-0.227389	-0.249533	-0.345856	-0.289257	-0.225543	0.851706	0.432648	-0.477689	0.0989151	-0.514697	0.17837	0.465176	0.384057	-0.0569167	0.508008	0.952203	0.659398	-1.21191	-0.220688	-0.396654	-0.411103	-0.640626	-0.161491	-0.420368	-0.35371	-0.506221	-0.68933	0.354968	-0.269959	-1.14862	-0.68901	-1.38408	1.0681	-1.94127	-0.650029	0.0450887	-0.325693	-0.42313	-0.911356	-0.324886	0.380676	0.336186
FGA	-0.0261127	-0.540029	-0.151234	0.082814	0.912318	-0.989671	-0.886972	-0.609538	-0.0652845	-0.523423	-0.800828	-0.918452	1.45261	0.0173937	0.628773	0.200136	-0.740036	-0.297824	1.04585	0.416428	-0.217146	0.325736	0.491075	0.284873	-1.27208	1.1227	-0.145227	-0.443212	-0.326356	0.295156	0.0645153	-0.453768	-0.836436	-1.2203	1.69089	-0.0994235	0.0928307	0.0369752	-0.377762	0.822756	-1.53117	-0.665041	0.638782	-0.758737	-0.0437489	-0.807603	0.766675	-0.442963	0.488528
FGB	-0.529871	-0.733971	-0.186665	-0.264682	0.336496	-1.0479	-1.05943	-0.9773	-0.682599	-0.375071	-1.00112	-1.01263	0.698834	-0.143396	0.220672	0.012199	-0.651464	-0.272627	0.592688	0.18752	0.268524	0.780658	0.943088	0.799633	-0.844294	1.02496	-0.083394	-0.463656	-0.437849	0.224971	-0.148374	-0.657401	-1.07472	-1.3178	1.72762	-0.16914	-0.168239	-0.0874573	-0.655353	0.0802429	-1.4606	-0.676923	0.260978	-0.690278	-0.0137435	-1.1161	0.546227	-0.525187	0.307502
FGG	-0.582781	-0.513893	-0.217311	0.201784	0.863482	-1.21836	-0.948834	-0.648441	-0.334237	-0.270208	-0.83225	-1.05111	1.07257	0.0863026	0.576936	0.18247	-0.854873	-0.112635	1.08403	0.124049	-0.130181	0.0730522	0.409326	0.274432	-1.04745	1.24947	-0.136757	-0.503085	-0.125814	0.458247	0.166801	-0.358177	-0.579103	-0.87321	2.19562	0.586861	-0.0895616	-0.107731	-0.803377	-0.0683963	-1.71732	-0.924111	0.635293	-1.03875	-0.0130836	-1.17876	0.937101	-0.604175	0.331714
KLKB1	0.289265	-0.241055	0.406803	0.503171	-0.120091	-0.399427	-0.337259	-0.317342	-0.0730766	0.135861	-0.727864	-0.474965	0.749709	0.045514	-0.109357	0.123165	-0.569242	-0.340923	-0.0640961	0.803691	-0.207822	0.396091	0.366552	0.387008	-1.00139	0.967833	-0.788545	-0.633363	-0.248229	-0.351485	-0.396635	-0.441441	-0.977545	-0.754341	0.979517	-0.371098	-0.234039	-0.232562	-0.752708	0.6106	-1.05946	-0.676909	0.0619292	-0.550291	-0.258446	-0.671493	-0.558612	-0.176212	0.512859
KNG1	-0.361532	-0.956276	0.380891	0.861246	0.232686	-1.22698	-0.91089	-0.813152	-0.645186	-0.305965	-1.3383	-0.745551	0.0424583	0.0540168	-0.974675	-0.0328597	-1.14223	-0.497633	-0.566642	0.549765	-0.0599925	0.616876	0.433797	0.237984	-1.34093	1.30152	-0.958578	-0.886151	-0.141489	-0.272298	-0.812931	-0.898288	-1.67337	-1.37194	1.3689	-0.515572	-0.298968	-0.214479	-0.690294	0.282278	-1.51761	-1.2679	-0.0907545	-1.10788	-0.243533	-1.04572	-0.712729	-0.0516754	0.442826
PLG	0.112541	-0.284965	0.476216	0.52152	0.146346	-0.915593	-0.643734	-0.445293	-0.603021	-0.526259	-1.00706	-0.631188	1.37225	-0.156941	0.0530639	0.105332	-0.894428	-0.325397	0.454376	0.575668	-0.0489951	0.751787	0.655021	0.646693	-1.04822	0.169547	-0.597547	-0.417576	-0.485804	-0.0191863	-0.0693563	-0.579516	-1.00415	-0.881442	1.37954	-0.633868	-0.185863	-0.449436	-0.564683	0.705295	-1.64301	-1.00462	-0.325125	-0.992844	-0.370767	-1.24172	-0.573613	0.231359	0.212565
PROS1	0.669939	-0.0110243	0.0585757	0.505096	0.243796	-1.34021	-1.00126	-0.868522	-0.647058	-0.0354597	-0.976533	-1.23714	2.10255	-0.287549	0.171282	0.258235	-0.434875	-0.298672	0.442714	0.789218	-0.0977538	0.132101	0.101509	0.264688	-0.872016	1.01268	-0.217615	-0.291242	-0.526684	-0.032856	-0.130714	-0.560917	-0.661076	-0.541165	1.21691	-0.324959	-0.233622	-0.5546	-0.978365	0.940168	-1.01509	-0.0762356	0.0435225	-0.328847	-0.268998	-0.118821	-0.0261586	-0.134499	-0.0281971
SERPINA1	0.0166129	-0.650642	0.199351	0.396933	0.0533933	-1.03429	-1.01128	-1.06217	-0.54111	0.00360541	-1.08403	-0.989709	0.489849	-0.385275	-0.750935	0.203448	-0.695915	-0.425538	-0.369736	0.250645	-0.177241	0.543755	0.586107	-0.106695	-1.04724	1.34091	-0.880153	-0.698183	-0.423746	0.0460323	-1.01386	-1.47255	-1.46443	-1.25962	1.50078	-0.309857	0.356144	0.0810844	0.357402	-0.0366001	-0.659924	-0.618137	0.458	-0.770619	0.373073	-1.35329	-1.1416	-0.282148	-0.195501
SERPINA5	-0.236309	-0.24781	0.464369	0.63195	0.405472	-0.562047	-0.137463	-0.303324	-0.245587	0.235846	-0.942358	-0.294076	0.333497	0.31269	-0.090959	-0.0564339	-0.699493	-0.31682	0.485374	0.202169	-0.407695	0.90673	0.1964	0.426754	-0.635829	0.716121	-0.570896	-0.86448	0.0919774	-0.420322	-0.308413	-0.58338	-0.943931	-0.552086	1.10387	-0.453667	0.0545416	-0.229372	-0.806754	0.165808	-1.113	-1.16531	0.00306257	-0.933142	-0.345831	NA	NA	NA	NA
SERPINC1	-0.386728	-0.41303	0.447999	0.433034	0.495314	-0.633497	-1.02449	-0.687357	-0.0107023	-0.281839	-0.766355	-0.695206	0.710887	-0.350753	-0.488305	-0.165942	-1.22365	-0.810851	0.0522447	0.0580323	-0.199078	0.0737811	0.678183	0.0397537	-1.26105	0.183348	-0.859481	-0.802524	-0.342575	-0.895228	-0.952926	-1.01128	-1.04717	-0.81022	0.415314	-0.42185	-0.0217514	-0.786609	-1.16079	0.637246	-1.20104	-1.36283	-0.231947	-0.762222	-0.550708	-0.998326	-0.645388	0.140424	-0.235804
SERPIND1	0.202578	-0.21614	0.176986	0.90969	0.187722	-1.42029	-1.07941	-0.494969	-0.473451	-0.149902	-1.26317	-0.810775	0.430442	-0.115538	-0.460175	0.167645	-1.35731	-0.880163	-0.348934	0.401318	-0.0402501	0.537704	0.722531	0.536544	-1.75363	1.34639	-1.18033	-0.854472	-0.0951953	-0.619593	-0.940975	-0.982145	-1.18163	-1.23174	1.07898	-0.35595	-0.155192	-0.307849	-1.20291	0.619626	-1.69767	-1.74332	-0.060094	-1.51742	-0.687997	-1.66797	-1.28249	-0.0510092	0.358344
SERPINF2	0.119055	-0.514482	0.642895	0.887423	0.122251	-0.722066	-0.758717	-0.520789	-0.133528	0.319067	-0.694096	-0.263236	0.845583	0.192896	-0.293735	-0.0810403	-0.79256	-0.545474	0.751359	0.396646	-0.155988	0.575778	0.42279	0.461054	-1.19586	0.686421	-0.810148	-0.589315	-0.508669	-0.427754	-0.620214	-0.826398	-1.30171	-1.0817	0.954567	-0.374896	-0.307702	-0.5378	-0.80859	0.247521	-1.22868	-1.05419	0.224819	-1.20626	-0.19855	-0.749535	-0.539456	-0.0960362	0.0761532
SERPING1	0.202369	-0.316152	0.532624	0.860105	0.381336	-0.822849	-0.308127	-0.692177	-0.615693	-0.378067	-1.02593	-0.429807	0.526806	0.0461434	-0.446536	-0.010169	-0.902367	-0.312754	-0.330232	0.483121	-0.218508	0.539114	0.591267	0.17729	-0.879426	0.483111	-0.726356	-0.622759	0.00676226	0.208152	-0.600875	-0.538384	-1.22092	-0.894607	0.935467	-0.404274	-0.425756	-0.361964	-0.603023	0.257461	-1.43706	-0.805793	0.111269	-0.798265	-0.106716	-1.05352	-0.731392	0.0839116	-0.00561514
VWF	0.0737092	0.347025	0.0200558	0.376732	0.204267	-0.607792	-0.160702	-0.459825	-0.423443	0.292948	-0.422701	-0.291688	-0.538823	0.0149876	-0.319984	-0.0232895	-0.588023	-0.652081	-0.494485	0.523258	-0.296351	0.286668	0.777729	0.348844	-0.522275	0.933958	-0.458821	-0.455227	0.368137	-0.209489	-0.358842	-0.642805	-0.472008	-0.673869	0.886593	-0.355882	0.126738	0.207438	-0.303419	0.732332	-1.14834	-0.813955	-0.19912	-0.525819	0.598581	-0.104363	-0.122227	0.0395886	0.13138
[truncated: 159 more columns]

## Sheet: Table S3G
Table S3G The expression of cell adhesion-associated proteins in the tumors and paired DNTs (Related to Figure S3D)
Gene	T1	T10	T100	T101	T102	T103	T104	T105	T106	T107	T108	T109	T11	T111	T12	T13	T14	T15	T16	T2	T21	T22	T23	T24	T25	T26	T27	T28	T29	T30	T31	T32	T33	T34	T35	T36	T37	T38	T39	T4	T40	T41	T42	T43	T44	T45	T46	T47	T48
ACTN1	0.0100675	-0.322079	1.24813	0.531947	1.38772	-0.753402	-0.153785	0	-0.197007	-0.378027	-0.779412	-0.543468	-0.250995	0.151691	-0.560291	0.159916	-0.925852	-0.767734	-0.453266	0.712073	-0.4874	-0.255003	1.39865	0.267517	-0.321313	-0.267487	-0.636394	-0.478216	-0.619019	0.121047	-0.607478	-0.54415	-1.08534	-0.358099	-0.47842	-0.77252	0.124933	0.35979	-0.471945	1.74004	-0.97509	-0.980196	-0.444252	-0.712482	-0.522333	-1.15719	-1.12219	-0.258618	0.328463
ARHGAP35	0.279879	-0.0256465	0.168029	0.312138	0.248606	0.120247	0.239352	-0.127716	0.0692573	0.105129	-0.0466114	0.0451046	-0.0808716	0.0505949	0.120022	-0.095417	0.0229144	-0.266866	-0.141372	0.237517	-0.112688	0.0845964	0.14453	-0.0322294	-0.173563	-0.00334187	0.143176	-0.0202198	0.196981	-0.0646917	-0.341829	-0.0925359	-0.278283	-0.123202	0.0267356	-0.137324	-0.442079	-0.0964588	-0.105436	0.0956447	-0.641478	0.186691	0.132417	0.0188719	0.0454125	-0.466357	-0.0620626	-0.286122	-0.211678
CDH1	-0.438235	-0.344899	-0.595598	-0.64616	-1.15179	0.322321	-0.586254	-0.317894	-0.569065	0.156803	0.0666062	-0.676577	0.283064	-0.320644	0.216355	-0.661459	0.2758	-0.664671	-0.539395	-0.753498	0.55932	-1.04496	-1.14968	-0.992728	0.00201676	-0.500398	0.249568	0.265577	0.258396	-0.703295	-0.0100799	0.156709	0.625541	-0.0860975	-0.691874	0.179184	-0.357303	-0.197441	-0.233587	-0.0750655	0.723388	0.223253	-0.155015	0.322648	-0.119006	0.0469329	-0.0767166	0.240885	-0.228282
CGN	-0.234917	-0.529595	-0.862266	-0.752786	-1.19353	-0.0568809	-0.0998106	-0.459887	-0.743769	0.296565	-0.265888	-0.120525	0.0159152	-0.334621	0.246139	-0.311452	0.203595	-0.64717	-0.677779	-1.06117	0.575844	-0.364928	-0.93256	-0.333216	-0.0188477	-0.403637	-0.0150004	0.17096	0.48997	-0.760958	-0.225863	0.193631	-0.049954	-0.0513512	-0.944744	0.650285	0.163283	-0.442225	-0.941866	-0.787374	0.00756772	0.131939	0.168713	0.462582	-0.10237	-0.0286409	-0.199491	-0.482801	-0.128106
CLDN3	0.127121	-0.394211	-1.49038	-0.856767	-1.11611	0.761386	-0.153005	-0.265345	-0.478129	0.0173049	0.980462	-1.80215	-0.994599	-0.230812	-0.158585	-0.293684	0.6198	-0.0948776	-0.638278	-1.56956	0.617492	-0.82154	-1.42172	-0.26425	-0.184194	-0.786198	0.699115	0.408493	0.46792	-0.352282	-0.400882	0.464309	0.833639	-0.223899	0.00629051	0.227681	-0.462451	-0.281533	-1.22582	-0.362802	1.11568	0.862796	-0.282481	0.744009	-0.762241	0.0903359	0.687675	0.313665	-0.247171
CLDN4	NA	NA	-1.16061	-0.930769	-0.31193	0.799305	0.0896998	NA	NA	NA	NA	-1.09938	NA	-0.681301	NA	NA	NA	NA	NA	NA	NA	NA	NA	NA	-0.096251	-1.11745	1.20713	0.851623	0.0380372	-0.617403	-0.38656	0.883923	NA	NA	NA	NA	NA	NA	NA	NA	NA	NA	NA	NA	NA	NA	NA	NA	NA
COL4A2	-0.535154	-0.0602469	0.50406	-0.208847	0.334944	-0.531589	0.0810708	-0.454726	-0.303489	0.303199	-0.83603	-0.924292	-0.108171	-0.301753	-0.533386	-0.239621	-0.9635	-0.616018	-0.58927	0.546489	-0.445537	0.397896	1.04633	0.237668	-0.187692	0.407947	-0.342505	-0.332692	0.0506487	-0.286229	-0.618949	-0.671532	-0.773223	-0.680864	0.863298	-0.107677	0.361602	0.436636	0.17631	0.409793	-0.955756	-0.735398	-0.092299	-0.607764	0.230729	-0.7952	-0.851766	0.175462	-0.334481
COL6A2	0.0709843	-0.510623	0.634759	0.319169	0.247201	-1.09785	-0.154696	-1.29912	-0.666465	0.217188	-1.40932	-1.07007	-0.944645	-0.459255	-1.52622	-0.405533	-1.52867	-1.21413	-1.21983	0.585031	-1.21467	0.586394	0.804238	0.11518	-0.942995	0.595513	-1.54096	-1.46875	0.31592	-1.07966	-1.43511	-1.33481	-0.334209	-0.414265	0.422525	-0.097769	-0.150927	0.337812	-0.547629	0.457505	-1.51017	-1.5455	-0.576407	-1.2161	-0.0622389	-1.25395	-1.32343	0.0531389	-0.233044
COL6A3	-0.200453	-0.107355	0.676954	0.271943	0.277315	-0.988472	0.0826421	-0.677311	-0.234567	0.102977	-0.997385	-0.967808	-0.682884	-0.275045	-1.26914	-0.355278	-1.48352	-0.900253	-0.914285	0.231955	-0.917539	0.687617	0.752955	0.125112	-0.629358	0.536478	-1.27689	-1.23023	0.63526	-0.580216	-1.05435	-1.12778	-1.55792	-1.23812	0.598237	-0.724027	-0.139754	0.230142	-0.572175	0.369869	-1.69687	-1.70033	-0.640529	-1.32817	0.163386	-1.17366	-1.28753	0.0702687	-0.0456701
CSNK2B	-0.0484521	0.179419	-0.387054	-0.385579	-0.0094382	0.041321	-0.152091	-0.223163	-0.0908894	-0.262718	-0.0456735	-0.330195	-0.0322067	-0.642338	0.320847	0.0356516	0.211225	0.0829297	0.0789975	-0.405443	0.0824936	-0.113084	-0.0426238	-0.175652	-0.0999026	-0.537588	0.235037	0.497053	-0.0818353	0.139172	0.211767	-0.172706	0.289543	-0.0218035	0.153741	0.241758	-0.106927	-0.0338044	0.387253	-0.0904074	-0.0303982	0.154647	-0.00225617	0.223602	0.190448	-0.0132365	0.0804586	-0.0999865	-0.395711
CTNNA1	0.0373253	-0.140126	-0.63016	-0.512895	-0.972562	0.427827	-0.290693	-0.0454088	-0.250267	0.257744	0.0647049	-0.443612	0.257803	-0.0781539	0.492596	-0.303276	0.274677	-0.306578	-0.0570844	-0.834163	0.427882	-0.470451	-0.753083	-0.480349	0.0737198	-0.362583	0.32879	0.385403	0.200568	-0.27948	0.0546132	0.258254	0.794907	0.303765	-0.438727	0.279514	-0.0609239	0.06171	-0.066913	-0.928345	0.962189	0.307749	0.211036	0.492608	-0.0334139	0.448965	0.297217	-0.0490394	-0.288752
CTNNB1	0.397033	0.0305852	-0.741352	-0.406102	-1.00345	0.380385	-0.540768	-0.143493	-0.387909	0.269818	0.168976	-0.499532	0.103199	0.0256554	0.558158	-0.538	0.874682	-0.544196	-0.238154	-0.719624	0.655443	-0.32528	-0.495361	-0.369797	0.129692	-0.285238	0.672891	0.423317	-0.0314134	-0.370866	1.01445	0.574734	0.445768	0.252341	-0.314172	0.171593	-0.199494	0.303947	-0.0749239	-0.642758	0.694599	0.351029	0.181692	0.439809	0.0163657	1.06016	0.332234	0.0462387	0.18324
CTNND1	0.0399094	-0.172325	-0.370903	-0.261923	-0.33536	0.531363	-0.264432	0.279967	-0.119188	0.0831702	0.328612	-0.310323	0.281488	-0.0712742	0.343509	-0.291941	0.376212	-0.240434	-0.145961	-0.750487	0.501355	-0.56604	-0.851746	-0.495901	-0.166593	-0.442866	0.353261	0.211184	-0.307131	-0.0625124	-0.0286202	0.198454	0.713396	0.26757	-0.279226	0.185643	-0.197448	0.152643	-0.182106	-0.445454	0.848633	0.313593	-0.168471	0.447074	-0.674802	0.26258	0.0277292	-0.108295	-0.0528961
DSC2	-0.175917	-0.304985	-0.972616	-0.643043	-1.20429	0.483103	-0.161807	-0.178565	0.0881131	0.516648	0.0852133	-0.688146	0.401722	-0.00564054	-0.277188	-0.302259	0.253852	-0.886401	0.061454	-0.975749	0.397285	-0.597422	-0.959773	-0.930295	-0.381319	-0.265821	-0.0811801	0.021917	0.569063	-0.583435	0.116417	0.0172545	0.00784957	0.506013	-0.722025	0.368269	0.0587112	-0.128281	-0.415604	-1.13775	0.808418	-0.29395	0.40272	-0.308277	0.0759305	-0.631541	0.274004	-0.711922	-0.175636
DSG2	-0.089993	-0.348571	-0.975772	-0.833932	-1.18852	0.720735	-0.0235292	-0.383918	-0.323757	-0.0689974	0.297591	0.150637	0.109175	-0.13707	0.297048	0.0166685	0.508127	-0.594207	0.280342	-0.72564	0.247057	-0.549315	-0.805325	-0.462542	-0.0737387	-0.279134	0.426264	0.662371	0.2843	-0.581529	0.179619	0.0132167	0.352685	0.788477	-0.621317	0.463649	0.297023	-0.050666	0.0183483	-0.391993	0.776412	0.336001	0.274021	0.432249	-0.0193578	-0.550026	-0.273506	-0.0829815	0.0532105
DSP	0.133925	-0.441188	-0.47606	-0.559073	-0.939555	0.104606	-0.123503	-0.851488	-0.0226787	0.659614	-0.274612	-0.169177	-0.42438	-0.0787505	-0.0599453	-0.474781	1.1864	-0.871166	-0.31254	-0.850503	0.425212	-0.321397	-0.794482	0.0603085	-0.11752	-0.248031	0.321976	0.40764	1.17089	-0.262978	-0.567967	0.674858	0.373845	0.54803	-0.495125	0.747382	-0.326393	-0.468241	0.690761	-0.386534	0.634575	-0.240199	0.436147	0.398015	0.615493	-0.250826	0.454749	-0.519595	-0.108327
F11R	-0.0662004	-0.0676077	-0.711249	-0.549066	-0.877561	0.335907	0.279563	-0.119251	-0.0267394	0.0518175	0.196994	-0.0971954	0.44168	-0.13093	0.402073	-0.603548	0.134486	-0.344654	0.0224475	-0.784969	0.527417	-0.271354	-0.758144	-0.324317	0.234798	-0.105512	0.117008	0.242638	0.432281	-0.516277	0.0101474	0.308059	0.372018	0.494681	-0.083609	0.189824	0.29844	-0.52006	0.0737726	-0.703036	0.377501	0.423295	-0.0035558	0.331878	0.3541	0.254002	0.144229	0.170397	-0.0861104
FARP2	-0.345333	-0.279316	-0.287987	-0.171331	-0.473531	0.188698	-0.0804215	-0.409405	-0.251964	0.507006	-0.143423	-0.150644	-0.19207	-0.0141937	0.348868	-0.332852	0.133968	-0.250526	-0.148156	0.178984	0.16912	-0.511123	-0.637165	-0.688679	-0.00356422	0.292795	0.375634	0.44115	0.0845014	-0.0758625	0.0836329	-0.013753	-0.492983	-0.345435	-0.52172	0.435246	-0.0812779	0.0062202	-0.230209	0.769578	0.336519	0.0508084	0.19121	0.424569	0.226682	-0.0819293	-0.0920928	-0.00999581	0.0574642
FLNA	-0.222671	-0.767947	1.66492	0.507489	1.8441	-0.676639	-0.168232	0.114556	0.0737986	-0.367312	-0.965535	-0.343524	-0.975408	0.288812	-1.53599	0.355929	-1.21619	-0.819745	-0.544537	1.00497	-0.851376	-0.398787	1.68115	-0.177267	-0.529188	-0.424999	-0.813246	-0.72341	-0.63705	-0.307795	-1.04186	-0.773511	-1.091	-0.692295	-0.184846	-0.743638	0.00752601	0.233484	-0.653682	2.1796	-1.51878	-1.39951	-0.818391	-1.14973	-0.696024	-0.893661	-0.810429	-0.200297	-0.0379759
FLNC	-0.419038	-0.820206	1.93172	0.668544	2.16054	-0.703318	-0.307056	0.233694	0.032143	0.0040416	-0.891475	-0.365875	-1.12223	0.483224	-1.88591	0.402195	-1.12086	-1.0717	-0.75531	1.04205	-0.695523	-0.525249	1.85785	0.0697007	-0.878022	-0.388706	-1.23858	-1.22234	-0.660478	-0.793916	-1.23169	-0.978312	-1.44404	-1.22609	-0.574662	-0.999401	0.422044	0.150287	-0.964098	2.09044	-1.59157	-1.53978	-0.964662	-1.24212	-1.01799	-1.39299	-1.1416	-0.682755	-0.0690171
FN1	0.257979	0.105279	0.509253	0.361233	0.498144	-1.08017	0.103617	0.4857	0.340354	-0.585733	-1.11833	-0.718042	1.57229	0.0737879	-0.00777038	-0.0827619	-1.234	-0.11919	0.962004	0.0248203	0.347559	0.4221	0.73253	0.997177	0.257645	0.0108108	-0.433551	-0.49742	-0.615465	0.975554	-0.0093767	-0.1195	-1.2471	-0.516891	0.890209	-0.748963	0.733794	0.502995	0.80453	0.830331	-1.71266	-1.80237	0.154414	-1.60904	-0.520315	-0.713039	-0.531093	0.517354	1.23544
ILK	-0.386297	-0.485993	1.44791	0.585083	1.09396	-0.197241	0.114817	0.0753238	-0.241107	-0.0294983	-0.620534	-0.135166	-1.1369	0.152917	-1.51443	0.191994	-1.13515	-0.693392	-0.974485	0.777648	-0.528716	-0.21323	1.47667	-0.040793	-0.677239	-0.349195	-0.833509	-0.618966	-0.649075	-0.0274021	-0.882263	-0.73303	-0.820594	-0.58685	-0.0134284	-0.594674	-0.12176	0.346079	-0.810944	1.34789	-1.21939	-0.992903	-0.647018	-0.886683	-0.585732	-0.790732	-0.744999	0.0267607	0.21044
ITGA1	-0.0230267	-0.552389	0.696707	0.273523	1.07218	-0.62695	-0.175209	-0.0897496	-0.330873	0.00412245	-0.698776	-0.522378	-0.518369	0.205255	-1.03185	0.152251	-0.597936	-0.892674	-0.412587	1.0744	-0.724282	-0.233593	1.5998	-0.185174	-0.538228	-0.0255274	-0.776313	-0.459163	-0.399722	-0.283346	-0.774642	-0.745036	-1.12195	-0.731834	-0.106811	-0.811147	-0.303993	0.353648	-0.446846	1.06026	-0.872027	-0.793236	-0.377737	-0.728913	-0.331564	-0.518609	-0.461035	0.179095	0.119613
ITGA5	-0.13419	-0.476198	2.04966	0.813164	1.72594	-0.928364	-0.0969089	-0.400566	0.00769165	-0.405944	-1.2421	-0.504797	0.0808009	0.255234	-0.85863	0.26565	-1.37415	-1.12053	-0.434319	0.399658	-0.49902	-0.64107	0.957445	0.0364105	-0.892043	-0.423665	-0.967133	-0.682439	-0.49093	0.184071	-0.352504	-0.372348	-1.46734	-0.958604	-0.762439	-1.13	0.0708999	0.312399	-0.90718	2.14475	-1.8733	-1.50469	-0.801976	-1.22845	-0.91635	-0.867525	-0.837546	-0.650108	0.340272
ITGA7	-0.0451444	-1.35463	0.949758	0.492692	1.12901	-0.642862	-0.0877385	-0.477651	-0.729921	-0.48453	-1.79255	-0.34355	-1.58533	0.0930108	-1.96378	0.446043	-0.716354	-0.697518	-0.476065	1.59864	-0.850996	-0.0338221	2.00916	-0.0278283	-0.794301	-0.0662607	-1.18614	-1.18025	-0.376832	-0.881206	-1.11202	-0.985556	-1.3194	-1.04039	0.68743	-0.706717	-0.284647	0.364019	-0.976695	1.66341	-1.33893	-1.29939	-0.730898	-1.13921	-0.836992	-0.871744	-0.741763	-0.0577183	0.202063
ITGAV	0.0311915	0.117905	0.449354	0.228129	0.188211	-0.425093	0.323784	0.0990754	-0.119344	-0.216353	-0.389693	-0.404921	0.0905904	0.207166	-0.132574	0.449675	-0.377301	-0.312318	-0.0873565	0.467648	-0.221351	0.289847	0.819083	0.355729	-0.158059	0.243298	-0.330623	-0.1435	-0.0149941	0.336595	-0.51653	-0.185498	-0.68772	-0.0535645	0.496336	-0.408528	0.145378	0.404557	-0.0194348	0.653009	-0.592824	-0.778331	-0.314793	-0.372082	-0.121246	-0.511258	-0.351822	0.0690869	0.58926
ITGB3	-0.0590505	-0.549264	1.02287	1.06736	0.803686	-0.905588	-0.358559	-0.0394706	-0.284537	-0.310224	-1.09132	-0.755856	-0.187592	0.167469	0.00972681	0.559504	-0.698214	-0.951507	-0.131715	0.439775	-0.314383	-0.361762	1.37431	0.353015	-0.811459	-0.287479	-0.328723	-0.215532	-0.209988	0.00647768	-0.548052	-0.51174	-0.565313	-0.529205	-0.394367	-0.313631	-0.133385	0.180174	-0.600685	1.23795	-1.08355	-0.5691	-0.330936	-0.267891	-0.4202	-0.794638	-0.134265	-0.563143	0.147328
ITGB6	-0.189238	-0.390781	0.89074	-0.26962	-0.119777	0.571485	0.486059	-0.27627	-0.121865	0.18	0.26536	NA	1.16484	NA	0.0665575	-0.0244277	-0.486	-0.819412	-0.458002	0.734254	NA	NA	NA	NA	-0.49324	-0.627336	-0.518336	-0.326827	-0.443326	-0.0762198	-1.0711	-0.549395	-1.57932	-0.854957	-0.327026	-0.794921	-0.0517435	0.449315	-0.330071	1.16506	-0.487116	-0.671591	-0.35174	-0.000376089	-0.0433367	-0.517035	-0.279761	0.148625	0.218395
JUP	0.0971522	-0.444326	-0.368608	-0.387582	-0.485149	0.269228	-0.0288677	-0.170781	-0.366342	0.605643	0.355657	-0.00819916	-0.0161338	-0.138645	-0.20428	-0.103119	0.584529	-1.01195	-0.187205	-0.874037	0.404764	-0.555871	-0.725753	-0.139635	-0.0203677	-0.218402	0.256857	0.27807	0.859187	-0.743062	0.366933	0.26758	0.610889	0.553828	-0.635358	0.213029	0.166272	-0.163673	-0.168875	-0.657469	0.657853	-0.375976	-0.0777688	-0.00995641	0.409111	-0.0992207	0.278643	-0.418964	0.148332
LAMA4	-0.124452	-0.0472918	1.0316	0.30946	0.990268	-0.863639	-0.0690136	-0.158252	-0.143137	-0.134215	-0.858017	-0.325458	-0.0173352	0.0392025	-0.429507	-0.0650971	-0.97525	-0.674538	-0.600322	0.47422	-0.79477	-0.0481485	1.42036	0.0223563	-0.64806	-0.108734	-0.638426	-0.501107	-0.397228	-0.0710319	-0.640358	-0.706495	-0.777575	-0.68147	1.1568	-0.329062	0.0725709	0.369806	-0.426261	1.01519	-1.30914	-1.09925	-0.497739	-0.843639	-0.434275	-0.728782	-0.666079	0.26155	0.210547
LAMA5	-0.15827	-0.720275	0.699418	0.114313	0.659756	-0.90649	-0.203322	-0.459202	-0.175579	0.0208608	-0.929349	-0.684354	-0.520887	-0.166761	-1.02535	0.0745497	-1.0065	-0.921491	-0.727061	0.902929	-0.777027	-0.0102504	1.45391	0.0758464	-0.669797	0.176525	-0.899114	-0.85256	0.0272205	-0.882441	-1.05814	-0.799027	-1.17441	-1.09761	-0.20343	-0.805233	-0.134428	0.331064	-0.49956	0.902796	-1.1145	-1.13215	-0.598737	-1.06357	0.153683	-1.00596	-0.877805	-0.22563	-0.0367565
LAMB1	-0.066461	0.179218	0.948323	0.0864131	0.894438	-0.757902	-0.0286117	-0.00270205	-0.0578681	-0.139611	-0.515627	-0.479653	0.282219	-0.191535	-0.28311	0.104357	-0.414655	-0.347231	-0.380463	-0.0777212	-0.549241	0.238891	1.20836	0.23737	-0.453297	0.253265	-0.359989	-0.189385	-0.392111	0.188663	-0.448194	-0.592898	-0.578433	-0.545681	1.02436	-0.340468	0.22754	0.495262	-0.0698479	0.819378	-1.02134	-0.891872	-0.338027	-0.626432	-0.120163	-0.486148	-0.443332	0.342735	0.190393
LAMB2	-0.212809	-1.15123	0.676545	0.393984	0.625145	-0.85137	-0.11069	-0.375012	-0.10728	0.218115	-0.836468	-0.552521	-1.56967	-0.0142653	-1.73667	0.0231871	-1.04992	-0.93603	-0.95301	1.17972	-0.985657	0.0228325	1.96425	0.017512	-0.963003	-0.0429757	-1.18682	-0.995671	-0.0475992	-1.02413	-1.35689	-1.2897	-1.48038	-1.25334	0.765514	-0.907444	-0.132394	0.315101	-0.782652	1.01772	-1.24712	-1.53623	-0.863229	-1.28239	-0.361815	-1.09109	-0.8516	-0.057935	0.248099
LAMC1	-0.045007	-0.319121	1.0861	0.195928	0.882157	-0.813234	-0.0100056	-0.256992	-0.216934	-0.00549842	-1.04167	-0.777104	-0.398878	-0.325806	-0.836621	0.0487808	-0.957656	-0.673438	-0.79851	0.716451	-0.677705	0.192771	1.69613	0.188195	-0.707441	0.10314	-0.81026	-0.648727	-0.205101	-0.143277	-0.936426	-0.800664	-0.660828	-0.717669	0.977916	-0.609442	0.079918	0.478427	-0.393031	1.14776	-1.327	-1.05341	-0.710793	-0.880572	-0.279065	-0.935786	-0.840302	0.216033	0.0482026
MYL9	-1.96316	-0.278149	0.653412	-0.0100722	1.44333	-0.784021	-0.429845	0.378382	-0.483811	-0.808431	-0.827448	-0.987903	-0.602845	-0.586598	-1.21391	0.173161	-1.46767	-1.42589	-2.14531	-1.11937	0.00795757	-0.0659219	1.04877	-0.190892	-0.733669	0.0239119	-0.788375	-0.302591	-0.416908	0.232958	-0.656541	-0.171789	-0.254955	-0.587579	0.380667	0.0333013	0.277363	0.319915	-0.0825429	2.79173	-0.57659	-0.812641	-0.601191	-0.626376	-1.27217	-1.02044	-0.466958	0.057323	-0.960692
MYLK	-0.0215982	-1.2965	1.92701	0.78127	2.45421	-0.47026	-0.0824857	-0.073518	-0.228352	-0.0297541	-0.844712	-0.238561	-1.62117	0.395036	-2.04652	0.247646	-1.12246	-1.07337	-1.08115	1.27643	-0.895451	-0.561741	1.81319	-0.274382	-1.03733	-0.544573	-1.13833	-1.14813	-0.818736	-0.579189	-1.25902	-1.29619	-1.33852	-1.13155	-0.664546	-0.997686	-0.239132	0.374128	-1.05981	2.45072	-1.46891	-1.18574	-0.813093	-0.990066	-0.7149	-1.15033	-0.922428	-0.289621	-0.0533212
PDGFRB	0.575485	0.714812	0.280106	0.553855	0.349643	-0.604851	0.222878	0.365121	0.342612	0.292613	0.139795	-0.166774	-0.356667	0.127072	0.103586	0.182842	-0.668332	-0.0260867	-0.0724835	1.0871	-0.546117	0.994829	0.0832587	0.391082	0.135331	0.64153	-0.149483	-0.103605	-0.00219299	0.656608	-0.251816	-0.231995	-0.200399	0.0135076	0.830971	0.0471162	0.0753456	0.55308	0.339383	0.305707	-0.845499	-0.782492	0.117967	-0.621838	0.0686968	-0.302731	-0.315598	0.584141	0.523079
PIP5K1C	-0.616832	-0.345762	0.462552	0.224545	0.897175	-0.223527	0.047524	-0.470734	-0.201154	-0.61919	-0.556734	0.136786	-0.539128	0.289733	-0.79917	-0.113354	-0.342738	-0.0724749	-0.0731198	0.128435	-0.470424	-0.00880656	0.685531	-0.134344	NA	NA	NA	NA	-0.235491	-0.0187893	-0.488442	-0.355113	-1.32781	-0.631973	0.205937	-0.836591	-0.319558	0.0896227	-0.356541	0.565207	-1.12132	-1.10305	-0.613151	-1.12998	-0.447909	-0.523117	-0.319141	-0.123893	0.06079
PKP2	-0.328947	-0.348392	-0.938487	-0.7248	-1.02203	0.805833	0.300513	0.200054	-0.246897	-0.0731655	0.53879	-0.97288	-0.576903	0.000331551	-0.399908	-0.825808	0.610065	-0.581477	-0.00711916	-1.12976	0.575068	-0.908568	-1.51371	-0.475612	-0.268605	-0.600753	0.322152	0.159318	-0.220451	-0.96064	-0.504264	0.0380825	0.515468	0.574897	-0.404849	0.125318	-0.109977	-0.433866	-0.592231	-0.881326	1.06648	-0.0155526	-0.20211	0.0671307	-0.314224	0.214094	-0.0210029	-0.645696	-0.30796
PKP3	0.60791	-0.0677268	-0.877496	-0.72827	-1.32758	0.823251	-0.269927	-0.0872331	0.481616	0.0448384	0.926251	0.377987	0.655599	-0.0404084	1.43383	0.501518	1.03849	-0.180852	-0.137847	-0.969503	0.577237	-0.466121	-1.15646	-0.0614171	0.345929	-0.452477	0.661954	0.848464	-0.400193	-0.266322	0.25582	1.01989	0.762762	0.545977	-0.668036	0.0158228	-0.0321154	-0.151571	-0.137998	-0.940529	0.143415	0.762973	-0.0866589	-0.141769	-0.372317	0.608101	0.449651	0.0101898	-0.150475
PPP1R12A	-0.184567	-0.956513	0.521242	0.0128329	1.35919	0.0344379	0.0725195	0.660205	0.130628	-0.567041	0.33355	0.0613544	-0.577125	-0.11268	-1.21728	0.2701	0.0526978	0.155761	-0.268228	0.483699	-0.403765	-0.0517844	1.05337	-0.286987	-0.526836	-0.500418	-0.215595	-0.299799	-0.726042	0.098088	-0.413615	-0.413436	-0.105894	-0.387515	-0.294785	-0.293589	-0.0718409	-0.11316	-0.274769	1.86626	-0.358006	-0.287437	-0.528612	0.0318545	-0.513537	0.00748813	-0.358541	0.156277	-0.258147
PPP1R12C	-0.54768	-0.267954	0.761724	0.0377786	1.26328	-0.356627	-0.225037	0.00148427	0.0643649	-0.355739	-0.270013	0.0226386	-0.568065	-0.00327226	-0.534223	0.21682	-0.340152	-0.490289	-0.590827	0.326626	-0.608323	-0.370073	0.653916	-0.573755	-0.64065	0.29354	-0.622255	-0.694458	-0.445323	-0.258072	-0.837796	-0.759209	-0.387437	-0.495425	-0.0758065	-0.501557	-0.131169	-0.10844	-0.212761	1.55434	-0.645761	-0.394404	-0.590976	-0.416265	-0.491942	-0.728058	-0.445048	-0.0953171	-0.193221
PXN	0.423891	-0.229039	0.77469	-0.0582517	0.779131	0.00116503	-0.197717	-0.00793425	-0.100938	-0.252346	-0.115688	0.0463534	-0.115619	0.062183	-0.249331	0.217886	0.225643	-0.293466	0.0770155	0.403239	-0.115698	-0.19914	0.625145	0.0489895	-0.103825	0.185145	-0.0820165	0.134466	0.0502385	0.219635	-0.262282	0.226176	-0.269046	-0.342732	0.066263	-0.24097	-0.138688	-0.128667	-0.544201	1.02276	-0.215609	-0.779371	-0.495496	-0.397828	-0.167086	0.246109	-0.279322	-0.307104	0.0403936
ROCK1	-0.225726	-0.0842337	0.216418	0.0778535	0.39536	-0.267748	-0.000433579	-0.0825516	0.0425936	-0.0677979	-0.154193	-0.258547	-0.421444	-0.156073	-0.335305	0.0044268	-0.455288	-0.129652	-0.0695385	0.0909985	-0.311145	-0.0973119	0.31126	-0.437878	-0.298908	-0.111225	-0.495772	-0.410853	-0.0806365	-0.0357229	-0.0551562	-0.488039	-0.623148	-0.257457	0.0886419	-0.159356	-0.112137	-0.102661	-0.00671467	0.445224	-0.247135	-0.659703	-0.0610739	-0.582801	-0.123684	-0.429825	-0.188174	-0.127992	-0.135754
THBS4	-0.0882303	-1.05259	0.606428	1.08646	1.07373	-0.825367	0.467336	0.356479	-0.417429	-0.640809	-1.48813	-0.454075	-1.30028	0.332453	-1.5564	0.265381	-1.51365	-0.833201	-1.11617	1.55102	-0.492759	0.956119	1.35597	-0.0631972	-0.711641	0.368024	-0.682619	-0.701741	-0.767006	-0.68301	-0.930775	-0.66897	-0.790178	-0.649855	0.375054	-0.418113	0.211177	0.844568	-1.41512	2.34101	-1.94612	-1.18796	-0.72732	-1.038	-0.919285	-1.04946	-0.894154	0.27264	0.458608
TJP2	0.422809	-0.0979701	-0.234287	-0.250602	-0.264563	0.657342	0.29182	0.0793653	0.010838	-0.0853008	0.594288	0.246975	0.400478	-0.0177461	0.154047	0.00114385	0.819682	0.0480313	0.210035	-0.364033	0.661531	-0.243922	-0.380515	-0.221537	0.27009	0.108556	0.726015	0.654787	-0.0429157	-0.272838	0.504386	0.749746	0.578781	0.161303	-0.0180699	0.249393	0.160633	0.111508	0.170195	-0.276532	0.818044	0.997367	0.180933	1.07347	0.264455	0.766375	0.543106	-0.0293227	0.049486
TJP3	-0.0167541	-0.454764	-0.465554	-0.62828	-1.09406	1.66288	0.541706	0.0679338	0.0717403	-0.0156188	0.356924	0.184602	0.598199	-0.183372	0.363223	-0.565258	0.24498	-0.487177	-0.0933322	-0.928681	0.595996	-0.309441	-0.0569698	0.149797	-0.184661	0.604892	0.0352963	0.154494	0.0142118	-0.419253	0.295493	-0.183876	0.117623	0.190058	-0.186183	-0.00972612	0.19566	-0.167526	-0.409048	-0.719059	0.430542	0.167156	0.0369081	0.497034	0.168902	0.365384	-0.0585507	-0.415813	-0.246321
TLN1	-0.0744509	-0.15247	1.36505	0.787707	1.44444	-0.514559	0.0631764	0.186983	0.0862149	-0.0962865	-0.570611	-0.205344	-0.421215	0.299639	-0.624934	0.154934	-0.702996	-0.43735	-0.255302	0.889878	-0.451487	-0.0356585	1.40971	0.0871549	-0.438165	-0.0262611	-0.684312	-0.473461	-0.451682	-0.104354	-0.625567	-0.568807	-0.9211	-0.583191	-0.0114949	-0.50155	-0.0130589	0.362496	-0.376652	1.51553	-0.880969	-0.90486	-0.269853	-0.846986	-0.443353	-0.686787	-0.505201	-0.134309	0.271146
TNC	0.567291	0.0581957	-0.383005	-0.260491	0.810336	-1.0567	-0.0405773	0.914402	0.843277	-0.154689	-1.02949	0.0706372	-0.408816	0.815533	-1.22838	1.05246	-0.69521	-0.885561	0.0407972	1.30835	0.160273	-0.289193	0.773337	1.32666	0.763179	-0.203785	0.219915	0.166098	-0.418322	0.511624	0.0887247	0.697816	-0.92486	0.257398	-0.711917	0.175967	1.28438	1.28433	-0.461185	1.10461	-1.10872	-1.58578	-0.133702	-0.87241	-0.0907221	-0.391815	-0.494614	-0.279008	1.20492
VCL	-0.075773	-0.323463	1.46638	0.669557	1.33326	-0.88768	-0.141753	0.136708	0.0234356	0.0251682	-0.924673	-0.685613	-0.840619	0.0758146	-1.24481	0.303161	-1.05037	-0.918327	-0.551971	0.917456	-0.73212	-0.417274	1.59773	-0.0632651	-0.551894	-0.259699	-0.945714	-0.772695	-0.273954	-0.30462	-0.99017	-0.688781	-1.17905	-0.603748	-0.41245	-0.550491	-0.0338266	0.501991	-1.05288	1.40766	-1.31391	-1.31603	-0.365634	-0.960983	-0.394207	-1.08527	-1.02066	-0.238961	0.0857219
ZYX	0.0540664	-0.320209	1.04834	0.27033	1.59868	-0.352402	-0.0851691	0.903295	0.22004	-0.484114	-0.208462	-0.0207484	-0.344385	0.125966	-0.726584	0.535039	-0.686438	-0.397358	-0.592753	0.794193	-0.70058	-0.233388	1.40188	0.205962	-0.899117	-0.204074	-0.446926	-0.251305	-1.32355	0.157308	-1.11904	-0.900196	-0.668499	-0.387901	-0.0344322	-0.4779	0.484372	0.471603	-0.169844	1.383	-0.85114	-0.723913	-0.667953	-0.53297	-0.698044	-0.644791	-1.02692	-0.12818	-0.0195689
[truncated: 159 more columns]
